# Supplementary material for: Di-n-butyl­bis­[N-(2-meth­oxy­eth­yl)-N-methyl­dithio­carbamato-κ2 S,S′]tin(IV): crystal structure and Hirshfeld surface analysis
Source: Acta Crystallogr E Crystallogr Commun. 2017 Jan 27;73(Pt 2):260–5. doi: 10.1107/S2056989017001098 (PMC5290578; doi:10.1107/S2056989017001098)
Supplement: Supplementary file 1 [file e-73-00260-sup1.cif]

##############################################################################
#                                                                            #
# This CIF contains the data in a paper accepted for publication in          #
# Acta Crystallographica Section E. It conforms to the requirements of       #
# Notes for Authors for Acta Crystallographica Section E, and has been       #
# peer reviewed under the auspices of the IUCr Commission on Journals.       #
#                                                                            #
# Full details of the Crystallographic Information File format               #
# are given in the paper "The Crystallographic Information File (CIF):       #
# a New Standard Archive File for Crystallography" by S. R. Hall, F. H.      #
# Allen and I. D. Brown [Acta Cryst. (1991), A47, 655-685].                  #
#                                                                            #
# The current version of the core CIF dictionary is obtainable from          #
# ftp://ftp.iucr.org/pub/cif_core.dic.                                       #
#                                                                            #
# Software is freely available for graphical display of the structure(s)     #
# in this CIF. For information consult the CIF software page                 #
# http://www.iucr.org/resources/cif/software.                                #
#                                                                            #
# This file may be used for bona fide research purposes within the           #
# scientific community so long as proper attribution is given to the journal # 
# article from which it was obtained.                                        #
#                                                                            #
##############################################################################
data_I
_audit_creation_method     'SHELXL-2014/7'
_chemical_name_systematic
;\
Di-<i>n</i>-butylbis[<i>N</i>-(2-methoxyethyl)-<i>N</i>-methyldithiocarbamato-\
\k^2^<i>S</i>,<i>S</i>']tin(IV)
;
_chemical_name_common     ?
_chemical_formula_moiety     'C18 H38 N2 O2 S4 Sn'
_chemical_formula_sum     'C18 H38 N2 O2 S4 Sn'
_chemical_formula_iupac     '[Sn (C4 H9)2 (C5 H10 N O S2)2]'
_chemical_formula_weight     561.43
_chemical_melting_point     ?
_shelx_space_group_comment
;
The symmetry employed for this shelxl refinement is uniquely defined
by the following loop, which should always be used as a source of
symmetry information in preference to the above space-group names.
They are only intended as comments.
;
_space_group_crystal_system     monoclinic
_space_group_name_H-M_alt     'P 21/m'
_space_group_name_Hall     '-P 2yb'
loop_
    _space_group_symop_operation_xyz
    'x, y, z'
    '-x, y+1/2, -z'
    '-x, -y, -z'
    'x, -y-1/2, z'
_cell_length_a     7.1021(4)
_cell_length_b     18.0761(8)
_cell_length_c     10.8809(7)
_cell_angle_alpha     90
_cell_angle_beta     108.877(7)
_cell_angle_gamma     90
_cell_volume     1321.74(14)
_cell_formula_units_Z     2
_cell_measurement_reflns_used     6472
_cell_measurement_theta_min     4.4790
_cell_measurement_theta_max     31.3890
_cell_measurement_temperature     148(2)
_exptl_crystal_description     block
_exptl_crystal_colour     colourless
_exptl_crystal_size_max     0.500
_exptl_crystal_size_mid     0.420
_exptl_crystal_size_min     0.400
_exptl_crystal_density_diffrn     1.411
_exptl_crystal_density_meas     ?
_exptl_crystal_density_method     ?
_exptl_crystal_F_000     580
_exptl_absorpt_coefficient_mu     1.297
_exptl_absorpt_correction_type     multi-scan
_exptl_absorpt_process_details
;
(CrysAlis PRO; Agilent, 2015)
;
_shelx_estimated_absorpt_T_min     0.563
_shelx_estimated_absorpt_T_max     0.625
_exptl_absorpt_correction_T_min     0.48184
_exptl_absorpt_correction_T_max     1.00000
_diffrn_ambient_temperature     148(2)
_diffrn_radiation_type     MoK\a
_diffrn_radiation_wavelength     0.71073
_diffrn_radiation_source     'SuperNova (Mo) X-ray Source'
_diffrn_radiation_monochromator     Mirror
_diffrn_measurement_device_type
     'Agilent Technologies SuperNova Dual diffractometer with an Atlas detector'
_diffrn_measurement_method     '\w scan'
_diffrn_detector_area_resol_mean     10.4041
_diffrn_reflns_number     10631
_diffrn_reflns_av_R_equivalents     0.0216
_diffrn_reflns_theta_min     3.778
_diffrn_reflns_theta_max     31.695
_diffrn_reflns_theta_full     25.242
_diffrn_measured_fraction_theta_max     0.883
_diffrn_measured_fraction_theta_full     0.992
_diffrn_reflns_limit_h_min     -6
_diffrn_reflns_limit_h_max     10
_diffrn_reflns_limit_k_min     -26
_diffrn_reflns_limit_k_max     25
_diffrn_reflns_limit_l_min     -15
_diffrn_reflns_limit_l_max     12
_refine_special_details     ?
_reflns_number_total     4063
_reflns_number_gt     3712
_reflns_threshold_expression     'I > 2\s(I)'
_refine_ls_structure_factor_coef     Fsqd
_refine_ls_matrix_type     full
_refine_ls_R_factor_all     0.0320
_refine_ls_R_factor_gt     0.0272
_refine_ls_wR_factor_gt     0.0688
_refine_ls_wR_factor_ref     0.0717
_refine_ls_goodness_of_fit_ref     1.118
_refine_ls_restrained_S_all     1.118
_refine_ls_number_reflns     4063
_refine_ls_number_parameters     147
_refine_ls_number_restraints     2
_refine_ls_hydrogen_treatment     constr
_refine_ls_weighting_scheme     calc
_refine_ls_weighting_details
              'w=1/[\s^2^(Fo^2^)+(0.0308P)^2^+0.5383P] where P=(Fo^2^+2Fc^2^)/3'
_atom_sites_solution_hydrogens     geom
_atom_sites_solution_primary     ?
_atom_sites_solution_secondary     ?
_refine_ls_shift/su_max     0.002
_refine_ls_shift/su_mean     0.000
_refine_diff_density_max     0.684
_refine_diff_density_min     -0.557
_refine_ls_extinction_method     none
_refine_ls_extinction_coef     .
loop_
    _atom_type_symbol
    _atom_type_description
    _atom_type_scat_dispersion_real
    _atom_type_scat_dispersion_imag
    _atom_type_scat_source
    'C' 'C' 0.0033 0.0016
                         'International Tables Vol C Tables 4.2.6.8 and 6.1.1.4'
    'H' 'H' 0.0000 0.0000
                         'International Tables Vol C Tables 4.2.6.8 and 6.1.1.4'
    'N' 'N' 0.0061 0.0033
                         'International Tables Vol C Tables 4.2.6.8 and 6.1.1.4'
    'O' 'O' 0.0106 0.0060
                         'International Tables Vol C Tables 4.2.6.8 and 6.1.1.4'
    'S' 'S' 0.1246 0.1234
                         'International Tables Vol C Tables 4.2.6.8 and 6.1.1.4'
    'Sn' 'Sn' -0.6537 1.4246
                         'International Tables Vol C Tables 4.2.6.8 and 6.1.1.4'
_computing_data_collection
;
CrysAlis PRO (Agilent, 2015)
;
_computing_cell_refinement
;
CrysAlis PRO (Agilent, 2015)
;
_computing_data_reduction
;
CrysAlis PRO (Agilent, 2015)
;
_computing_structure_solution
;
SHELXL97 (Sheldrick, 2008)
;
_computing_structure_refinement
;
SHELXL2014 (Sheldrick, 2015)
;
_computing_molecular_graphics
;
ORTEP-3 for Windows (Farrugia, 2012) and DIAMOND (Brandenburg,
2006)
;
_computing_publication_material
;
publCIF (Westrip, 2010)
;
loop_
    _atom_site_type_symbol
    _atom_site_label
    _atom_site_fract_x
    _atom_site_fract_y
    _atom_site_fract_z
    _atom_site_U_iso_or_equiv
    _atom_site_adp_type
    _atom_site_calc_flag
    _atom_site_occupancy
    _atom_site_disorder_assembly
    _atom_site_disorder_group
    Sn Sn 0.63209(3) 0.2500 0.65708(2) 0.02489(6) Uani d 1 . .
    S S1 0.36767(7) 0.15500(2) 0.65625(5) 0.02861(11) Uani d 1 . .
    S S2 0.76229(7) 0.09574(3) 0.66305(5) 0.02966(11) Uani d 1 . .
    O O1 0.3352(2) -0.06447(9) 0.86623(16) 0.0396(3) Uani d 1 . .
    N N1 0.4586(2) 0.01192(8) 0.66892(16) 0.0266(3) Uani d 1 . .
    C C1 0.5266(3) 0.08039(10) 0.66318(17) 0.0234(3) Uani d 1 . .
    C C2 0.5918(3) -0.05193(11) 0.6850(2) 0.0341(4) Uani d 1 . .
    H H2A 0.6388 -0.0555 0.6099 0.051 Uiso calc 1 . .
    H H2B 0.5197 -0.0972 0.6916 0.051 Uiso calc 1 . .
    H H2C 0.7059 -0.0458 0.7642 0.051 Uiso calc 1 . .
    C C3 0.2511(3) -0.00359(11) 0.6614(2) 0.0298(4) Uani d 1 . .
    H H3A 0.2103 -0.0516 0.6170 0.036 Uiso calc 1 . .
    H H3B 0.1637 0.0351 0.6080 0.036 Uiso calc 1 . .
    C C4 0.2207(3) -0.00634(11) 0.7922(2) 0.0325(4) Uani d 1 . .
    H H4A 0.2615 0.0413 0.8380 0.039 Uiso calc 1 . .
    H H4B 0.0781 -0.0144 0.7807 0.039 Uiso calc 1 . .
    C C5 0.2984(4) -0.07280(17) 0.9863(3) 0.0531(7) Uani d 1 . .
    H H5A 0.3355 -0.0272 1.0371 0.080 Uiso calc 1 . .
    H H5B 0.3776 -0.1141 1.0350 0.080 Uiso calc 1 . .
    H H5C 0.1568 -0.0829 0.9697 0.080 Uiso calc 1 . .
    C C6 0.8488(4) 0.2500 0.8477(3) 0.0309(6) Uani d 1 A .
    H H6A 0.8300 0.2943 0.8959 0.037 Uiso calc 0.5 . .
    H H6B 0.8300 0.2057 0.8959 0.037 Uiso calc 0.5 . .
    C C7 1.0587(5) 0.2500 0.8393(3) 0.0453(8) Uani d 1 . .
    H H7A 1.0830 0.2982 0.8039 0.054 Uiso calc 0.5 A .
    H H7B 1.0677 0.2111 0.7773 0.054 Uiso calc 0.5 . .
    C C8 1.2246(7) 0.2366(3) 0.9707(5) 0.0471(18) Uani d 0.5 A -1
    H H8A 1.1858 0.1960 1.0186 0.056 Uiso calc 0.5 A -1
    H H8B 1.3502 0.2226 0.9557 0.056 Uiso calc 0.5 A -1
    C C9 1.2526(10) 0.3068(4) 1.0476(7) 0.0674(16) Uiso d 0.5 A -1
    H H9A 1.2572 0.3488 0.9916 0.101 Uiso calc 0.5 A -1
    H H9B 1.3776 0.3043 1.1202 0.101 Uiso calc 0.5 A -1
    H H9C 1.1413 0.3133 1.0813 0.101 Uiso calc 0.5 A -1
    C C10 0.6376(4) 0.2500 0.4618(3) 0.0278(5) Uani d 1 B .
    H H10A 0.5652 0.2058 0.4167 0.033 Uiso calc 0.5 . .
    H H10B 0.5652 0.2942 0.4167 0.033 Uiso calc 0.5 . .
    C C11 0.8436(5) 0.2500 0.4497(3) 0.0442(8) Uani d 1 . .
    H H11A 0.9132 0.2039 0.4883 0.053 Uiso calc 0.5 B .
    H H11B 0.9200 0.2923 0.4994 0.053 Uiso calc 0.5 . .
    C C12 0.8384(7) 0.2556(15) 0.3070(4) 0.059(3) Uani d 0.5 B -2
    H H12A 0.7967 0.2074 0.2637 0.071 Uiso calc 0.5 B -2
    H H12B 0.7378 0.2929 0.2615 0.071 Uiso calc 0.5 B -2
    C C13 1.0384(9) 0.2771(5) 0.2943(6) 0.086(3) Uani d 0.5 B -2
    H H13A 1.0801 0.3251 0.3361 0.129 Uiso calc 0.5 B -2
    H H13B 1.0263 0.2805 0.2021 0.129 Uiso calc 0.5 B -2
    H H13C 1.1378 0.2395 0.3364 0.129 Uiso calc 0.5 B -2
loop_
    _atom_site_aniso_label
    _atom_site_aniso_U_11
    _atom_site_aniso_U_22
    _atom_site_aniso_U_33
    _atom_site_aniso_U_12
    _atom_site_aniso_U_13
    _atom_site_aniso_U_23
    Sn 0.02457(10) 0.02545(9) 0.02660(10) 0.000 0.01098(7) 0.000
    S1 0.0263(2) 0.0217(2) 0.0407(3) 0.00326(16) 0.0147(2) 0.00337(18)
    S2 0.0279(2) 0.0278(2) 0.0364(3) 0.00582(17) 0.0146(2) 0.00320(18)
    O1 0.0414(8) 0.0371(8) 0.0389(9) 0.0048(6) 0.0112(7) 0.0136(7)
    N1 0.0304(8) 0.0225(7) 0.0267(8) 0.0017(6) 0.0091(7) -0.0005(6)
    C1 0.0269(8) 0.0243(8) 0.0194(8) 0.0017(6) 0.0080(7) -0.0005(6)
    C2 0.0412(11) 0.0221(8) 0.0390(11) 0.0061(8) 0.0132(9) -0.0005(8)
    C3 0.0290(9) 0.0254(8) 0.0314(10) -0.0022(7) 0.0048(8) 0.0023(7)
    C4 0.0303(9) 0.0318(9) 0.0358(11) 0.0016(7) 0.0113(8) 0.0071(8)
    C5 0.0475(14) 0.0690(17) 0.0420(14) -0.0079(12) 0.0134(11) 0.0210(12)
    C6 0.0325(14) 0.0377(14) 0.0241(13) 0.000 0.0115(11) 0.000
    C7 0.0279(14) 0.074(2) 0.0311(16) 0.000 0.0051(13) 0.000
    C8 0.044(2) 0.045(6) 0.043(2) 0.003(2) 0.0020(18) 0.001(2)
    C10 0.0330(13) 0.0241(11) 0.0263(13) 0.000 0.0096(11) 0.000
    C11 0.0391(17) 0.066(2) 0.0323(17) 0.000 0.0185(14) 0.000
    C12 0.059(2) 0.091(8) 0.0343(19) 0.021(7) 0.0253(19) -0.006(6)
    C13 0.070(4) 0.148(10) 0.061(4) -0.013(4) 0.048(3) -0.011(4)
_geom_special_details
;
 All esds (except the esd in the dihedral angle between two l.s. planes)
 are estimated using the full covariance matrix.  The cell esds are taken
 into account individually in the estimation of esds in distances, angles
 and torsion angles; correlations between esds in cell parameters are only
 used when they are defined by crystal symmetry.  An approximate (isotropic)
 treatment of cell esds is used for estimating esds involving l.s. planes.
;
loop_
    _geom_bond_atom_site_label_1
    _geom_bond_atom_site_label_2
    _geom_bond_site_symmetry_2
    _geom_bond_distance
    _geom_bond_publ_flag
    Sn S1 . 2.5425(5) y
    Sn S2 . 2.9318(5) y
    Sn S1 4_565 2.5425(5) n
    Sn S2 4_565 2.9318(5) n
    Sn C6 . 2.146(3) y
    Sn C10 . 2.138(3) y
    S1 C1 . 1.7443(18) y
    S2 C1 . 1.6974(19) y
    O1 C4 . 1.411(2) ?
    O1 C5 . 1.421(3) ?
    N1 C1 . 1.337(2) ?
    N1 C2 . 1.466(2) ?
    N1 C3 . 1.476(2) ?
    C2 H2A . 0.9800 ?
    C2 H2B . 0.9800 ?
    C2 H2C . 0.9800 ?
    C3 C4 . 1.508(3) ?
    C3 H3A . 0.9900 ?
    C3 H3B . 0.9900 ?
    C4 H4A . 0.9900 ?
    C4 H4B . 0.9900 ?
    C5 H5A . 0.9800 ?
    C5 H5B . 0.9800 ?
    C5 H5C . 0.9800 ?
    C6 C7 . 1.523(4) ?
    C6 H6A . 0.9900 ?
    C6 H6B . 0.9900 ?
    C7 C8 . 1.550(5) ?
    C7 H7A . 0.9900 ?
    C7 H7B . 0.9900 ?
    C8 C9 . 1.498(7) ?
    C8 H8A . 0.9900 ?
    C8 H8B . 0.9900 ?
    C9 H9A . 0.9800 ?
    C9 H9B . 0.9800 ?
    C9 H9C . 0.9800 ?
    C10 C11 . 1.511(4) ?
    C10 H10A . 0.9900 ?
    C10 H10B . 0.9900 ?
    C11 C12 . 1.545(5) ?
    C11 H11A . 0.9900 ?
    C11 H11B . 0.9900 ?
    C12 C13 . 1.521(8) ?
    C12 H12A . 0.9900 ?
    C12 H12B . 0.9900 ?
    C13 H13A . 0.9800 ?
    C13 H13B . 0.9800 ?
    C13 H13C . 0.9800 ?
loop_
    _geom_angle_atom_site_label_1
    _geom_angle_atom_site_label_2
    _geom_angle_atom_site_label_3
    _geom_angle_site_symmetry_1
    _geom_angle_site_symmetry_3
    _geom_angle
    _geom_angle_publ_flag
    C10 Sn C6 . . 136.27(11) ?
    C10 Sn S1 . . 104.32(6) ?
    C6 Sn S1 . . 107.55(5) ?
    C10 Sn S1 . 4_565 104.32(6) ?
    C6 Sn S1 . 4_565 107.55(5) ?
    S1 Sn S1 . 4_565 84.97(2) ?
    C10 Sn S2 . . 85.12(2) ?
    C6 Sn S2 . . 81.73(2) ?
    S1 Sn S2 . . 65.482(14) ?
    S1 Sn S2 4_565 . 150.431(15) ?
    C1 S1 Sn . . 93.17(6) ?
    C1 S2 Sn . . 81.45(6) ?
    C4 O1 C5 . . 111.11(19) ?
    C1 N1 C2 . . 120.35(16) ?
    C1 N1 C3 . . 122.84(15) ?
    C2 N1 C3 . . 116.80(15) ?
    N1 C1 S2 . . 121.49(14) ?
    N1 C1 S1 . . 118.64(14) ?
    S2 C1 S1 . . 119.87(10) ?
    N1 C2 H2A . . 109.5 ?
    N1 C2 H2B . . 109.5 ?
    H2A C2 H2B . . 109.5 ?
    N1 C2 H2C . . 109.5 ?
    H2A C2 H2C . . 109.5 ?
    H2B C2 H2C . . 109.5 ?
    N1 C3 C4 . . 113.55(16) ?
    N1 C3 H3A . . 108.9 ?
    C4 C3 H3A . . 108.9 ?
    N1 C3 H3B . . 108.9 ?
    C4 C3 H3B . . 108.9 ?
    H3A C3 H3B . . 107.7 ?
    O1 C4 C3 . . 109.33(17) ?
    O1 C4 H4A . . 109.8 ?
    C3 C4 H4A . . 109.8 ?
    O1 C4 H4B . . 109.8 ?
    C3 C4 H4B . . 109.8 ?
    H4A C4 H4B . . 108.3 ?
    O1 C5 H5A . . 109.5 ?
    O1 C5 H5B . . 109.5 ?
    H5A C5 H5B . . 109.5 ?
    O1 C5 H5C . . 109.5 ?
    H5A C5 H5C . . 109.5 ?
    H5B C5 H5C . . 109.5 ?
    C7 C6 Sn . . 110.60(19) ?
    C7 C6 H6A . . 109.5 ?
    Sn C6 H6A . . 109.5 ?
    C7 C6 H6B . . 109.5 ?
    Sn C6 H6B . . 109.5 ?
    H6A C6 H6B . . 108.1 ?
    C6 C7 C8 . . 114.3(3) ?
    C6 C7 H7A . . 108.7 ?
    C8 C7 H7A . . 108.7 ?
    C6 C7 H7B . . 108.7 ?
    C8 C7 H7B . . 108.7 ?
    H7A C7 H7B . . 107.6 ?
    C9 C8 C7 . . 107.9(4) ?
    C9 C8 H8A . . 110.1 ?
    C7 C8 H8A . . 110.1 ?
    C9 C8 H8B . . 110.1 ?
    C7 C8 H8B . . 110.1 ?
    H8A C8 H8B . . 108.4 ?
    C8 C9 H9A . . 109.5 ?
    C8 C9 H9B . . 109.5 ?
    H9A C9 H9B . . 109.5 ?
    C8 C9 H9C . . 109.5 ?
    H9A C9 H9C . . 109.5 ?
    H9B C9 H9C . . 109.5 ?
    C11 C10 Sn . . 114.6(2) ?
    C11 C10 H10A . . 108.6 ?
    Sn C10 H10A . . 108.6 ?
    C11 C10 H10B . . 108.6 ?
    Sn C10 H10B . . 108.6 ?
    H10A C10 H10B . . 107.6 ?
    C10 C11 C12 . . 112.3(3) ?
    C10 C11 H11A . . 109.2 ?
    C12 C11 H11A . . 109.2 ?
    C10 C11 H11B . . 109.2 ?
    C12 C11 H11B . . 109.2 ?
    H11A C11 H11B . . 107.9 ?
    C13 C12 C11 . . 112.9(5) ?
    C13 C12 H12A . . 109.0 ?
    C11 C12 H12A . . 109.0 ?
    C13 C12 H12B . . 109.0 ?
    C11 C12 H12B . . 109.0 ?
    H12A C12 H12B . . 107.8 ?
    C12 C13 H13A . . 109.5 ?
    C12 C13 H13B . . 109.5 ?
    H13A C13 H13B . . 109.5 ?
    C12 C13 H13C . . 109.5 ?
    H13A C13 H13C . . 109.5 ?
    H13B C13 H13C . . 109.5 ?
loop_
    _geom_torsion_atom_site_label_1
    _geom_torsion_atom_site_label_2
    _geom_torsion_atom_site_label_3
    _geom_torsion_atom_site_label_4
    _geom_torsion_site_symmetry_1
    _geom_torsion_site_symmetry_2
    _geom_torsion_site_symmetry_3
    _geom_torsion_site_symmetry_4
    _geom_torsion
    _geom_torsion_publ_flag
    C2 N1 C1 S2 . . . . 4.5(3) ?
    C3 N1 C1 S2 . . . . -176.29(14) ?
    C2 N1 C1 S1 . . . . -175.26(14) ?
    C3 N1 C1 S1 . . . . 3.9(2) ?
    Sn S2 C1 N1 . . . . -178.28(16) ?
    Sn S2 C1 S1 . . . . 1.51(10) ?
    Sn S1 C1 N1 . . . . 178.07(14) ?
    Sn S1 C1 S2 . . . . -1.72(11) ?
    C1 N1 C3 C4 . . . . -91.6(2) ?
    C2 N1 C3 C4 . . . . 87.6(2) ?
    C5 O1 C4 C3 . . . . -175.28(18) ?
    N1 C3 C4 O1 . . . . -62.2(2) ?
    Sn C6 C7 C8 . . . . -170.1(2) ?
    C6 C7 C8 C9 . . . . -76.4(5) ?
    Sn C10 C11 C12 . . . . -175.9(11) ?
    C10 C11 C12 C13 . . . . 164.0(11) ?
loop_
    _geom_hbond_atom_site_label_D
    _geom_hbond_atom_site_label_H
    _geom_hbond_atom_site_label_A
    _geom_hbond_site_symmetry_A
    _geom_hbond_distance_DH
    _geom_hbond_distance_HA
    _geom_hbond_distance_DA
    _geom_hbond_angle_DHA
    C4 H4B S2 1_455 0.99 2.96 3.608(2) 124
_shelx_hkl_file
;
   0   0   2 469843. 2604.58   3
   0   0   2 472933. 2408.15   1
   0   0   4 524874. 3961.20   3
   0   0   5 85484.8 1818.56   3
   0   0   6 999999. 6840.50   3
   0   0  -7 168200. 2875.58   3
   0   0  -8 18003.8 1032.68   3
   0   0  -9 268925. 4155.32   3
   0   0 -10 132075. 3129.25   3
   0   0 -11 4314.13 714.031   3
   0   0 -12 46295.2 2089.78   3
   0   0 -13 34091.3 1895.70   3
   0   0 -14 925.995 450.014   3
   0  -1   2 523263. 2743.74   3
   0   1   2 527957. 2818.97   3
   0   1   3 15646.8 602.712   3
   0  -1   3 13653.4 572.579   3
   0  -1   3 15205.2 534.668   1
   0  -1  -3 13878.5 543.140   3
   0  -1  -4 285799. 2823.85   3
   0   1   4 281796. 2936.88   3
   0  -1   4 284877. 2649.93   1
   0  -1   4 282162. 2870.93   3
   0  -1   5 630732. 4881.97   3
   0   1   5 623148. 4911.85   3
   0  -1   6 90450.5 2061.80   3
   0   1   6 90043.2 2097.41   3
   0   1  -7 84730.3 2068.89   3
   0  -1  -7 87536.4 2084.85   3
   0  -1  -8 175367. 3158.37   3
   0   1  -8 168741. 3097.12   3
   0   1  -9 36442.1 1590.74   3
   0  -1  -9 39283.6 1608.84   3
   0   1 -10 22169.4 1334.31   3
   0  -1 -10 24394.4 1379.97   3
   0  -1 -11 88240.6 2693.28   3
   0   1 -11 90866.0 2781.33   3
   0   1 -12 19739.3 1401.78   3
   0  -1 -12 18295.0 1360.64   3
   0  -1 -13 7035.72 883.532   3
   0   1 -13 6752.43 889.303   3
   0   1 -14 20666.6 1568.52   3
   0  -1 -14 21087.6 1592.17   3
   0  -2   2 19804.8 504.438   1
   0   2   2 19422.9 551.219   3
   0  -2   2 18753.1 528.675   3
   0   2   2 20009.5 319.121   4
   0  -2  -2 18626.1 526.754   3
   0   2   3 31173.1 841.651   3
   0  -2   3 31740.2 778.280   1
   0  -2  -3 31642.4 826.466   3
   0  -2   3 30751.2 814.758   3
   0  -2   4 19505.3 699.931   1
   0  -2   4 19200.5 748.393   3
   0  -2  -4 18864.6 735.845   3
   0   2   4 18230.1 751.617   3
   0   2   5 5575.37 479.309   3
   0  -2   5 6694.24 480.138   1
   0  -2   5 5826.56 485.021   3
   0  -2   6 30586.2 1187.34   3
   0  -2   6 29609.0 1074.56   1
   0   2   6 29017.0 1185.28   3
   0  -2  -7 22893.5 1077.71   3
   0   2  -7 21456.7 1069.07   3
   0   2  -8 801.934 347.597   3
   0  -2  -8 2144.37 443.900   3
   0  -2  -9 5785.54 644.463   3
   0   2  -9 3775.15 531.129   3
   0  -2 -10 40458.8 1718.99   3
   0   2 -10 38086.6 1720.30   3
   0  -2 -11 7478.23 852.534   3
   0   2 -11 6519.57 783.661   3
   0  -2 -12 3319.43 583.152   3
   0   2 -12 3657.71 623.682   3
   0  -2 -13 4785.04 727.593   3
   0   2 -13 4406.39 711.507   3
   0   2 -14 1251.46 502.115   3
   0  -2 -14 1307.51 498.369   3
   0  -3   1 43883.5 719.548   1
   0   3  -1 42061.3 740.761   1
   0  -3   2 92776.3 1180.19   1
   0  -3  -2 95137.8 1255.96   3
   0   3  -2 94214.1 1246.59   1
   0  -3   2 96199.3 1284.06   3
   0   3   2 92363.6 1276.81   3
   0   3  -3 11419.7 499.594   1
   0   3   3 11932.2 533.383   3
   0  -3   3 11891.9 516.394   3
   0  -3  -3 11795.1 521.838   3
   0  -3   3 11993.1 485.590   1
   0   3   3 12076.2 307.610   4
   0   3   4 773.855 156.596   3
   0  -3  -4 984.503 188.174   3
   0  -3   4 1300.17 203.978   3
   0  -3   4 748.097 151.375   1
   0  -3   5 70320.0 1624.33   3
   0  -3   5 69792.7 1506.52   1
   0   3   5 67435.7 1636.73   3
   0   3   6 8929.28 652.834   3
   0  -3   6 9693.54 619.276   1
   0  -3  -6 8978.34 630.027   3
   0  -3   6 9349.78 664.177   3
   0   3  -7 29.1408 170.071   3
   0  -3   7-125.950 154.939   1
   0  -3  -7-187.887 197.084   3
   0   3  -8 1083.68 281.184   3
   0  -3  -8 25.9226 188.079   3
   0   3  -9 17292.1 1101.96   3
   0  -3  -9 17995.7 1090.28   3
   0   3 -10 2121.64 433.850   3
   0  -3 -10 2222.50 440.623   3
   0   3 -11 2565.24 504.155   3
   0  -3 -11 3329.31 550.970   3
   0  -3 -12 1260.48 378.436   3
   0   3 -12 2252.30 485.732   3
   0   3 -13-313.776 314.337   3
   0  -3 -13-150.801 262.813   3
   0  -3 -14 852.136 336.265   3
   0   3 -14 962.426 337.485   3
   0  -4   0 680617. 3206.92   1
   0  -4  -1 30656.4 535.804   2
   0  -4   1 32439.9 702.092   1
   0   4  -1 31993.9 729.658   1
   0  -4   2 47969.6 915.007   1
   0  -4  -2 49200.1 969.891   3
   0  -4   2 48913.6 970.490   3
   0   4  -2 47857.9 969.799   1
   0   4   2 47716.7 967.272   3
   0   4  -3 10348.8 499.235   1
   0   4   3 11269.7 327.930   4
   0  -4   3 10894.4 480.882   1
   0  -4   3 10601.9 510.454   3
   0  -4  -3 10370.0 510.052   3
   0   4   3 10620.8 525.979   3
   0  -4   4 11495.2 555.442   1
   0   4   4 11770.6 628.030   3
   0  -4  -4 11142.1 588.243   3
   0   4   4 11746.4 355.876   4
   0  -4   4 11308.5 590.125   3
   0  -4   5 987.105 191.581   3
   0  -4   5 1220.48 212.267   1
   0   4   5 1119.39 219.579   3
   0   4   6 47016.2 1531.07   3
   0  -4  -6 46592.8 1420.58   3
   0  -4   6 48214.5 1377.60   1
   0  -4   6 45499.7 1454.83   3
   0  -4   7 10247.3 695.463   1
   0   4  -7 10317.4 755.437   3
   0  -4  -7 9597.07 708.108   3
   0  -4  -8 3580.62 464.773   3
   0   4  -8 4729.64 556.497   3
   0  -4   8 4179.87 478.253   1
   0  -4  -9 11767.8 886.536   3
   0   4  -9 12356.3 942.035   3
   0   4 -10 9740.42 884.329   3
   0  -4 -10 8751.24 823.548   3
   0  -4 -11 1.84547 234.605   3
   0   4 -11-198.029 360.184   3
   0   4 -12 713.094 284.738   3
   0  -4 -12 1014.51 330.388   3
   0   4 -13 1083.59 359.808   3
   0  -4 -13 1394.47 399.790   3
   0  -4 -14 238.677 259.178   3
   0   4 -14-1167.69 439.957   3
   0  -5   0 146.714 92.9004   1
   0   5   0 436.187 75.2026   2
   0   5  -1 1489.59 180.143   1
   0  -5  -1 1313.01 130.319   2
   0  -5   1 1447.96 172.459   1
   0  -5  -2 19831.9 680.975   3
   0  -5   2 19461.7 636.672   1
   0   5  -2 19653.2 675.671   1
   0  -5   3 1022.69 166.794   1
   0   5  -3 908.118 164.793   1
   0  -5  -3 737.107 161.195   3
   0   5   3 1010.17 185.317   3
   0  -5   3 780.263 160.729   3
   0  -5  -4 28837.9 961.824   3
   0   5   4 29027.3 1017.66   3
   0  -5   4 28733.8 896.275   1
   0  -5   4 28840.3 968.050   3
   0   5   4 28927.1 607.659   4
   0   5   5 67738.3 1696.40   3
   0  -5   5 67977.8 1620.87   3
   0  -5   5 70275.6 1541.60   1
   0   5   5 70311.2 980.922   4
   0   5   6 39249.0 1416.12   3
   0  -5  -6 37522.0 1321.95   3
   0   5  -6 36809.0 1312.05   1
   0  -5   6 37873.5 1240.84   1
   0   5  -7 12930.0 869.074   3
   0  -5   7 12964.1 783.833   1
   0  -5  -7 12822.1 831.007   3
   0  -5  -8 17850.0 1051.93   3
   0   5  -8 19310.1 1130.45   3
   0  -5   8 16075.1 933.455   1
   0  -5   9 5440.25 596.931   1
   0   5  -9 5457.56 652.497   3
   0  -5  -9 4890.18 592.527   3
   0   5 -10 696.301 261.017   3
   0  -5 -10 672.558 295.069   3
   0   5 -11 24679.8 1526.17   3
   0  -5 -11 22955.1 1414.31   3
   0  -5 -12 4296.86 662.772   3
   0   5 -12 3899.72 663.550   3
   0  -5 -13 1753.20 470.326   3
   0   5 -13 1819.36 506.856   3
   0  -5 -14 5616.55 831.028   3
   0  -6   0 588245. 3613.43   1
   0   6  -1 17283.9 649.335   1
   0  -6   1 17956.6 629.823   1
   0  -6  -1 17536.6 494.366   2
   0   6  -2 813.785 162.137   1
   0  -6  -2 595.952 149.132   3
   0  -6  -2 529.675 112.071   2
   0  -6   3 121088. 1881.49   3
   0  -6  -3 118898. 1875.41   3
   0  -6   3 123377. 1809.77   1
   0   6  -3 121790. 1935.07   1
   0   6   4 71562.6 1635.76   3
   0   6   4 71259.8 1027.24   4
   0  -6   4 70692.6 1556.66   3
   0   6  -4 72447.3 1606.85   1
   0  -6   4 72039.1 1474.63   1
   0  -6   5 21086.0 865.762   1
   0   6  -5 20991.2 942.091   1
   0   6   5 21622.5 582.747   4
   0   6   5 21275.1 986.106   3
   0  -6   5 21335.8 929.516   3
   0  -6  -6 137697. 2553.29   3
   0  -6   6 139012. 2391.83   1
   0   6   6 139942. 2715.67   3
   0  -6  -7 1144.07 301.318   3
   0  -6   7 1381.48 301.350   1
   0   6  -7 1502.21 354.896   3
   0  -6  -8 48.8764 200.470   3
   0  -6   8 187.627 209.370   1
   0   6  -8 307.236 245.542   3
   0  -6   9 29805.5 1369.00   1
   0  -6  -9 30117.6 1448.26   3
   0   6  -9 30617.0 1526.83   3
   0   6 -10 34024.1 1716.39   3
   0  -6 -10 33616.0 1641.80   3
   0   6 -11 475.452 346.907   3
   0  -6 -11 566.775 368.502   3
   0  -6 -12 9439.91 960.924   3
   0   6 -12 9292.27 1014.30   3
   0   6 -13 1655.47 498.829   3
   0  -6 -13 3552.94 645.615   3
   0  -6 -14 172.323 234.143   3
   0  -7   0 214.915 192.516   1
   0   7   0 146.993 75.0429   2
   0  -7  -1 308344. 2193.24   2
   0  -7   1 307241. 2801.80   1
   0   7  -1 309363. 2937.37   1
   0  -7   2 103580. 1686.70   1
   0  -7  -2 102222. 1719.35   3
   0   7  -2 105559. 1815.92   1
   0   7  -3 4825.71 422.762   1
   0  -7   3 4576.95 370.390   1
   0  -7   3 4557.08 386.388   3
   0  -7  -3 4761.09 402.274   3
   0   7  -4 134861. 2318.98   1
   0  -7   4 130108. 2054.22   1
   0  -7   4 136847. 2249.45   3
   0   7  -5 211799. 3109.99   1
   0  -7   5 208643. 2965.98   3
   0  -7   5 207662. 2768.31   1
   0   7   5 206069. 1926.32   4
   0   7   5 211359. 3160.38   3
   0  -7  -6 18683.2 970.151   3
   0  -7   6 18380.5 910.271   1
   0   7   6 19458.8 615.491   4
   0  -7  -7 37455.0 1470.31   3
   0  -7   7 38960.5 1381.53   1
   0  -7  -8 51405.2 1814.57   3
   0  -7   8 51028.7 1717.48   1
   0  -7   9 12222.7 904.937   1
   0  -7  -9 12109.3 955.434   3
   0   7  -9 11812.0 992.844   3
   0  -7 -10 16899.3 1185.79   3
   0   7 -10 15497.8 1214.05   3
   0  -7  10 17281.3 1141.32   1
   0  -7 -11 33230.5 1727.96   3
   0  -7 -12 3375.93 609.158   3
   0  -7 -13 2333.03 546.837   3
   0  -7 -14 9030.75 1048.85   3
   0  -8   0 272801. 2865.73   1
   0   8   0 283233. 1827.72   2
   0   8  -1 170411. 2359.77   1
   0  -8   1 164404. 2200.17   1
   0  -8  -1 163769. 1695.09   2
   0  -8   2 68063.4 1445.98   1
   0   8  -2 70199.5 1568.59   1
   0  -8  -2 66831.7 1205.39   2
   0  -8   3 145394. 2161.73   1
   0   8  -3 152188. 2420.15   1
   0  -8   3 147802. 2296.48   3
   0  -8   4 48371.9 1300.13   1
   0  -8   4 50873.7 1424.70   3
   0   8  -4 49456.7 1463.67   1
   0   8   5 2207.04 226.570   4
   0  -8  -5 2140.00 327.117   3
   0   8  -5 2449.51 358.923   1
   0   8   6 104612. 1512.59   4
   0  -8   6 108740. 2187.51   1
   0  -8  -6 109126. 2390.92   3
   0  -8  -7 80593.9 2177.82   3
   0  -8   7 83049.3 2067.10   1
   0  -8   8 8579.60 704.276   1
   0  -8  -8 8944.15 793.081   3
   0  -8   9 38724.9 1622.36   1
   0  -8  -9 37971.8 1686.75   3
   0  -8  10 34764.5 1622.74   1
   0  -8 -10 33546.3 1680.20   3
   0  -8 -11 1298.37 406.569   3
   0  -8 -12 9490.98 993.159   3
   0  -8 -13 8126.93 967.649   3
   0  -9   0 268.801 158.754   1
   0   9   0 174.495 82.3817   2
   0  -9   1 103889. 1855.84   1
   0   9  -1 105553. 1965.99   1
   0  -9  -1 105795. 1991.71   1
   0   9  -2 25094.4 997.559   1
   0  -9   2 23585.8 893.190   1
   0  -9  -2 23877.8 765.461   2
   0  -9  -3 20749.9 769.731   2
   0   9  -3 23419.8 1011.99   1
   0  -9   3 23056.6 909.635   1
   0  -9   4 47371.7 1358.65   1
   0  -9  -4 43919.4 1211.01   2
   0   9  -4 49698.9 1547.30   1
   0  -9   4 47003.7 1418.69   3
   0  -9  -5 101114. 2205.71   3
   0  -9   5 101611. 2054.01   1
   0   9   5 96936.6 1506.33   4
   0  -9   6 21416.6 1002.66   1
   0  -9  -6 22147.4 1110.37   3
   0   9   6 20330.0 704.030   4
   0  -9  -7 10908.2 846.831   3
   0  -9   7 11992.4 799.384   1
   0   9   7 11438.0 533.319   4
   0  -9  -8 6776.64 707.646   3
   0  -9   8 7532.80 673.055   1
   0  -9   9 21666.2 1220.85   1
   0  -9  -9 21812.7 1305.51   3
   0  -9  10 2374.78 452.469   1
   0  -9 -10 2478.84 494.691   3
   0  -9  11 15632.6 1173.93   1
   0  -9 -11 14897.4 1192.49   3
   0  -9 -12 4560.07 697.587   3
   0  -9 -13 272.467 266.533   3
   0 -10   0 170443. 2581.58   1
   0  10   0 170344. 1546.60   2
   0 -10   1 32740.6 1099.56   1
   0 -10  -1 32518.8 1167.86   1
   0  10  -1 31875.1 726.186   2
   0  10  -1 33544.3 1167.10   1
   0 -10   2 2386.52 307.884   1
   0  10  -2 2333.77 319.623   1
   0 -10  -2 2488.94 260.939   2
   0 -10   3 47082.0 1344.33   1
   0  10  -3 50295.2 1550.34   1
   0 -10  -3 47582.5 1235.23   2
   0 -10   4 67763.9 1671.28   1
   0 -10  -4 72070.7 1852.95   3
   0  10  -4 72119.1 1941.25   1
   0  10   5 4577.52 358.346   4
   0 -10  -5 3968.58 470.610   3
   0 -10  -5 3485.76 395.078   2
   0 -10   5 4278.71 451.914   1
   0 -10  -6 52935.4 1752.50   3
   0 -10   6 51700.0 1591.23   1
   0  10   6 51201.2 1178.17   4
   0 -10   7 5750.79 580.672   1
   0 -10  -7 5538.04 629.621   3
   0  10   7 6086.35 405.652   4
   0 -10   8 2426.89 426.947   1
   0 -10  -8 2527.88 460.051   3
   0 -10   9 11297.9 905.602   1
   0 -10  -9 10241.9 925.176   3
   0 -10 -10 21244.9 1397.98   3
   0 -10  10 24016.2 1379.01   1
   0 -10 -11 2363.04 530.025   3
   0 -10  11 2937.77 547.716   1
   0 -10 -12 1521.48 441.592   3
   0 -10 -13 1785.99 489.197   3
   0  11   0 867.863 150.035   2
   0 -11   0 605.608 258.367   1
   0 -11   1 110803. 2148.60   1
   0  11  -1 112500. 1400.45   2
   0 -11  -2 152723. 2100.32   2
   0 -11   2 153702. 2497.51   1
   0  11  -2 158919. 2800.05   1
   0 -11  -3 1006.89 258.782   3
   0 -11   3 655.499 213.948   1
   0  11  -3 1032.98 241.924   1
   0 -11  -3 858.646 208.639   2
   0 -11  -4 59617.2 1527.51   2
   0 -11  -4 63505.9 1793.35   3
   0 -11   4 63157.2 1680.46   1
   0  11   5 118571. 1853.76   4
   0 -11  -5 118032. 2557.56   3
   0 -11   5 117100. 2371.31   1
   0 -11  -6 48222.9 1708.93   3
   0 -11   6 45120.4 1542.32   1
   0  11   6 44610.5 1163.07   4
   0  11   7 17854.3 735.160   4
   0 -11   7 18571.8 1035.49   1
   0 -11  -7 18449.2 1142.21   3
   0 -11   8 62158.4 1995.94   1
   0 -11  -8 58003.8 2096.25   3
   0 -11  -9 14240.0 1112.48   3
   0 -11   9 12985.1 997.198   1
   0 -11  10 2605.96 510.880   1
   0 -11 -10 1784.20 470.450   3
   0 -11  11 36104.8 1795.86   1
   0 -11 -11 34165.9 1875.35   3
   0 -11 -12 10908.8 1112.45   3
   0 -11 -13 303.528 284.976   3
   0 -12   0 560462. 5097.13   1
   0  12   0 574674. 2869.75   2
   0 -12   1 97697.6 2099.66   1
   0  12  -1 94335.4 1296.33   2
   0  12  -2 59997.5 1791.35   1
   0 -12   2 55708.1 1576.75   1
   0 -12  -2 56849.8 1741.92   1
   0 -12  -2 55609.7 1294.14   2
   0 -12  -3 258308. 3652.33   3
   0 -12   3 256254. 3377.85   1
   0 -12  -3 250765. 3011.17   2
   0 -12  -4 103834. 2084.55   2
   0 -12   4 107864. 2255.75   1
   0 -12  -5 7678.78 622.442   2
   0 -12   5 7845.26 666.916   1
   0 -12  -5 7607.76 695.160   3
   0  12   5 9076.45 563.835   4
   0 -12   6 215723. 3441.08   1
   0 -12  -6 220092. 3770.40   3
   0  12   6 218067. 2683.20   4
   0  12   7 76015.7 1599.90   4
   0 -12  -7 80963.4 2421.40   3
   0 -12   7 76877.6 2150.37   1
   0 -12  -8 3539.73 579.583   3
   0  12   8 3438.59 355.284   4
   0 -12   8 3790.19 551.934   1
   0 -12   9 82693.7 2464.80   1
   0 -12  -9 82281.6 2664.56   3
   0 -12  10 56276.3 2185.53   1
   0 -12 -10 53319.7 2262.87   3
   0 -12  11 847.822 405.558   1
   0 -12 -11 1146.23 453.455   3
   0 -12  12 20761.8 1479.20   1
   0 -12 -12 19565.0 1492.28   3
   0 -12 -13 15392.6 1377.68   3
   0 -13   0 1075.58 338.166   1
   0 -13   1 227736. 3373.22   1
   0  13  -1 233600. 2063.69   2
   0 -13   2 144914. 2655.24   1
   0 -13  -2 157450. 3069.45   1
   0 -13  -3 6152.06 501.960   2
   0 -13  -3 6793.59 649.437   3
   0 -13   3 6894.74 614.219   1
   0 -13  -4 140772. 2883.48   3
   0 -13  -4 133433. 2451.09   2
   0 -13   4 132419. 2596.52   1
   0 -13  -5 212544. 3627.52   3
   0 -13   5 206771. 3322.38   1
   0 -13  -6 2837.81 483.890   3
   0 -13   6 2878.72 499.403   1
   0  13   6 3029.98 375.493   4
   0 -13   7 44235.4 1661.82   1
   0  13   7 44369.8 1287.92   4
   0 -13  -7 43108.7 1804.13   3
   0  13   8 49205.6 1333.13   4
   0 -13   8 51511.4 1885.98   1
   0 -13  -8 51881.6 2071.61   3
   0 -13  -9 10527.7 1012.08   3
   0 -13   9 9925.12 895.977   1
   0 -13 -10 19525.7 1393.68   3
   0 -13  10 20759.6 1359.26   1
   0 -13  11 38895.7 1923.29   1
   0 -13 -11 34510.0 1920.91   3
   0 -13  12 3474.10 660.574   1
   0 -13 -12 3822.81 702.964   3
   0 -14   0 30999.0 1329.61   1
   0 -14   1 27608.9 1230.98   1
   0 -14  -1 29040.5 1325.67   1
   0  14  -1 27270.6 702.531   2
   0 -14  -2 3105.13 475.569   1
   0  14  -2 2769.40 255.654   2
   0 -14   2 2623.40 402.525   1
   0 -14  -3 31576.8 1387.15   3
   0 -14  -3 33845.5 1176.52   2
   0 -14   3 32135.4 1319.87   1
   0 -14  -4 12565.8 794.122   2
   0 -14  -4 13520.2 934.326   3
   0 -14   4 11113.6 782.405   1
   0 -14   5 4598.93 532.475   1
   0 -14  -5 4439.91 503.035   2
   0 -14  -5 5993.04 661.193   3
   0 -14  -6 17651.7 1145.70   3
   0 -14   6 17785.2 1061.25   1
   0  14   6 18319.2 869.028   4
   0 -14   7 8675.02 763.448   1
   0  14   7 8508.22 596.635   4
   0 -14  -7 9495.16 877.950   3
   0 -14   8 1647.44 384.358   1
   0  14   8 1610.28 268.225   4
   0 -14  -8 2293.34 478.241   3
   0 -14   9 4823.23 645.525   1
   0 -14  -9 6290.65 787.164   3
   0 -14 -10 12143.0 1127.08   3
   0 -14  10 10295.3 982.204   1
   0 -14  11 571.124 388.843   1
   0 -14 -11 104.058 297.835   3
   0 -14  12 2884.25 587.085   1
   0 -14 -12 3209.60 646.829   3
   0 -15   0 208.526 224.928   1
   0 -15   1 224.399 149.499   1
   0  15  -1 176.791 82.9540   2
   0 -15  -1 148.630 186.196   1
   0  15  -2 1849.59 210.181   2
   0 -15   2 2260.07 376.856   1
   0 -15  -3 27.4404 149.666   1
   0 -15   3 263.768 177.962   1
   0 -15  -3-27.1525 137.623   2
   0 -15  -3 30.3866 185.507   3
   0 -15  -4 1563.66 357.812   3
   0 -15  -4 1490.33 297.046   2
   0 -15   4 943.433 207.959   1
   0 -15  -5 1203.70 283.937   2
   0 -15  -5 1096.28 327.176   3
   0 -15   5 855.828 256.647   1
   0  15   6 5224.65 485.037   4
   0 -15  -6 4512.81 610.478   3
   0 -15   6 5508.86 607.910   1
   0 -15   7 367.819 224.139   1
   0  15   7 108.141 110.491   4
   0 -15  -7-90.0404 211.480   3
   0  15   8-52.2776 140.541   4
   0 -15  -8-150.109 215.238   3
   0 -15   8-263.172 304.885   1
   0 -15  -9 922.005 325.479   3
   0 -15   9 1301.08 370.295   1
   0 -15  10 204.032 226.204   1
   0 -15 -10-67.0357 226.411   3
   0 -15  11 818.043 345.662   1
   0 -15 -11 543.208 251.869   3
   0 -15 -12 1069.50 417.443   3
   0 -16   0 20548.4 1178.95   1
   0 -16  -1 376.357 219.731   1
   0 -16   1 432.272 226.411   1
   0  16  -2-2.51243 73.6125   2
   0 -16  -2-121.146 221.964   1
   0 -16   2-26.0152 127.803   1
   0 -16   3 1003.65 287.377   1
   0  16  -3 818.458 164.432   2
   0 -16  -3 699.567 244.045   3
   0 -16  -3 736.988 275.171   1
   0 -16   4 673.378 235.466   1
   0 -16  -4 1032.47 265.573   2
   0 -16  -4 668.595 255.872   3
   0 -16   5 38.2650 202.134   1
   0 -16  -5-69.2734 204.082   3
   0 -16   6 2455.68 423.760   1
   0 -16  -6 2217.54 430.729   3
   0  16   6 2733.06 378.855   4
   0 -16  -7-161.352 262.664   3
   0 -16   7-133.266 203.417   1
   0  16   7 113.772 124.120   4
   0 -16  -8-93.6609 232.729   3
   0  16   8-95.5870 174.660   4
   0 -16   8-183.394 302.484   1
   0 -16  -9 512.626 273.148   3
   0 -16   9 1189.24 326.894   1
   0 -16 -10 623.438 295.358   3
   0 -16  10 842.708 293.872   1
   0 -16  11 238.544 226.155   1
   0 -16 -11-28.0015 249.564   3
   0 -17   0 708.776 304.801   1
   0 -17   1 3185.27 489.695   1
   0 -17  -1 3393.68 537.594   1
   0 -17   2 8539.78 755.704   1
   0  17  -2 8728.82 399.205   2
   0 -17  -2 8894.54 864.820   1
   0 -17  -3 107.462 146.733   3
   0 -17  -3-255.040 281.619   1
   0  17  -3-2.66355 67.1927   2
   0 -17   3-146.244 178.595   1
   0 -17   4 5338.44 610.008   1
   0 -17  -4 5957.03 749.375   1
   0 -17  -4 6517.96 720.585   3
   0 -17  -5 11033.5 954.728   3
   0  17   5 10682.3 754.948   4
   0 -17   5 10590.3 859.232   1
   0 -17  -6 319.593 234.057   3
   0  17   6 654.536 216.265   4
   0 -17   6 277.013 203.472   1
   0 -17   7 344.843 195.912   1
   0  17   7 772.014 234.394   4
   0 -17  -7 376.830 215.551   3
   0  17   8 1856.32 312.102   4
   0 -17   8 1887.33 418.040   1
   0 -17  -8 2512.21 514.998   3
   0 -17  -9-79.0196 340.843   3
   0 -17   9-74.9153 227.459   1
   0 -17 -10-148.142 322.145   3
   0 -17  10-141.704 294.031   1
   0 -17 -11 4070.99 722.341   3
   0 -18   0 27310.3 1472.94   1
   0 -18  -1 11122.2 963.479   1
   0 -18   1 9544.85 841.185   1
   0  18  -2 225.267 76.2573   2
   0 -18  -2-3.83998 232.936   1
   0 -18   2 89.5377 188.696   1
   0 -18  -3 21120.0 1420.61   1
   0  18  -3 18025.8 639.645   2
   0 -18  -3 21508.5 1325.31   3
   0 -18   3 17334.4 1111.98   1
   0 -18   4 10277.5 857.541   1
   0 -18  -4 10241.5 941.324   3
   0 -18  -4 10441.9 1034.26   1
   0 -18  -5 125.134 260.298   3
   0 -18   5 553.524 287.788   1
   0  18   5 190.551 222.339   4
   0 -18  -6 14102.7 1147.22   3
   0  18   6 15799.0 974.570   4
   0 -18   6 14198.3 1045.66   1
   0 -18   7 9003.09 856.469   1
   0  18   7 8504.08 708.355   4
   0 -18  -7 9758.10 975.411   3
   0 -18   8-103.400 270.940   1
   0 -18  -8 35.8576 219.043   3
   0 -18   9 4379.73 684.553   1
   0 -18  -9 3755.23 673.619   3
   0 -18 -10 14086.5 1287.82   3
   0 -18  10 14047.2 1190.58   1
   0 -19   0 725.719 358.496   1
   0 -19   1 69796.9 2331.09   1
   0 -19  -1 74193.8 2555.45   1
   0 -19  -2 44457.2 2047.57   1
   0 -19   2 38402.9 1710.54   1
   0 -19   3 841.536 298.962   1
   0 -19  -3 1281.03 412.632   1
   0 -19   4 24928.6 1388.04   1
   0 -19  -4 23582.6 1603.94   1
   0 -19  -4 23123.4 1453.10   3
   0  19   5 70747.8 2097.62   4
   0 -19   5 65430.0 2238.65   1
   0 -19  -5 67697.6 2492.14   3
   0 -19  -5 72642.4 2802.38   1
   0 -19   6 6666.67 772.971   1
   0  19   6 6826.34 683.967   4
   0 -19  -6 6478.69 821.416   3
   0  19   7 8378.78 739.143   4
   0 -19   7 8109.09 850.428   1
   0 -19  -7 8360.47 950.357   3
   0 -19   8 24925.0 1497.45   1
   0 -19  -8 24324.2 1625.69   3
   0 -19   9 8219.03 913.746   1
   0 -19  -9 7283.82 936.724   3
   0 -19 -10 4475.23 751.472   3
   0 -20   0 138002. 3499.70   1
   0 -20   1 36308.7 1756.29   1
   0 -20  -1 39269.7 1930.07   1
   0 -20  -2 21832.6 1484.39   1
   0 -20   2 21254.1 1313.27   1
   0 -20  -3 81282.5 2935.84   1
   0 -20  -3 77268.6 2676.64   3
   0 -20   3 73537.3 2415.33   1
   0 -20  -4 35264.4 2023.25   1
   0 -20   4 33163.6 1630.04   1
   0 -20  -4 35695.7 1856.19   3
   0 -20  -5 6784.11 844.943   3
   0 -20   5 5947.03 743.729   1
   0 -20  -5 6464.21 942.408   1
   0  20   5 7576.46 750.822   4
   0 -20  -6 50878.3 2259.18   3
   0 -20   6 49104.9 2032.55   1
   0 -20  -6 54235.7 2550.32   1
   0  20   6 54736.3 1951.75   4
   0 -20  -7 27740.1 1716.10   3
   0 -20   7 27237.0 1553.71   1
   0  20   7 27856.8 1373.41   4
   0 -20  -8 2323.41 561.620   3
   0 -20   8 2556.57 532.676   1
   0 -20   9 23688.9 1537.92   1
   0 -20  -9 21287.3 1586.36   3
   0 -21   0 26.9099 318.737   1
   0 -21  -1 29899.0 1736.08   1
   0 -21   1 26862.7 1568.20   1
   0 -21   2 39054.6 1826.50   1
   0 -21  -2 45355.7 2185.49   1
   0 -21  -3 305.098 268.520   3
   0 -21  -3 682.865 323.823   1
   0 -21   4 24193.4 1425.16   1
   0 -21  -4 23620.7 1537.40   3
   0 -21  -4 25343.7 1735.88   1
   0 -21   5 33471.5 1707.21   1
   0 -21  -5 35579.5 1916.86   3
   0 -21  -5 39645.1 2237.60   1
   0  21   5 37877.9 1667.14   4
   0 -21   6 5553.61 751.989   1
   0 -21  -6 6232.45 841.796   3
   0 -21  -6 5537.35 899.125   1
   0  21   6 5976.73 695.468   4
   0 -21  -7 8432.01 1100.62   1
   0 -21   7 9467.72 957.608   1
   0 -21  -7 9592.69 1044.08   3
   0  21   7 8247.58 789.476   4
   0 -21  -8 13311.5 1250.53   3
   0 -21   8 13855.5 1150.38   1
   0 -21  -9 3248.07 679.755   3
   0 -22   0 20869.9 1469.56   1
   0 -22   1 3801.00 641.026   1
   0 -22  -1 4095.96 676.629   1
   0 -22  -2-594.698 384.086   3
   0 -22  -2-148.605 355.204   1
   0 -22   2 463.777 229.438   1
   0 -22  -3 7382.99 888.826   3
   0 -22   3 7229.02 824.711   1
   0 -22  -3 8037.96 993.507   1
   0 -22   4 7841.35 853.571   1
   0  22   4 9823.94 888.832   4
   0 -22  -4 9837.78 1012.78   3
   0 -22  -4 9736.91 1118.33   1
   0 -22   5-125.591 230.218   1
   0 -22  -5 369.694 354.091   1
   0  22   5 320.330 288.429   4
   0 -22  -5 843.916 374.821   3
   0 -22   6 7718.81 850.778   1
   0 -22  -6 9349.89 1151.53   1
   0 -22  -6 9304.18 1022.07   3
   0  22   6 10319.7 930.057   4
   0 -22   7 3097.31 562.185   1
   0 -22  -7 2179.62 537.441   3
   0 -22  -7 2711.69 643.085   1
   0 -22  -8 1094.18 468.259   1
   0 -22  -8 470.813 268.037   3
   0 -22   8 678.155 281.318   1
   0 -23   0-116.691 308.933   1
   0 -23   1 9633.35 992.931   1
   0 -23  -1 10552.9 1115.27   1
   0 -23   2 5998.99 767.428   1
   0 -23  -2 6392.14 892.013   1
   0 -23  -2 5153.12 770.988   3
   0 -23  -3-159.255 323.048   1
   0 -23  -3-68.9410 283.157   3
   0 -23   3 1.03446 249.580   1
   0 -23  -4 3385.74 624.195   3
   0 -23  -4 4616.41 790.399   1
   0  23   4 4843.37 660.677   4
   0 -23   4 3413.57 620.879   1
   0 -23  -5 8090.64 962.954   3
   0 -23  -5 9169.09 1139.60   1
   0  23   5 8741.96 869.290   4
   0 -23   5 7961.82 880.196   1
   0 -23  -6 1976.19 512.488   3
   0 -23   6 1281.84 371.547   1
   0 -23  -6 2710.71 707.814   1
   0  23   6 1750.58 410.146   4
   0 -23  -7 731.717 287.890   3
   0 -23   7 1072.39 383.931   1
   0 -23  -7 1480.10 561.826   1
   0 -24   0 11405.5 1148.94   1
   0 -24  -1 4572.50 764.240   1
   0 -24   1 5166.88 767.557   1
   0 -24  -2 1023.79 361.167   1
   0 -24  -2 1436.84 479.797   3
   0 -24   2 1353.73 372.937   1
   0 -24   3 6466.78 829.129   1
   0 -24  -3 6798.43 962.308   1
   0 -24  -3 7000.65 898.914   3
   0 -24  -4 2980.67 664.714   1
   0  24   4 2520.89 505.033   4
   0 -24  -4 2373.99 554.584   3
   0 -24   4 2491.30 492.034   1
   0 -24  -5 135.653 263.109   1
   0 -24  -5 380.185 285.995   3
   0 -24   5 352.810 255.632   1
   0  24   5 645.515 343.455   4
   0 -24   6 7541.47 893.986   1
   0  24   6 7266.79 823.808   4
   0 -24  -6 5936.20 862.221   3
   0 -24  -6 8476.96 1147.84   1
   0 -25   0 355.832 305.124   1
   0 -25  -1 3775.78 717.070   1
   0 -25   1 5154.39 790.704   1
   0 -25  -2 3614.50 728.108   1
   0 -25   2 3395.89 637.671   1
   0 -25  -2 3562.37 677.224   3
   0  25   3 597.487 308.043   4
   0 -25   3 169.883 228.857   1
   0 -25  -3-6.70617 240.617   3
   0 -25  -3 357.073 247.592   1
   0 -25  -4 2940.31 717.734   1
   0  25   4 2775.79 554.930   4
   0 -25   4 3654.02 655.410   1
   0 -25  -4 4084.94 728.916   3
   0 -25  -5 8011.09 1140.03   1
   0  25   5 8336.81 920.040   4
   0 -25  -5 7993.14 991.096   3
   0 -25   5 7506.93 911.029   1
   0 -26   0 5295.31 821.864   1
   0 -26   1 1590.55 461.064   1
   0 -26  -1 1312.42 419.324   1
   0 -26   2 103.469 224.360   1
   0 -26  -2 106.527 279.407   3
   0 -26  -2-43.7332 278.999   1
   0 -26  -3 1527.06 493.832   1
   0 -26  -3 2787.53 628.082   3
   0 -26   3 2301.22 526.572   1
   1   0 -14 9082.36 1040.74   3
   1   0 -13 37833.8 1939.15   3
   1   0 -12 11359.9 1063.08   3
   1   0 -11 28072.6 1511.65   3
   1   0 -10 71958.2 1244.59   4
   1   0 -10 67736.9 2185.70   3
   1   0  -9 83609.7 2284.78   3
   1   0  -8 33715.8 1394.05   3
   1   0  -7 167918. 2600.87   1
  -1   0   6 152727. 2646.77   3
  -1   0   5 10826.1 654.498   3
  -1   0   4 806188. 4843.74   3
   1   0  -4 784015. 4111.47   1
  -1   0   3 768546. 4082.78   3
   1   0  -3 785208. 3962.22   3
  -1   0   2 47804.5 804.944   3
   1   0  -2 48767.4 800.945   3
  -1   0  -1 136453. 1125.51   3
  -1   0  -1 135026. 1367.56   2
  -1   0  -1 133112. 1186.26   1
   1   0   1 134036. 1089.89   3
   1   0   1 135389. 1139.59   1
   1   0   2 395342. 2513.53   3
  -1   0  -2 395534. 2566.82   1
   1   0   3 530497. 3347.81   1
  -1   0  -3 511446. 3413.46   1
   1   0   3 523123. 3507.17   3
  -1   0  -3 517900. 3446.16   3
   1   0   4 1280.77 227.240   3
   1   0   4 1477.40 248.871   1
  -1   0  -4 1394.15 254.181   3
   1   0   5 198253. 2820.86   3
   1   0   5 203393. 2663.07   1
  -1   0  -6 215473. 3062.78   1
  -1   0  -6 222675. 3161.71   3
   1   0   6 220188. 3284.00   3
  -1   0  -7 17944.0 1006.06   3
  -1   0  -8 36406.4 1496.55   3
  -1   0  -9 74790.1 2322.34   3
  -1   0 -10 15368.7 1127.64   3
  -1   0 -11 26931.2 1572.97   3
  -1   0 -12 20179.8 1440.02   3
  -1   0 -13 3730.54 686.103   3
   1  -1 -14 6184.52 840.921   3
   1   1 -14 7100.93 960.710   3
   1  -1 -13 1582.56 512.528   3
   1   1 -13 2079.61 524.420   3
   1   1 -12 32979.2 1723.12   3
   1  -1 -12 34626.0 1768.34   3
   1   1 -11 20967.3 1321.96   3
   1  -1 -11 21496.9 1312.30   3
   1  -1 -10 3388.23 569.776   3
   1   1 -10 3803.55 614.619   3
   1  -1 -10 2613.96 213.007   4
   1  -1  -9 81619.3 2262.20   3
   1   1  -9 81698.7 2282.44   3
   1  -1  -9 86848.5 1335.47   4
   1  -1  -8 106232. 1521.68   4
   1   1  -8 101341. 2359.19   3
   1  -1  -8 99094.4 2353.75   3
   1   1  -7 6864.55 553.231   1
  -1  -1   6 175811. 2844.15   3
  -1   1   6 181440. 2886.70   3
  -1   1   5 242318. 3009.89   3
  -1  -1   5 241476. 3017.59   3
  -1   1   4 50902.2 1230.04   3
  -1  -1   4 51388.8 1227.11   3
   1   1  -4 51684.6 1184.57   3
   1   1  -4 51479.8 1042.60   1
  -1  -1   3 56973.4 1120.01   3
   1   1  -3 54523.5 909.976   1
  -1   1   3 56521.9 1108.70   3
   1   1  -3 56288.3 1062.57   3
  -1  -1  -1 599629. 3084.36   2
  -1   1  -1 596741. 2794.77   1
  -1   1  -2 233279. 1413.97   4
   1  -1   2 234680. 1942.29   1
  -1  -1  -2 226437. 1909.51   1
  -1   1  -2 233723. 2043.64   1
  -1  -1  -2 239051. 1920.02   3
   1  -1   2 230408. 1939.84   3
   1   1   2 233591. 1934.80   3
  -1   1  -2 235093. 2013.54   3
   1   1   2 230360. 1876.88   1
  -1   1  -3 31445.7 872.191   1
  -1   1  -3 31822.7 884.023   3
  -1  -1  -3 31937.5 865.049   3
   1  -1   3 31780.9 861.719   3
  -1   1  -3 32217.9 526.729   4
  -1  -1  -3 32613.5 858.163   1
   1   1   3 30210.6 847.733   3
   1  -1   3 33062.3 850.808   1
   1  -1   4 377165. 3258.38   1
  -1  -1  -4 372146. 3385.42   3
  -1   1  -4 371089. 1782.58   4
   1  -1   4 374952. 3417.11   3
  -1   1  -4 381100. 3485.09   3
   1   1   4 376730. 3468.99   3
   1   1   5 34741.2 1200.71   3
   1  -1   5 34415.5 1161.85   3
  -1   1  -5 34782.3 533.053   4
   1  -1   5 34571.0 1092.63   1
  -1  -1  -6 16277.7 862.717   3
  -1   1  -6 14649.2 842.605   3
   1   1   6 14727.0 887.459   3
  -1  -1  -6 14520.1 793.529   1
   1  -1   6 14894.3 796.120   1
  -1   1  -6 12820.7 296.652   4
   1  -1   6 14222.4 840.683   3
  -1   1  -7 63386.0 1865.92   3
  -1  -1  -7 63231.4 1838.21   3
  -1  -1  -8 53415.5 1813.63   3
  -1   1  -8 54035.1 1843.81   3
  -1  -1  -9 9754.15 868.162   3
  -1   1  -9 9582.15 861.994   3
  -1   1 -10 34676.0 1692.61   3
  -1  -1 -10 35850.2 1691.89   3
  -1  -1 -11 17996.7 1289.35   3
  -1   1 -11 18339.0 1328.11   3
  -1  -1 -12 605.640 326.501   3
  -1   1 -12 316.311 232.309   3
  -1   1 -13 5291.38 805.822   3
  -1  -1 -13 5637.69 818.543   3
   1  -2 -14 13712.1 1238.34   3
   1   2 -14 13210.0 1254.61   3
   1   2 -13 9609.74 1030.47   3
   1  -2 -13 11273.2 1073.98   3
   1   2 -12 62.0406 253.139   3
   1  -2 -12-109.524 261.892   3
   1   2 -11 21930.2 1370.12   3
   1  -2 -11 24122.9 1396.82   3
   1   2 -10 38041.2 1661.02   3
   1  -2 -10 39430.9 1680.87   3
   1  -2  -9 1307.65 355.537   3
   1  -2  -9 869.955 125.742   4
   1   2  -9 1118.69 326.942   3
   1  -2  -8 35110.9 818.344   4
   1  -2  -8 35403.6 1412.71   3
   1   2  -8 37330.2 1450.14   3
   1   2  -7 91379.8 1942.64   1
   1  -2  -7 95731.6 1368.82   4
   1   2  -6 5010.15 436.523   1
  -1  -2   6 5055.20 496.779   3
  -1   2   6 4622.20 468.287   3
   1  -2  -6 5509.12 328.359   4
   1   2  -5 205464. 2415.14   1
   1  -2  -5 207766. 1919.80   4
  -1   2   5 202894. 2781.25   3
  -1  -2   5 208020. 2773.61   3
   1   2  -4 55542.4 1100.74   1
   1   2  -4 58490.9 1251.09   3
  -1   2   4 56103.2 1299.74   3
  -1  -2   4 55403.6 1263.25   3
   1  -2  -4 55828.0 937.304   4
  -1   2   3 16778.2 627.295   3
   1   2  -3 16796.5 508.822   1
   1   2  -3 18745.2 611.432   3
  -1  -2   3 16411.5 516.273   1
   1  -2  -3 18102.0 516.846   4
  -1  -2   3 16187.3 579.724   3
   1   2  -2 2784.54 162.593   1
  -1   2   2 2329.93 206.037   3
   1   2  -2 2107.41 168.100   3
  -1  -2   2 2548.00 190.717   3
   1  -2  -2 2168.87 169.450   4
  -1  -2   2 2721.75 164.737   1
  -1  -2   1 378556. 1547.79   3
  -1   2   1 393677. 2189.10   4
  -1  -2   0 11777.6 439.762   2
  -1   2   0 11837.9 317.478   2
   1  -2   0 12549.5 313.535   2
  -1   2   0 13652.3 397.277   4
  -1   2  -1 33417.7 604.864   2
  -1  -2  -1 30772.8 548.665   1
   1  -2   1 32675.7 693.780   1
  -1  -2  -1 34247.4 771.342   2
   1   2   1 31094.6 520.853   3
  -1  -2  -1 32159.0 536.264   3
  -1   2  -1 34204.5 611.891   4
   1  -2   2 1871.85 189.776   1
   1  -2   2 1605.94 175.005   3
  -1  -2  -2 2842.05 214.064   3
   1   2   2 2298.30 198.285   3
  -1  -2  -2 1749.07 197.256   2
  -1  -2  -2 2599.97 206.446   1
  -1   2  -2 1945.64 154.043   4
  -1   2  -3 67754.0 1325.88   3
  -1  -2  -3 64919.4 1231.41   3
   1  -2   3 67826.1 1243.14   1
   1  -2   3 66975.7 1263.09   3
   1   2   3 64663.9 1259.99   3
  -1  -2  -3 66345.0 1219.66   1
  -1  -2  -4 2855.96 342.109   3
  -1   2  -4 1913.45 260.765   3
   1  -2   4 2420.29 282.149   1
   1  -2   4 2664.31 305.622   3
  -1  -2  -4 2779.56 301.564   1
   1   2   4 2586.23 310.132   3
   1  -2   5 57413.8 1502.72   3
   1  -2   5 60875.0 1467.07   1
   1   2   5 57505.6 1537.74   3
  -1   2  -5 57571.2 827.576   4
   1  -2   6 42099.8 1327.32   1
  -1  -2  -6 44741.8 1418.42   3
  -1   2  -6 41412.1 713.101   4
  -1   2  -6 42238.1 1430.32   3
   1  -2   6 39220.9 1368.01   3
  -1  -2  -6 42118.9 1342.92   1
   1   2   6 42647.9 1471.56   3
   1  -2   7 27888.1 1170.55   1
  -1   2  -7 27749.8 556.558   4
  -1  -2  -7 28495.6 1230.47   3
  -1   2  -7 28125.0 1272.98   3
  -1   2  -8 9319.12 798.353   3
  -1  -2  -8 10860.8 815.535   3
  -1  -2  -9 30136.5 1446.09   3
  -1   2  -9 29217.1 1473.81   3
  -1   2 -10 1123.13 397.927   3
  -1  -2 -10 2001.53 463.621   3
  -1   2 -11 818.045 339.616   3
  -1  -2 -11 1433.99 428.278   3
  -1   2 -12 6958.74 866.796   3
  -1  -2 -12 7602.09 890.496   3
  -1  -2 -13 5240.90 789.136   3
  -1   2 -13 5900.17 853.469   3
   1  -3 -14 1700.64 488.728   3
   1   3 -14 1499.23 464.839   3
   1   3 -13 1137.85 411.192   3
   1  -3 -13 1304.88 402.895   3
   1  -3 -12 5208.67 708.251   3
   1   3 -12 5700.64 737.710   3
   1   3 -11-162.854 282.159   3
   1  -3 -11-158.350 253.435   3
   1  -3 -10 273.127 227.877   3
   1   3 -10 305.364 217.823   3
   1  -3  -9 8306.58 742.581   3
   1   3  -9 9362.31 796.073   3
   1   3  -8 35144.5 1414.87   3
   1  -3  -8 33377.1 760.183   4
   1  -3  -8 32299.9 1364.55   3
   1  -3  -7 3797.05 263.858   4
   1   3  -7 3792.82 451.292   3
  -1   3   6 1634.64 283.599   3
  -1  -3   6 1853.02 309.414   3
   1   3  -6 2697.49 314.724   1
   1  -3  -6 2806.17 229.036   4
   1   3  -5 81369.1 1530.14   1
   1  -3  -5 86690.8 1214.44   4
  -1   3   5 85253.2 1831.98   3
  -1  -3   5 87702.9 1603.12   1
  -1  -3   5 83512.1 1746.96   3
   1   3  -4 20397.8 674.029   1
   1  -3  -4 21518.2 587.973   4
  -1  -3   4 20222.5 762.322   3
  -1   3   4 20156.7 801.014   3
   1   3  -4 20751.5 755.675   3
  -1  -3   4 20865.3 693.056   1
   1   3  -3 1466.65 162.923   1
  -1   3   3 1490.34 195.928   3
  -1  -3   3 1367.38 158.633   1
  -1  -3   3 1296.07 176.740   3
   1   3  -3 1197.82 172.644   3
  -1  -3   2 254143. 1602.03   1
  -1   3   2 256957. 1933.80   4
   1   3  -2 257468. 1886.78   3
   1   3  -2 253164. 1647.45   1
   1  -3  -2 260006. 1875.80   4
  -1  -3   2 251609. 1867.84   3
  -1  -3   1 37639.5 555.886   3
   1   3  -1 38573.0 501.474   1
  -1   3   1 37615.5 717.559   4
  -1  -3   1 37623.6 467.903   1
  -1   3   0 579.612 73.6864   2
  -1   3   0 766.026 111.991   4
   1  -3   0 602.657 69.4266   2
  -1  -3   0 425.991 100.299   2
   1  -3   0 907.843 132.073   1
   1   3   0 630.182 138.242   2
  -1  -3  -1 612028. 3436.51   2
   1   3   1 624410. 3201.35   2
   1   3   1 583785. 2480.64   3
   1  -3   1 597523. 3249.49   1
  -1  -3  -2 12424.8 454.099   3
  -1  -3  -2 12371.3 525.650   2
   1  -3   2 11929.6 492.199   3
   1   3   2 12450.4 457.526   3
   1  -3   2 12048.5 502.535   1
   1  -3   3 1322.59 189.406   3
  -1  -3  -3 1276.13 179.391   3
  -1  -3  -3 1771.65 208.474   1
   1  -3   3 1536.05 202.041   1
   1   3   3 1474.66 191.756   3
   1  -3   4 115047. 1848.35   1
   1   3   4 114186. 1933.48   3
   1  -3   4 114175. 1909.01   3
  -1  -3  -4 113542. 1872.44   3
  -1  -3  -4 113152. 1829.25   1
   1   3   5 10673.1 675.811   3
   1  -3   5 10686.9 621.848   1
   1  -3   5 11140.6 670.056   3
   1  -3   6 1362.15 266.154   1
  -1   3  -6 1012.00 223.638   3
  -1  -3  -6 1436.69 259.471   1
   1   3   6 1189.99 253.975   3
  -1  -3  -6 1061.25 240.024   3
   1  -3   7 36265.1 1352.03   1
  -1  -3  -7 36441.8 1382.99   3
  -1   3  -7 37159.4 1469.33   3
  -1   3  -7 36450.0 759.788   4
  -1  -3  -8 5935.18 615.772   3
   1  -3   8 5039.47 539.144   1
  -1   3  -8 5968.21 642.631   3
  -1   3  -8 5511.48 289.194   4
  -1  -3  -9 586.310 304.309   3
  -1   3  -9 174.486 51.4138   4
  -1  -3 -10 20828.9 1276.27   3
  -1   3 -10 17509.6 1228.61   3
  -1   3 -11 7974.56 888.819   3
  -1  -3 -11 8879.95 905.916   3
  -1   3 -12 99.6341 255.315   3
  -1  -3 -12 312.197 256.150   3
  -1   3 -13 652.630 362.252   3
  -1  -3 -13 636.502 324.374   3
   1  -4 -14 1646.11 462.305   3
   1   4 -14 1230.04 436.613   3
   1   4 -13 5326.93 778.842   3
   1  -4 -13 5190.24 739.173   3
   1   4 -12 308.586 299.058   3
   1  -4 -12-234.293 296.342   3
   1  -4 -11 12983.2 1043.65   3
   1   4 -11 13661.9 1099.01   3
   1   4 -10 7924.48 800.830   3
   1  -4 -10 7558.56 762.503   3
   1   4  -9 484.475 289.529   3
   1  -4  -9 341.858 223.501   3
   1   4  -8 3967.15 505.147   3
   1  -4  -8 3373.02 466.218   3
   1  -4  -7 24601.9 1136.49   3
   1   4  -7 24783.3 1122.34   3
   1   4  -6 5136.61 444.492   1
  -1   4   6 5366.73 521.160   3
  -1  -4   6 5872.33 520.467   3
   1  -4  -6 5313.06 318.283   4
  -1  -4   6 5438.63 454.019   1
   1  -4  -5 29594.4 710.346   4
  -1   4   5 28305.1 1078.92   3
   1   4  -5 28797.8 935.121   1
  -1  -4   5 27671.2 1012.55   3
  -1  -4   5 28492.4 917.152   1
  -1   4   4 109478. 1940.13   3
   1   4  -4 106581. 1601.13   1
  -1  -4   4 109957. 1589.20   1
   1   4  -4 109471. 1774.51   3
  -1  -4   4 109134. 1770.57   3
   1  -4  -4 106982. 1325.13   4
   1   4  -3 48130.6 1024.55   3
   1   4  -3 48411.0 943.794   1
   1  -4  -3 47691.3 859.879   4
  -1  -4   3 48383.5 897.425   1
  -1  -4   3 48252.4 1023.30   3
  -1   4   3 47450.1 1135.97   3
  -1   4   3 48177.1 915.190   4
  -1  -4   2 12290.5 383.344   1
   1   4  -2 11405.4 394.189   1
  -1  -4   2 11577.3 431.411   3
  -1   4   2 12342.6 452.680   4
  -1  -4   1 43192.1 624.545   1
  -1   4   1 43927.6 824.064   4
   1   4  -1 41703.7 646.737   1
   1  -4   0 10356.0 467.598   1
  -1  -4   0 8640.00 405.356   2
   1   4   0 9878.78 437.928   2
   1  -4   1 36456.5 872.435   1
  -1  -4  -1 36943.2 676.496   3
  -1  -4  -1 37336.6 903.877   2
   1   4   1 39140.1 848.048   2
   1  -4   2 27056.7 791.439   3
   1  -4   2 26685.2 787.299   1
  -1  -4  -2 25863.8 792.817   2
   1   4   2 26138.6 704.482   3
  -1  -4  -2 24977.7 673.889   3
   1  -4   3 143601. 1938.78   1
  -1  -4  -3 138493. 2003.18   2
  -1  -4  -3 138095. 1843.34   3
   1  -4   3 137490. 1964.35   3
   1   4   3 135545. 1859.46   3
   1  -4   4 1495.74 231.216   3
  -1  -4  -4 1652.03 233.845   1
   1  -4   4 1105.43 204.674   1
   1   4   4 1602.46 243.482   3
   1   4   5 96854.1 2042.82   3
   1  -4   5 97483.3 1892.21   1
   1  -4   5 95530.2 1975.40   3
  -1  -4  -6 44581.8 1430.91   3
   1  -4   6 45741.9 1394.04   1
   1   4   6 43732.8 1510.11   3
  -1   4  -6 44782.6 1523.62   3
  -1   4  -7 17289.2 1037.41   3
   1  -4   7 17296.6 935.221   1
  -1  -4  -7 17244.0 971.189   3
   1  -4   8 7482.69 664.505   1
  -1  -4  -8 8323.72 722.036   3
  -1   4  -8 7822.66 749.583   3
  -1   4  -8 8251.01 403.576   4
   1  -4   9 45744.7 1737.04   1
  -1   4  -9 44489.1 1863.20   3
  -1  -4  -9 44123.1 1753.20   3
  -1   4  -9 44919.6 898.954   4
  -1  -4 -10 4936.91 643.920   3
  -1   4 -10 3949.72 629.583   3
  -1  -4 -11 8059.84 868.271   3
  -1   4 -11 8396.71 930.645   3
  -1  -4 -12 10852.9 1049.96   3
  -1   4 -12 10097.9 1069.88   3
  -1  -4 -13 3085.16 618.511   3
  -1   4 -13 2170.12 551.917   3
   1  -5 -14 399.275 269.437   3
   1   5 -14 687.842 418.112   3
   1  -5 -13 7664.53 918.141   3
   1   5 -13 7271.26 933.491   3
   1   5 -12 22878.2 1527.93   3
   1  -5 -12 24405.0 1518.32   3
   1   5 -11 3261.85 586.359   3
   1  -5 -11 3237.20 582.538   3
   1   5 -10 33963.4 1629.32   3
   1  -5 -10 32402.5 1599.11   3
   1  -5  -9 72625.9 2234.02   3
   1   5  -9 74188.3 2297.31   3
   1  -5  -8 14909.5 967.486   3
   1   5  -8 16119.8 1015.99   3
  -1  -5   7 19725.9 945.875   1
   1   5  -7 20251.2 1045.42   3
   1  -5  -7 19176.3 1026.07   3
  -1  -5   6 243248. 3326.73   3
   1   5  -6 243276. 3093.21   1
   1   5  -6 249527. 3325.48   3
  -1   5   6 240583. 3518.37   3
  -1  -5   6 249361. 3023.83   1
  -1  -5   5 38561.6 1074.13   1
   1   5  -5 39024.5 1130.61   1
  -1   5   5 39524.4 1302.31   3
  -1  -5   5 38233.3 1203.12   3
  -1  -5   4 42280.1 1012.39   1
   1   5  -4 42100.7 1056.52   1
  -1   5   4 42522.1 1232.54   3
  -1  -5   4 40761.4 1115.05   3
   1   5  -4 40864.3 1122.25   3
  -1   5   4 42649.5 934.007   4
  -1  -5   3 145985. 1853.40   3
  -1  -5   3 149433. 1662.21   1
   1   5  -3 145933. 1760.61   1
  -1   5   3 152185. 1700.14   4
   1   5  -2 178807. 1742.77   1
  -1  -5   2 177696. 1803.45   3
  -1  -5   2 184525. 1635.21   1
  -1   5   2 186518. 1867.47   4
   1   5  -1 52837.8 859.172   1
  -1  -5   1 55126.1 837.925   1
  -1   5   1 53703.0 976.860   4
   1  -5   0 704527. 4120.10   1
   1   5   0 728926. 3755.01   2
   1   5   1 111631. 1484.21   2
  -1  -5  -1 110407. 1316.95   3
  -1  -5  -1 107730. 1591.89   2
   1  -5   1 106835. 1612.84   1
   1  -5   2 22631.0 775.477   1
  -1  -5  -2 22230.1 771.209   2
  -1  -5  -2 24065.3 689.348   3
   1  -5   3 176997. 2316.65   3
  -1  -5  -3 174363. 2324.61   2
   1   5   3 177333. 2211.43   3
  -1  -5  -3 177420. 2167.19   3
   1  -5   3 183639. 2306.67   1
  -1  -5  -4 244677. 2983.04   2
   1  -5   4 251723. 2974.46   3
   1  -5   4 247597. 2851.71   1
  -1  -5  -4 246107. 2830.78   3
   1   5   4 241843. 2921.55   3
   1   5   5 2992.68 371.752   3
   1  -5   5 2476.81 346.332   3
   1  -5   5 3077.77 393.706   1
  -1  -5  -5 2679.65 341.598   1
   1  -5   6 70567.6 1785.49   1
  -1  -5  -6 70762.4 1822.02   3
   1   5   6 70585.1 1934.69   3
  -1  -5  -7 62119.6 1828.42   3
   1  -5   7 60192.4 1759.61   1
  -1   5  -7 63841.1 2009.46   3
   1  -5   8 24536.1 1207.53   1
  -1   5  -8 24673.2 1361.93   3
  -1  -5  -8 25403.1 1260.51   3
   1  -5   9 43401.8 1700.72   1
  -1   5  -9 42947.5 997.564   4
  -1   5  -9 41795.4 1859.74   3
  -1  -5  -9 41183.1 1702.60   3
  -1   5 -10 47482.4 2073.66   3
  -1  -5 -10 45603.2 1910.75   3
  -1   5 -11 9150.19 997.959   3
  -1  -5 -11 8306.95 902.780   3
  -1  -5 -12 1466.34 467.335   3
  -1  -5 -13 9723.86 1050.09   3
   1   6 -14 31215.8 1959.71   3
   1  -6 -14 31261.5 1896.10   3
   1  -6 -13 16779.2 1369.17   3
   1   6 -13 17070.4 1399.16   3
   1   6 -12 5742.15 806.683   3
   1  -6 -12 6215.31 794.816   3
   1  -6 -11 75497.8 2544.20   3
   1   6 -11 75656.4 2634.99   3
   1   6 -10 42468.4 1857.22   3
   1  -6 -10 41446.8 1798.81   3
   1   6  -9 2100.76 460.548   3
   1  -6  -9 2711.58 490.383   3
   1   6  -8 241284. 3883.00   3
  -1  -6   8 241686. 3524.50   1
   1  -6  -8 242186. 3850.37   3
  -1  -6   7 144270. 2541.85   1
   1   6  -7 144802. 2812.32   3
   1  -6  -7 141638. 2777.42   3
  -1   6   6 21791.1 1089.04   3
  -1  -6   6 20251.0 881.248   1
  -1  -6   6 20746.6 993.056   3
   1   6  -6 20099.2 972.477   3
   1   6  -6 20269.0 937.182   1
   1   6  -5 409462. 4015.89   3
   1   6  -5 404641. 3786.46   1
  -1   6   5 407673. 3111.30   4
  -1   6   5 414951. 4309.75   3
  -1  -6   5 408778. 3997.69   3
  -1  -6   5 412943. 3589.58   1
  -1   6   4 307692. 2613.94   4
   1   6  -4 311137. 3043.61   1
  -1  -6   4 308678. 2788.39   1
  -1  -6   4 308781. 3115.81   3
   1   6  -3 44523.9 1041.04   1
  -1  -6   3 45735.2 969.326   1
  -1  -6   3 46357.4 1103.77   3
  -1   6   3 45048.4 975.109   4
   1   6  -2 629089. 3589.83   1
  -1  -6   2 615662. 3616.02   3
  -1   6   2 631104. 3588.22   4
  -1  -6   2 629900. 3361.83   1
  -1  -6   1 645442. 3215.32   1
   1  -6  -1 640611. 4239.22   1
   1  -6   0 36679.2 1013.19   1
  -1  -6   0 33453.1 768.328   1
  -1  -6  -1 444027. 3439.93   2
   1  -6   1 438456. 3478.86   1
  -1  -6  -2 590221. 3688.40   3
   1  -6   2 597921. 4189.95   1
  -1  -6  -3 8119.40 475.901   3
   1   6   3 7786.81 482.695   3
   1  -6   3 6893.55 491.479   3
   1  -6   3 8238.69 527.105   1
  -1  -6  -4 126785. 2067.03   3
   1  -6   4 123606. 2176.04   3
   1  -6   4 123318. 2118.99   1
   1   6   4 128343. 2192.96   3
  -1  -6  -5 324766. 3904.86   2
   1  -6   5 328163. 3621.00   1
   1   6   5 337033. 3901.68   3
  -1  -6  -6 76125.2 1900.51   3
   1   6   6 77954.9 2071.01   3
   1   6   6 70625.4 769.958   4
   1  -6   6 77037.9 1882.58   1
   1  -6   7 22169.8 1076.13   1
  -1  -6  -7 22391.4 1116.49   3
   1  -6   8 137193. 2866.01   1
  -1  -6  -8 131372. 2886.06   3
  -1  -6  -9 22728.8 1286.13   3
   1  -6   9 23395.0 1274.39   1
   1  -6  10 4983.05 676.671   1
  -1  -6 -10 6201.78 756.477   3
  -1  -6 -11 41876.3 1943.80   3
  -1  -6 -12 10877.0 1063.06   3
  -1  -6 -13 377.550 307.013   3
   1   7 -14 2570.49 630.633   3
   1  -7 -14 3460.85 663.629   3
   1  -7 -13 9286.38 1016.44   3
   1   7 -13 9747.12 1080.15   3
   1   7 -12 33582.4 1877.58   3
   1  -7 -12 34592.7 1841.51   3
   1  -7 -11 5219.02 711.708   3
   1   7 -11 4026.95 665.620   3
   1  -7 -10 27032.1 1491.59   3
   1   7 -10 25974.6 1503.28   3
   1  -7  -9 74159.4 2318.86   3
   1   7  -9 78823.8 2425.31   3
  -1  -7   9 79355.7 2204.87   1
  -1  -7   8 53763.6 1689.14   1
   1   7  -8 55564.7 1900.89   3
   1  -7  -8 55155.9 1909.76   3
  -1  -7   7 41275.8 1377.94   1
   1   7  -7 40169.1 1529.29   3
   1  -7  -7 40190.5 1526.50   3
  -1  -7   6 222633. 2927.72   1
   1  -7  -6 217448. 3305.89   3
   1   7  -6 218453. 3165.99   1
   1   7  -6 218387. 3325.99   3
  -1  -7   5 110678. 2109.37   3
  -1  -7   5 108788. 1868.29   1
  -1   7   5 105602. 1658.31   4
   1   7  -5 109803. 2057.08   1
   1   7  -4 25292.3 920.940   1
  -1  -7   4 24312.4 900.080   3
  -1  -7   4 24948.3 832.263   1
  -1   7   4 23162.4 758.868   4
  -1  -7   3 376709. 3293.01   3
  -1  -7   3 387770. 3030.77   1
   1   7  -3 376042. 3297.53   1
  -1   7   3 389417. 3038.55   4
  -1  -7   2 240162. 2260.31   1
   1   7  -2 242573. 2422.77   1
   1  -7  -1 72209.7 1549.47   1
  -1  -7   1 69060.0 1175.26   1
   1   7   0 570254. 3578.38   2
  -1  -7   0 561176. 3479.43   1
   1   7   1 335691. 2769.07   2
   1  -7   1 338657. 3252.23   1
  -1  -7  -1 337851. 3130.09   2
   1  -7   2 4352.01 396.275   1
  -1  -7  -2 4734.02 360.885   3
  -1  -7  -3 245975. 2957.85   2
   1  -7   3 254737. 2968.03   1
  -1  -7  -3 250383. 2798.72   3
   1  -7   4 227649. 3052.96   3
   1  -7   4 219591. 2869.03   1
   1   7   4 225848. 2965.50   3
   1   7   5 2614.35 386.357   3
   1  -7   5 3178.76 412.575   1
   1   7   6 114054. 1184.38   4
  -1  -7  -6 115185. 2400.33   3
   1  -7   6 117346. 2347.96   1
  -1  -7  -7 77153.8 2109.22   3
   1  -7   7 77848.4 2067.46   1
   1  -7   8 1616.08 358.716   1
  -1  -7  -8 1996.81 405.279   3
   1  -7   9 36935.1 1620.43   1
  -1  -7  -9 35626.8 1628.14   3
   1  -7  10 52985.9 2052.50   1
  -1  -7 -10 54057.8 2093.45   3
  -1  -7 -11 2629.25 556.878   3
  -1  -7 -12 4564.81 695.224   3
  -1  -7 -13 6916.27 900.894   3
   1  -8 -14 4935.02 787.038   3
   1  -8 -13 11433.3 1144.15   3
   1  -8 -12 715.563 321.510   3
   1   8 -11 21219.1 1458.95   3
   1  -8 -11 21157.2 1395.61   3
   1  -8 -10 27630.8 1518.77   3
   1   8 -10 27305.3 1541.44   3
   1  -8  -9 411.574 289.152   3
  -1  -8   9 84.3523 177.568   1
   1  -8  -8 5922.89 653.563   3
  -1  -8   8 6903.00 621.384   1
  -1  -8   7 50716.4 1535.57   1
   1  -8  -7 52716.4 1808.58   3
  -1   8   6 18815.7 739.410   4
   1  -8  -6 18867.3 1006.18   3
   1   8  -6 20249.3 1007.82   1
  -1  -8   6 20036.8 901.441   1
   1   8  -5 70108.2 1738.61   1
  -1  -8   5 70236.0 1725.05   3
  -1   8   5 65817.1 1356.26   4
   1  -8  -5 68868.3 1809.02   3
  -1  -8   5 68347.0 1541.53   1
   1   8  -4 63944.7 1539.06   1
  -1  -8   4 65993.0 1401.41   1
  -1   8   4 63701.4 1303.09   4
  -1  -8   4 67987.6 1568.17   3
   1   8  -3 40901.7 1158.73   1
  -1  -8   3 40861.4 1037.81   1
  -1   8   3 42742.0 1045.15   4
  -1  -8   3 41284.2 1132.53   3
  -1  -8   2 2685.32 265.699   1
   1   8  -2 2855.05 291.776   1
  -1  -8   1 117928. 1679.55   1
   1  -8  -1 121593. 2141.32   1
   1  -8   0 17095.7 789.322   1
   1   8   0 15439.4 611.887   2
  -1  -8   0 15702.7 647.845   1
   1   8   1 7954.05 447.350   2
   1  -8   1 7677.54 530.409   1
  -1  -8  -1 7845.17 497.398   2
  -1  -8  -2 17991.5 735.791   3
  -1  -8  -2 17880.9 783.241   2
   1  -8   2 18167.9 815.126   1
  -1  -8  -3 128666. 2226.86   2
  -1  -8  -3 134834. 2127.46   3
   1  -8   3 134591. 2258.59   1
   1  -8   3 133716. 2301.81   3
   1  -8   4 638.781 183.393   1
  -1  -8  -4 589.287 208.056   2
   1  -8   5 86022.1 1957.65   1
  -1  -8  -5 87451.4 1972.70   3
  -1  -8  -5 81772.1 2035.60   2
   1   8   5 87143.8 2097.48   3
  -1  -8  -6 19944.9 1024.38   3
   1   8   6 20194.3 556.565   4
   1  -8   6 20384.3 1006.99   1
  -1  -8  -7 23431.2 1181.12   3
   1  -8   7 27264.6 1241.54   1
  -1  -8  -8 4895.76 591.156   3
   1  -8   8 5633.62 606.562   1
  -1  -8  -9 38807.5 1703.81   3
   1  -8   9 39372.5 1676.54   1
   1  -8  10 2855.27 523.281   1
  -1  -8 -10 1956.13 459.020   3
  -1   8 -10 2333.95 309.179   4
   1  -8  11 4068.60 637.495   1
  -1  -8 -11 2806.22 527.885   3
  -1  -8 -12 8442.55 948.188   3
  -1  -8 -13 2450.88 564.188   3
   1  -9 -13-289.102 322.280   3
   1  -9 -12 4033.55 683.063   3
   1  -9 -11 5519.61 745.199   3
   1  -9 -10 499.719 276.669   3
  -1  -9  10 726.356 265.593   1
  -1  -9   9 10092.6 809.505   1
   1  -9  -9 9745.14 878.576   3
  -1  -9   8 48070.0 1649.76   1
   1  -9  -8 46610.3 1799.83   3
  -1  -9   7 1354.74 268.560   1
   1  -9  -7 1289.25 313.712   3
  -1   9   6 7425.65 481.009   4
   1  -9  -6 7766.30 654.115   3
  -1  -9   6 6682.87 531.622   1
   1  -9  -5 65209.8 1801.78   3
  -1  -9   5 67244.3 1734.85   3
  -1  -9   5 65729.1 1548.53   1
  -1   9   5 64515.7 1399.81   4
   1   9  -5 67735.1 1777.48   1
  -1  -9   4 46145.8 1224.70   1
  -1   9   4 46096.0 1160.44   4
  -1  -9   4 49893.8 1395.83   3
   1   9  -4 47035.3 1390.36   1
   1  -9  -4 45920.3 1458.74   3
  -1  -9   3 1553.86 232.897   1
  -1   9   3 1743.74 257.478   4
  -1  -9   3 1615.57 247.307   3
   1   9  -3 1732.43 260.407   1
  -1  -9   2 112874. 1778.01   1
   1  -9  -2 110699. 1177.51   2
   1   9  -2 113237. 1929.11   1
   1   9  -1 38737.3 1011.41   2
   1  -9  -1 37927.4 1286.75   1
  -1  -9   1 38296.5 1028.80   1
   1  -9   0 475.966 194.840   1
  -1  -9   0 781.670 173.818   1
   1   9   1 159402. 1998.10   2
   1  -9   1 154599. 2432.18   1
  -1  -9  -2 82280.0 1674.89   3
   1  -9   2 82479.8 1805.47   1
  -1  -9  -3 4411.29 435.032   2
   1  -9   3 3929.68 415.764   1
  -1  -9  -4 48243.4 1498.91   2
   1  -9   4 49627.3 1489.30   1
   1  -9   5 45728.2 1471.29   1
  -1  -9  -5 47019.3 1490.58   3
  -1  -9  -6 7625.81 650.096   3
   1   9   6 7782.30 386.401   4
   1  -9   6 8705.81 687.776   1
   1  -9   7 23304.9 1164.98   1
  -1  -9  -7 26520.4 1282.26   3
   1   9   7 24856.3 656.394   4
  -1  -9  -8 19995.9 1178.27   3
   1  -9   8 19949.9 1147.22   1
   1  -9   9 1813.65 400.307   1
  -1  -9  -9 1576.20 381.256   3
   1  -9  10 12097.5 1010.57   1
  -1  -9 -10 11008.9 985.025   3
  -1  -9 -11 11478.4 1043.70   3
   1  -9  11 11389.1 1037.73   1
  -1  -9 -12 2286.45 556.699   3
  -1  -9 -13 1032.88 400.366   3
   1 -10 -13 7009.29 924.946   3
   1 -10 -12 999.651 379.730   3
   1 -10 -11 1481.71 409.947   3
   1 -10 -10 11991.7 1045.14   3
  -1 -10  10 11948.4 952.015   1
  -1 -10   9 30533.0 1419.23   1
   1 -10  -9 29576.1 1563.60   3
   1 -10  -8 1886.39 424.971   3
  -1 -10   8 1953.29 358.081   1
  -1 -10   7 38158.6 1387.36   1
  -1  10   7 37767.3 1147.08   4
   1 -10  -7 38292.1 1579.62   3
  -1 -10   6 20336.6 949.787   1
  -1  10   6 18667.3 789.892   4
   1 -10  -6 18772.8 1072.17   3
  -1 -10   5 1919.91 294.480   1
  -1  10   5 1800.50 261.652   4
   1  10  -5 2524.10 372.894   1
   1 -10  -5 2000.90 349.860   3
  -1 -10   4 30428.5 1045.41   1
  -1  10   4 31993.8 1017.47   4
   1 -10  -4 31818.3 1267.22   3
  -1 -10   4 31749.3 1164.50   3
   1  10  -4 32563.5 1221.86   1
  -1  10   3 176851. 2355.57   4
   1  10  -3 176490. 2675.69   1
   1 -10  -3 172282. 2824.29   3
  -1 -10   3 176078. 2569.97   3
  -1 -10   3 171814. 2370.59   1
  -1 -10   2 9048.37 541.305   1
   1  10  -2 9797.69 605.212   1
   1 -10  -2 9094.11 665.262   1
   1 -10  -2 9466.03 358.172   2
   1 -10  -1 47930.2 1495.20   1
   1  10  -1 45926.4 1147.97   2
  -1 -10   1 46508.1 1207.92   1
  -1 -10   0 130043. 2072.88   1
   1  10   0 129437. 1846.77   2
   1 -10   0 127171. 2367.01   1
   1  10   1 23214.8 789.415   2
   1 -10   1 22678.1 990.806   1
  -1  10  -1 24022.3 1092.45   1
  -1  10  -2 24995.8 1136.28   1
  -1 -10  -2 24681.2 1010.40   2
   1 -10   2 25016.3 1034.47   1
   1 -10   3 35821.8 1267.59   1
  -1 -10  -3 36079.1 1267.30   2
   1 -10   4 35056.2 1294.37   1
  -1 -10  -4 35604.0 1321.19   2
   1 -10   5 9932.84 712.487   1
  -1 -10  -5 10644.9 734.381   3
   1 -10   6 66194.3 1900.61   1
  -1 -10  -6 68233.9 1958.59   3
   1  10   6 65755.7 1182.08   4
   1 -10   7 28575.5 1308.79   1
  -1 -10  -7 28817.8 1357.08   3
   1  10   7 27950.7 764.289   4
   1 -10   8 1069.63 301.211   1
  -1 -10  -8 781.924 286.911   3
  -1 -10  -9 14834.1 1101.47   3
   1 -10   9 16227.3 1113.37   1
   1 -10  10 9507.30 913.232   1
  -1 -10 -10 8362.37 867.839   3
   1 -10  11 200.292 262.650   1
  -1 -10 -11-392.684 295.973   3
  -1 -10 -12 4124.08 676.945   3
  -1 -10 -13 4849.96 767.895   3
   1 -11 -13 108.531 262.813   3
   1 -11 -12 12346.6 1187.24   3
  -1 -11  11 13235.7 1077.22   1
   1 -11 -11 13007.7 1169.21   3
   1 -11 -10 300.020 295.626   3
  -1 -11  10 201.507 237.189   1
   1 -11  -9 15622.8 1151.14   3
  -1 -11   9 15355.3 1029.00   1
  -1 -11   8 36015.7 1450.36   1
   1 -11  -8 35335.2 1653.07   3
  -1  11   7 15003.5 749.046   4
  -1 -11   7 16487.0 936.258   1
   1 -11  -7 15207.9 1042.08   3
  -1 -11   6 46926.3 1483.35   1
   1 -11  -6 47399.9 1736.24   3
  -1  11   6 45170.6 1277.67   4
   1 -11  -5 70039.0 2008.41   3
  -1  11   5 70545.4 1581.58   4
  -1 -11   5 69245.9 1704.39   1
   1  11  -4 19867.3 991.708   1
   1 -11  -4 16898.9 673.305   2
  -1  11   4 18673.0 812.867   4
  -1 -11   4 18901.3 859.658   1
   1 -11  -4 19459.3 1052.20   3
   1 -11  -3 5556.86 345.809   2
  -1 -11   3 7323.13 554.633   3
   1  11  -3 6968.98 572.774   1
  -1 -11   3 6769.28 505.150   1
   1  11  -2 110389. 2121.97   1
   1 -11  -2 109301. 1222.34   2
   1 -11  -2 113736. 2440.95   1
  -1 -11   2 106473. 1925.69   1
  -1 -11   1 43213.7 1236.73   1
   1 -11  -1 45541.3 1510.91   1
   1  11  -1 42122.3 1120.54   2
  -1 -11   0 31921.9 1090.29   1
   1 -11   0 32223.6 1237.58   1
   1  11   0 31370.9 951.139   2
   1 -11   1 45866.5 1454.94   1
  -1  11  -1 46460.6 1558.71   1
  -1 -11  -1 50200.2 1441.98   1
   1  11   1 48256.3 1157.15   2
  -1 -11  -2 141734. 2466.36   2
   1 -11   2 142175. 2561.39   1
   1 -11   3 583.193 218.013   1
  -1 -11  -3 659.874 216.212   2
  -1 -11  -4 80219.3 2054.00   2
  -1 -11  -4 85743.6 2022.35   3
   1 -11   4 83303.9 2036.97   1
  -1 -11  -5 39377.9 1435.05   3
   1 -11   5 37419.5 1429.43   1
   1  11   6 1315.93 205.090   4
   1 -11   6 1101.17 313.418   1
  -1 -11  -6 931.025 283.627   3
  -1 -11  -7 7412.25 720.656   3
   1  11   7 7134.75 421.507   4
   1 -11   7 7559.93 700.997   1
   1 -11   8 45265.8 1789.44   1
   1  11   8 44670.1 975.565   4
  -1 -11  -8 47409.9 1865.02   3
  -1 -11  -9 519.640 282.231   3
   1 -11   9 462.325 299.465   1
   1 -11  10 11074.9 1002.48   1
  -1 -11 -10 12015.4 1058.87   3
   1 -11  11 13945.7 1186.79   1
  -1 -11 -11 13692.4 1183.22   3
  -1 -11 -12 3315.51 629.984   3
   1 -11  12 2899.62 574.251   1
  -1 -11 -13 709.212 339.634   3
   1 -12 -13 13171.7 1297.01   3
   1 -12 -12 2167.63 565.678   3
  -1 -12  11 17572.5 1245.77   1
   1 -12 -11 15652.6 1281.90   3
  -1 -12  10 27409.4 1464.95   1
   1 -12 -10 27617.7 1636.02   3
   1 -12  -9 10209.7 977.113   3
  -1 -12   9 11511.8 903.746   1
   1 -12  -8 12619.0 1027.50   3
  -1  12   8 12147.7 714.144   4
  -1 -12   8 12400.3 885.149   1
   1 -12  -7 48836.4 1869.80   3
  -1 -12   7 49657.5 1643.02   1
  -1  12   7 46653.1 1364.85   4
  -1 -12   6 35226.4 1320.76   1
  -1  12   6 32669.1 1135.97   4
   1 -12  -6 33844.5 1522.31   3
  -1 -12   5 20163.6 952.546   1
   1 -12  -5 20044.5 1153.60   3
   1 -12  -5 18507.8 812.315   2
  -1  12   5 21407.0 920.419   4
  -1  12   4 105108. 2005.44   4
   1  12  -4 107271. 2411.11   1
  -1 -12   4 102295. 2068.13   1
   1 -12  -4 104526. 2501.95   3
  -1 -12   3 84706.7 1835.68   1
   1  12  -3 84549.7 2054.55   1
   1 -12  -3 83344.8 1396.17   2
  -1 -12   2 6707.26 517.150   1
   1  12  -2 5311.03 427.868   2
   1 -12  -2 6486.31 641.327   1
   1  12  -1 84430.3 1631.21   2
  -1 -12   1 85044.5 1816.50   1
   1 -12   0 98916.5 2251.57   1
   1  12   0 94523.9 1688.82   2
  -1 -12   0 99367.2 2033.48   1
   1  12   1 10950.9 563.952   2
   1 -12   1 8850.84 695.934   1
  -1 -12  -1 9337.23 674.334   1
   1 -12   2 76599.4 1977.92   1
  -1 -12  -2 79663.0 1884.49   2
  -1 -12  -3 116599. 2421.60   2
  -1 -12  -3 118586. 2360.54   3
   1 -12   3 110906. 2383.68   1
   1 -12   4 2175.56 368.524   1
  -1 -12  -4 1523.74 316.062   2
  -1 -12  -4 1811.70 312.913   3
   1 -12   5 64476.7 1921.25   1
  -1 -12  -5 65252.6 1902.56   3
   1 -12   6 57660.1 1886.74   1
  -1 -12  -6 56179.5 1876.45   3
   1  12   7 19366.8 739.054   4
   1 -12   7 19990.9 1154.31   1
  -1 -12  -7 18442.8 1136.89   3
  -1 -12  -8 11228.8 952.044   3
   1  12   8 10161.2 507.493   4
   1 -12   8 10909.6 908.447   1
  -1 -12  -9 36664.0 1767.35   3
   1 -12   9 35486.9 1699.64   1
   1 -12  10 7512.94 822.601   1
  -1 -12 -10 8131.51 883.256   3
   1 -12  11 6736.51 847.446   1
  -1 -12 -11 6308.15 818.639   3
  -1 -12 -12 11418.5 1124.46   3
   1 -13 -12 15691.8 1370.58   3
   1 -13 -11 7869.21 954.521   3
  -1 -13  11 8763.28 905.002   1
  -1 -13  10 4347.74 622.986   1
   1 -13 -10 3845.14 669.320   3
  -1 -13   9 40912.0 1723.16   1
   1 -13  -9 45702.5 2062.70   3
  -1 -13   8 55998.4 1886.40   1
   1 -13  -8 54883.1 2178.58   3
  -1  13   8 52265.1 1531.18   4
  -1  13   7 10557.6 689.802   4
  -1 -13   7 9961.54 772.639   1
   1 -13  -7 10676.3 939.567   3
   1 -13  -6 86072.3 2460.13   3
  -1 -13   6 84896.9 2102.65   1
  -1  13   6 84590.8 1913.11   4
  -1  13   5 84696.9 1900.84   4
   1 -13  -5 82043.0 2364.33   3
  -1 -13   5 80543.3 1956.49   1
  -1 -13   4 2127.95 345.342   1
   1 -13  -4 1761.76 387.644   3
  -1  13   4 2139.65 379.515   4
   1 -13  -4 980.470 201.109   2
   1 -13  -3 128612. 1773.92   2
  -1 -13   3 125168. 2320.35   1
  -1 -13   2 161955. 2604.77   1
   1  13  -2 154155. 2364.85   2
   1 -13  -1 1564.63 338.031   1
  -1 -13   1 1985.75 339.454   1
  -1 -13   0 144654. 2583.78   1
   1  13   0 139004. 2086.42   2
   1 -13   0 141772. 2846.86   1
  -1 -13  -1 241441. 3512.98   1
   1 -13   1 231433. 3583.28   1
   1 -13   2 4403.52 502.677   1
  -1 -13  -2 3455.89 404.257   2
  -1 -13  -2 4869.36 492.382   3
  -1 -13  -3 82885.9 2062.07   3
   1 -13   3 76975.3 2052.07   1
  -1 -13  -3 78930.3 2078.79   2
  -1 -13  -4 110094. 2572.07   2
  -1 -13  -4 114002. 2527.51   3
   1 -13   4 112984. 2527.97   1
  -1 -13  -5 12440.5 885.269   3
   1 -13   5 10900.5 844.744   1
   1 -13   6 36764.6 1545.76   1
  -1 -13  -6 38697.5 1611.06   3
   1 -13   7 74797.0 2258.44   1
  -1 -13  -7 74013.7 2320.48   3
   1  13   7 75328.0 1527.66   4
   1 -13   8 3732.20 550.497   1
  -1 -13  -8 5210.82 667.821   3
  -1 -13  -9 14106.6 1126.02   3
   1 -13   9 14121.1 1100.69   1
  -1 -13 -10 37177.4 1890.65   3
   1 -13  10 40123.8 1909.45   1
  -1 -13 -11 5719.68 783.906   3
   1 -13  11 6433.74 839.450   1
  -1 -13 -12 1416.94 450.631   3
  -1 -14  12 2422.24 546.078   1
   1 -14 -12 1296.22 475.815   3
  -1 -14  11 24278.6 1490.88   1
   1 -14 -11 23441.5 1650.08   3
  -1 -14  10 20091.8 1290.82   1
   1 -14 -10 20846.5 1478.50   3
   1 -14  -9 3121.66 594.722   3
  -1 -14   9 2805.64 514.621   1
  -1 -14   8 36561.4 1568.16   1
   1 -14  -8 35356.1 1777.55   3
  -1  14   8 35296.9 1319.44   4
   1 -14  -7 54792.1 2136.62   3
  -1 -14   7 53583.9 1796.30   1
  -1  14   7 54225.1 1599.60   4
  -1  14   6 4563.36 483.211   4
  -1 -14   6 5506.47 576.577   1
   1 -14  -6 3647.13 427.974   2
   1 -14  -6 5026.06 656.184   3
  -1  14   5 96180.6 2123.73   4
  -1 -14   5 91538.7 2156.73   1
   1 -14  -5 94452.3 2575.76   3
   1 -14  -4 63171.5 1468.48   2
   1 -14  -4 65984.5 2115.72   3
  -1  14   4 65388.7 1728.22   4
  -1 -14   4 60587.4 1718.49   1
   1 -14  -3 3325.20 285.719   2
  -1 -14   3 3576.25 427.114   1
   1 -14  -3 3055.02 492.516   1
   1  14  -2 49151.0 1356.87   2
  -1 -14   2 47873.3 1489.06   1
  -1 -14   1 179963. 2921.06   1
   1  14  -1 179468. 2422.49   2
   1  14   0 3339.45 335.275   2
   1 -14   0 4728.29 551.351   1
  -1 -14   0 4363.44 490.555   1
   1 -14   1 74474.3 2112.71   1
  -1 -14  -1 77959.8 2092.38   1
   1 -14   2 68308.5 2004.41   1
  -1 -14  -2 74250.3 2135.48   1
  -1 -14  -2 69587.7 1922.77   3
  -1 -14  -3 14941.4 930.361   3
  -1 -14  -3 14511.7 921.707   2
   1 -14   3 15546.5 968.915   1
  -1 -14  -4 38229.2 1512.43   3
   1 -14   4 34243.9 1455.75   1
   1 -14   5 88446.0 2387.51   1
  -1 -14  -5 90758.2 2411.72   3
   1 -14   6 16242.8 1076.32   1
  -1 -14  -6 15412.6 1053.72   3
   1  14   7 3824.04 375.000   4
   1 -14   7 3479.79 532.862   1
  -1 -14  -7 3519.17 543.381   3
   1 -14   8 27833.1 1478.25   1
  -1 -14  -8 31457.6 1622.55   3
   1 -14   9 14531.0 1135.01   1
  -1 -14  -9 15209.6 1177.93   3
  -1 -14 -10 4458.23 712.740   3
   1 -14  10 3938.69 642.167   1
   1 -14  11 7570.87 909.706   1
  -1 -14 -11 6684.26 869.285   3
  -1 -14 -12 3103.28 617.279   3
  -1 -15  12 7549.52 893.378   1
   1 -15 -12 9683.65 1123.97   3
  -1 -15  11 301.437 249.186   1
   1 -15 -11 78.1971 225.223   3
   1 -15 -10 13774.2 1224.92   3
  -1 -15  10 13297.4 1072.24   1
  -1 -15   9 14462.7 1059.73   1
   1 -15  -9 16789.1 1303.93   3
   1 -15  -8-170.221 331.187   3
  -1 -15   8 140.948 230.938   1
  -1  15   8 297.624 206.629   4
  -1 -15   7 14898.9 981.137   1
  -1  15   7 15623.6 896.906   4
   1 -15  -7 14678.0 1134.64   3
  -1 -15   6 34669.6 1418.06   1
  -1  15   6 32963.1 1293.16   4
   1 -15  -5 3247.92 382.287   2
  -1  15   5 3954.52 464.851   4
  -1 -15   5 3306.08 445.964   1
   1 -15  -5 3700.22 556.086   3
   1 -15  -4 25858.5 945.944   2
  -1  15   4 26526.6 1148.40   4
   1 -15  -4 25486.0 1387.58   3
  -1 -15   4 24552.7 1129.89   1
   1 -15  -3 33642.2 1654.93   1
   1  15  -3 29034.7 1108.10   2
  -1 -15   3 31380.7 1266.09   1
  -1 -15   2 6000.32 563.285   1
   1 -15  -2 5395.58 663.944   1
   1  15  -2 5693.85 458.731   2
  -1 -15   1 31483.7 1282.38   1
   1  15  -1 30880.2 1017.43   2
   1 -15  -1 33413.5 1546.57   1
   1 -15   0 39364.7 1628.50   1
   1  15   0 37451.3 1085.18   2
  -1 -15   0 36908.9 1428.25   1
   1 -15   1 13331.3 937.061   1
  -1 -15  -1 13712.3 916.751   1
  -1 -15  -2 1304.89 319.626   1
   1 -15   2 1912.66 384.868   1
  -1 -15  -2 1099.77 261.322   3
   1 -15   3 17835.4 1078.05   1
  -1 -15  -3 18179.6 1029.01   2
  -1 -15  -3 16486.7 1010.16   3
   1 -15   4 21212.5 1178.37   1
  -1 -15  -4 21690.4 1169.22   3
  -1 -15  -5 1823.51 390.283   3
   1 -15   5 2310.55 408.062   1
  -1 -15  -6 6930.32 712.981   3
   1 -15   6 7530.37 736.754   1
   1  15   7 5736.41 497.565   4
   1 -15   7 4965.80 619.715   1
  -1 -15  -7 5480.71 677.749   3
  -1 -15  -8 1065.50 385.464   3
   1 -15   8 740.651 308.417   1
  -1 -15  -9 3571.91 608.024   3
   1 -15   9 4250.59 639.406   1
  -1 -15 -10 7014.38 849.060   3
   1 -15  10 7270.20 852.478   1
  -1 -15 -11 1656.59 468.675   3
  -1 -15 -12-169.932 271.350   3
  -1 -16  12-274.576 350.910   1
  -1 -16  11 3769.85 615.209   1
   1 -16 -11 4565.33 750.212   3
  -1 -16  10 998.042 308.664   1
   1 -16 -10 812.074 375.027   3
   1 -16  -9-569.330 378.203   3
  -1 -16   9-74.2845 238.521   1
  -1  16   8 2820.76 404.650   4
   1 -16  -8 3124.89 567.107   3
  -1 -16   8 3361.98 506.739   1
  -1 -16   7 3579.94 497.880   1
   1 -16  -7 3432.96 582.439   3
  -1  16   7 4024.43 483.118   4
  -1  16   6 6.01020 141.621   4
  -1 -16   6 94.0842 181.094   1
   1 -16  -6-101.323 212.872   3
  -1 -16   5 3214.45 447.285   1
  -1  16   5 3770.70 468.882   4
   1 -16  -5 2474.91 491.920   3
   1 -16  -4 20648.3 832.169   2
  -1  16   4 21203.6 1076.09   4
  -1 -16   4 20200.3 1064.69   1
   1 -16  -4 21007.3 1353.79   1
   1 -16  -4 19570.8 1252.20   3
  -1 -16   3 3428.10 447.587   1
   1 -16  -3 3594.28 581.275   1
   1  16  -2 10289.6 618.286   2
  -1 -16   2 9542.10 732.512   1
   1 -16  -2 10922.1 958.201   1
  -1 -16   1 10096.4 767.208   1
   1 -16  -1 11516.1 945.702   1
   1  16  -1 10590.1 608.631   2
   1 -16   0 9973.36 872.867   1
  -1 -16   0 9752.52 772.369   1
   1  16   0 9921.62 556.547   2
  -1 -16  -1-234.043 232.387   1
   1 -16   1 307.018 213.064   1
   1 -16   2 21837.0 1214.07   1
  -1 -16  -2 21414.0 1164.87   3
  -1 -16  -2 24101.8 1333.19   1
  -1  16  -3 11017.3 395.204   2
  -1 -16  -3 11739.6 962.239   1
   1 -16   3 10413.1 852.536   1
  -1 -16  -3 10867.3 848.676   3
   1 -16   4 1672.14 373.669   1
  -1 -16  -4 1186.48 312.617   3
  -1 -16  -5 16374.8 1101.78   3
   1 -16   5 15807.1 1075.94   1
   1 -16   6 15673.1 1096.52   1
  -1 -16  -6 15212.0 1084.98   3
  -1 -16  -7 284.771 227.538   3
   1 -16   7 300.168 229.890   1
   1  16   7 498.694 193.963   4
   1 -16   8 2625.69 490.564   1
  -1 -16  -8 1994.61 452.602   3
  -1 -16  -9 8904.60 942.526   3
   1 -16   9 9070.10 937.075   1
  -1 -16 -10 1190.86 400.846   3
   1 -16  10 1234.28 395.152   1
  -1 -16 -11 2923.22 587.015   3
  -1 -17  11 1734.46 472.822   1
   1 -17 -11 1507.41 499.049   3
   1 -17 -10 1168.97 450.507   3
  -1 -17  10 447.598 247.672   1
   1 -17  -9 8473.52 953.535   3
  -1 -17   9 6930.21 769.990   1
  -1 -17   8 7472.87 754.691   1
  -1  17   8 7193.23 661.856   4
   1 -17  -8 7141.73 864.822   3
  -1 -17   7-149.469 245.298   1
  -1  17   7 234.077 180.566   4
   1 -17  -7 268.847 248.305   3
  -1  17   6 24803.5 1221.16   4
  -1 -17   6 24699.1 1263.98   1
   1 -17  -6 25201.3 1519.93   3
  -1  17   5 12296.4 867.192   4
   1 -17  -5 11389.8 1027.39   3
  -1 -17   5 12499.1 879.718   1
   1 -17  -4 123.739 285.283   1
   1 -17  -4 544.985 268.124   3
  -1 -17   4 573.058 254.122   1
  -1  17   4 662.123 226.180   4
   1 -17  -3 14585.2 1160.70   1
  -1 -17   3 11293.3 815.630   1
   1 -17  -2 42251.2 1948.19   1
   1  17  -2 43065.3 1244.67   2
  -1 -17   2 42058.5 1583.09   1
  -1 -17   1 1638.81 352.230   1
   1  17  -1 1375.60 228.090   2
   1 -17  -1 1740.65 441.348   1
  -1 -17   0 47664.0 1774.41   1
   1 -17   0 46842.8 1902.53   1
   1 -17   1 36230.3 1641.31   1
  -1 -17  -1 35841.3 1602.24   1
  -1 -17  -2 7356.17 776.590   1
   1 -17   2 6329.64 696.734   1
  -1 -17  -2 7003.28 700.477   3
  -1 -17  -3 10639.9 873.320   3
  -1 -17  -3 11689.8 1002.50   1
   1 -17   3 11424.9 918.250   1
  -1 -17  -4 40698.1 1739.07   3
   1 -17   4 40790.3 1721.70   1
   1 -17   5 8570.99 831.948   1
  -1 -17  -5 7821.48 798.668   3
   1 -17   6 7211.13 774.252   1
  -1 -17  -6 6948.19 757.544   3
  -1 -17  -7 16180.6 1194.61   3
   1 -17   7 16869.2 1185.61   1
   1  17   7 17889.4 929.836   4
   1 -17   8 10733.1 985.387   1
  -1 -17  -8 9577.69 965.353   3
  -1 -17  -9 5281.58 762.867   3
   1 -17   9 4648.90 687.524   1
   1 -17  10 12880.4 1154.87   1
  -1 -17 -10 11855.8 1146.67   3
  -1 -17 -11 4795.41 766.115   3
  -1 -18  11 14031.8 1212.12   1
   1 -18 -10 14969.7 1337.75   3
  -1 -18  10 14054.3 1146.70   1
  -1 -18   9 227.051 238.561   1
   1 -18  -9 519.766 352.538   3
  -1 -18   8 16257.6 1123.56   1
   1 -18  -8 18581.2 1428.52   3
  -1  18   8 17217.8 1053.46   4
  -1 -18   7 25971.7 1368.12   1
   1 -18  -7 25058.8 1597.18   3
  -1  18   7 24755.3 1260.12   4
  -1 -18   6 743.131 247.703   1
   1 -18  -6-37.7708 320.496   3
  -1  18   6 256.845 184.233   4
   1 -18  -5 33059.8 1767.77   3
   1 -18  -5 33745.6 1891.75   1
  -1 -18   5 31528.7 1439.52   1
  -1  18   5 34682.4 1521.64   4
  -1 -18   4 32328.7 1426.66   1
   1 -18  -4 31414.4 1706.97   3
   1 -18  -4 33777.4 1876.57   1
  -1  18   4 34198.0 1478.10   4
  -1 -18   3 5709.12 612.727   1
   1 -18  -3 6274.27 807.542   1
  -1 -18   2 11769.6 867.588   1
   1 -18  -2 11910.7 1065.04   1
   1  18  -2 11810.1 642.558   2
  -1 -18   1 64459.2 2055.39   1
   1  18  -1 68280.8 1439.14   2
   1 -18  -1 68732.9 2443.44   1
  -1 -18   0 9888.31 843.780   1
   1 -18   0 11188.2 970.600   1
   1 -18   1 12429.9 1006.85   1
  -1 -18  -1 11978.8 962.484   1
   1 -18   2 24388.2 1376.49   1
  -1 -18  -2 27007.9 1501.79   1
  -1 -18  -2 24122.1 1314.46   3
  -1 -18  -3 16898.3 1146.00   3
  -1 -18  -3 19531.7 1352.04   1
   1 -18   3 16801.8 1137.15   1
   1 -18   4 3472.27 546.718   1
  -1 -18  -4 2998.06 569.191   1
  -1 -18  -4 2975.19 504.424   3
   1 -18   5 28605.6 1546.95   1
  -1 -18  -5 28389.6 1511.87   3
  -1 -18  -6 17240.7 1209.16   3
   1 -18   6 16405.7 1165.12   1
   1  18   6 19361.0 1001.50   4
   1 -18   7 1439.17 407.308   1
  -1 -18  -7 516.868 252.224   3
   1 -18   8 12845.1 1105.72   1
  -1 -18  -8 12278.6 1097.41   3
   1 -18   9 11731.5 1103.30   1
  -1 -18  -9 10756.2 1062.85   3
  -1 -18 -10 620.030 318.563   3
  -1 -19  10 3830.01 640.440   1
   1 -19 -10 4508.70 790.849   3
  -1 -19   9 17514.4 1249.65   1
   1 -19  -9 20940.2 1592.65   3
  -1  19   8 11154.6 877.769   4
   1 -19  -8 12440.7 1210.49   3
  -1 -19   8 11695.3 989.940   1
  -1 -19   7 5003.88 660.440   1
   1 -19  -7 5484.94 794.325   3
  -1  19   7 3914.52 531.351   4
  -1  19   6 30250.6 1451.96   4
   1 -19  -6 33050.6 1988.75   1
  -1 -19   6 30494.7 1485.51   1
   1 -19  -6 31409.9 1823.40   3
   1 -19  -5 27624.5 1787.94   1
   1 -19  -5 28323.2 1679.50   3
  -1 -19   5 26814.2 1362.94   1
  -1  19   5 28358.8 1433.24   4
  -1 -19   4 925.588 288.073   1
   1 -19  -4 753.069 339.287   3
   1 -19  -4 611.440 325.888   1
  -1  19   4 1060.14 345.086   4
   1 -19  -3 43377.0 2126.43   1
  -1  19   3 44929.1 1761.80   4
   1 -19  -3 40310.7 1963.46   3
  -1 -19   3 41094.4 1662.38   1
   1  19  -2 25190.8 905.291   2
  -1 -19   2 24175.6 1286.27   1
  -1 -19   1 2054.86 418.480   1
   1 -19  -1 3315.11 597.047   1
   1 -19   0 24625.9 1476.24   1
  -1 -19   0 24333.7 1360.14   1
   1 -19   1 45231.2 1966.31   1
  -1 -19  -1 45957.3 1930.95   1
   1 -19   2 1316.75 385.911   1
  -1 -19  -2 1407.08 356.714   3
  -1 -19  -2 1509.13 416.784   1
  -1 -19  -3 18257.9 1348.34   1
   1 -19   3 16571.6 1186.68   1
  -1 -19  -3 17419.5 1196.23   3
  -1 -19  -4 25109.3 1428.91   3
  -1 -19  -4 27705.5 1705.44   1
   1 -19   4 25528.1 1445.28   1
  -1 -19  -5 1413.60 387.689   3
   1 -19   5 1878.19 470.360   1
  -1 -19  -5 1876.01 484.994   1
  -1 -19  -6 6623.00 779.673   3
   1 -19   6 6239.03 753.421   1
   1  19   6 8390.22 704.064   4
   1 -19   7 11611.4 1049.82   1
  -1 -19  -7 9268.93 960.284   3
  -1 -19  -8 892.659 366.485   3
   1 -19   8 1571.55 467.050   1
  -1 -19  -9 1725.66 476.324   3
   1 -19   9 2139.65 512.763   1
  -1 -19 -10 7933.33 946.900   3
  -1 -20  10 10055.8 990.166   1
   1 -20  -9 1967.32 548.087   3
  -1 -20   9 1373.91 391.960   1
  -1 -20   8 1269.33 357.634   1
  -1  20   8 1319.56 340.276   4
   1 -20  -8 853.166 387.586   3
   1 -20  -7 23068.4 1612.87   3
  -1 -20   7 21249.0 1310.42   1
  -1  20   7 21179.1 1252.78   4
   1 -20  -6 7460.82 987.907   1
  -1  20   6 6677.77 722.460   4
  -1 -20   6 7794.17 781.036   1
   1 -20  -6 8083.83 981.732   3
  -1 -20   5 3792.98 544.478   1
  -1  20   5 4734.24 628.727   4
   1 -20  -5 4173.40 701.328   3
   1 -20  -5 4076.68 785.770   1
   1 -20  -4 37942.4 2134.52   1
  -1 -20   4 32005.9 1512.42   1
  -1  20   4 37206.2 1676.38   4
   1 -20  -4 37283.7 1980.65   3
   1 -20  -3 19115.3 1467.26   1
   1 -20  -3 17401.8 1341.94   3
  -1  20   3 19487.2 1226.14   4
  -1 -20   3 16465.6 1085.11   1
  -1 -20   2 1212.51 339.506   1
   1 -20  -2 1508.68 491.080   1
   1 -20  -1 38376.1 1962.78   1
  -1 -20   1 37565.9 1686.83   1
   1 -20   0 20718.0 1425.68   1
  -1 -20   0 21962.3 1336.92   1
  -1 -20  -1 198.107 277.165   1
   1 -20   1 42.5788 243.857   1
  -1 -20  -2 18266.1 1236.45   3
   1 -20   2 19458.3 1326.95   1
  -1 -20  -2 19274.1 1354.67   1
  -1 -20  -3 25132.2 1599.86   1
   1 -20   3 23600.5 1434.03   1
  -1 -20  -3 23356.2 1406.13   3
   1 -20   4 487.954 275.741   1
  -1 -20  -4 437.172 350.719   1
  -1 -20  -4 585.648 266.164   3
  -1 -20  -5 16972.6 1243.98   3
  -1 -20  -5 18598.7 1451.58   1
   1 -20   5 16248.9 1206.52   1
   1 -20   6 8173.19 874.831   1
  -1 -20  -6 8338.05 888.391   3
   1  20   6 9699.76 785.717   4
   1 -20   7 637.359 349.779   1
  -1 -20  -7 140.736 178.204   3
  -1 -20  -8 2204.90 515.035   3
   1 -20   8 2586.68 565.700   1
  -1 -20  -9 8244.85 960.223   3
  -1 -21   9 7996.57 889.982   1
   1 -21  -9 8764.39 1080.04   3
   1 -21  -8 9494.57 1084.98   3
  -1 -21   8 8657.16 877.024   1
   1 -21  -7 2247.67 610.693   1
   1 -21  -7 1544.07 467.161   3
  -1 -21   7 1913.95 460.925   1
  -1  21   7 1001.12 331.771   4
  -1 -21   6 9676.01 895.676   1
   1 -21  -6 11742.9 1272.10   1
  -1  21   6 9659.48 889.337   4
   1 -21  -6 9821.35 1071.32   3
  -1 -21   5 14712.8 1073.28   1
   1 -21  -5 15421.2 1306.23   3
  -1  21   5 15266.9 1126.56   4
   1 -21  -5 17349.0 1511.75   1
  -1  21   4 5392.20 672.749   4
   1 -21  -4 5737.83 879.139   1
  -1 -21   4 3837.45 571.045   1
   1 -21  -4 5280.14 793.109   3
  -1 -21   3 770.431 281.889   1
   1 -21  -3 366.399 303.161   1
   1 -21  -3 357.451 287.380   3
   1 -21  -2 27963.3 1776.22   1
  -1 -21   2 23595.5 1366.18   1
  -1 -21   1 7931.50 820.408   1
   1 -21  -1 9180.83 1002.95   1
  -1 -21   0 5794.00 742.352   1
   1 -21   0 5739.72 785.655   1
   1 -21   1 15490.9 1222.43   1
  -1 -21  -1 14839.8 1183.09   1
  -1 -21  -2 14470.2 1223.73   1
   1 -21   2 13789.1 1167.26   1
  -1 -21  -2 12720.8 1058.42   3
   1 -21   3-103.225 218.107   1
  -1 -21  -3-183.707 349.756   1
  -1 -21  -3-259.396 283.803   3
  -1 -21  -4 14427.8 1298.39   1
  -1 -21  -4 13754.0 1125.65   3
   1 -21   4 13765.4 1135.72   1
   1 -21   5 9207.47 952.434   1
  -1 -21  -5 11237.6 1204.86   1
  -1 -21  -5 9911.11 968.954   3
   1 -21   6 488.389 296.332   1
   1  21   6 276.151 176.456   4
  -1 -21  -6 687.953 287.725   3
  -1 -21  -6 177.451 296.021   1
   1 -21   7 5777.81 782.495   1
  -1 -21  -7 4422.03 693.621   3
  -1 -21  -8 8356.36 956.246   3
  -1 -22   9 5300.37 742.301   1
   1 -22  -8 180.889 310.805   3
  -1 -22   8 83.9059 252.122   1
   1 -22  -7 6470.47 1008.60   1
  -1  22   7 5259.84 687.239   4
  -1 -22   7 5378.42 705.696   1
   1 -22  -7 7051.66 962.780   3
  -1 -22   6 3509.55 546.900   1
  -1  22   6 3521.21 570.568   4
   1 -22  -6 4072.44 815.005   1
   1 -22  -6 4052.24 732.447   3
  -1 -22   5-86.1205 218.136   1
   1 -22  -5-189.682 332.905   1
   1 -22  -5 177.206 219.801   3
  -1  22   5 471.816 293.793   4
  -1  22   4 6174.26 743.688   4
   1 -22  -4 6404.58 877.620   3
   1 -22  -4 6894.66 982.401   1
  -1 -22   4 5752.50 685.757   1
   1 -22  -3 14805.4 1368.40   1
  -1 -22   3 13927.0 1071.87   1
   1 -22  -3 12338.7 1181.72   3
  -1  22   3 17056.9 1224.20   4
   1 -22  -2 1804.32 509.535   1
  -1 -22   2 1364.35 373.154   1
  -1  22   2 2890.61 553.012   4
   1 -22  -1 4814.53 743.199   1
  -1 -22   1 5452.13 695.585   1
  -1 -22   0 18015.3 1298.26   1
   1 -22   0 18025.4 1398.28   1
  -1 -22  -1 4989.69 717.155   1
   1 -22   1 4574.46 696.356   1
  -1 -22  -2 1284.68 426.532   1
   1 -22   2 1671.67 442.890   1
  -1 -22  -2 1455.60 422.958   3
   1 -22   3 9444.48 986.781   1
  -1 -22  -3 9881.97 1066.80   1
  -1 -22  -3 9678.04 960.114   3
  -1 -22  -4 6344.59 907.787   1
  -1 -22  -4 6219.69 791.792   3
   1 -22   4 5867.84 790.941   1
   1 -22   5 1158.39 390.543   1
  -1 -22  -5 713.891 277.363   3
  -1 -22  -5 764.589 374.997   1
  -1 -22  -6 11855.1 1275.53   1
   1 -22   6 13238.4 1166.80   1
  -1 -22  -6 12911.2 1155.50   3
  -1 -22  -7 4398.20 699.289   3
  -1 -22  -7 5616.94 897.531   1
   1 -23  -7 1504.41 539.672   1
  -1 -23   7 2655.28 509.087   1
   1 -23  -7 2604.30 628.155   3
  -1  23   7 1666.01 415.650   4
   1 -23  -6 1918.32 545.034   1
   1 -23  -6 2237.77 541.035   3
  -1  23   6 1702.98 410.126   4
  -1 -23   6 1861.10 461.894   1
   1 -23  -5 9217.81 1149.72   1
  -1 -23   5 7015.99 784.455   1
   1 -23  -5 8227.80 1013.98   3
  -1  23   5 8896.21 925.158   4
   1 -23  -4 6165.09 887.203   3
  -1 -23   4 4666.97 639.680   1
  -1  23   4 5530.35 743.003   4
   1 -23  -4 6443.32 957.046   1
   1 -23  -3 1656.15 533.456   1
  -1  23   3 899.679 342.418   4
   1 -23  -3 912.182 401.853   3
  -1 -23   3 1083.10 343.005   1
  -1  23   2 9460.65 962.816   4
  -1 -23   2 7205.04 813.158   1
   1 -23  -2 8291.22 1025.78   1
  -1 -23   1 5907.03 739.775   1
   1 -23  -1 4965.11 796.448   1
   1 -23   0 356.379 299.312   1
  -1 -23   0 482.293 278.399   1
   1 -23   1 9001.11 1032.21   1
  -1 -23  -1 9726.25 1021.11   1
  -1 -23  -2 13841.0 1252.88   1
   1 -23   2 12571.0 1188.96   1
  -1 -23  -2 10985.9 1054.89   3
  -1 -23  -3 21.8915 275.707   1
   1 -23   3-451.660 346.343   1
  -1 -23  -3-252.364 278.256   3
   1 -23   4 9407.50 1000.17   1
  -1 -23  -4 8569.39 926.007   3
  -1 -23  -4 9210.99 1100.05   1
  -1 -23  -5 7484.32 889.135   3
   1 -23   5 7672.88 910.732   1
  -1 -23  -5 6999.18 992.906   1
   1  23   5 8063.01 804.221   4
  -1 -23  -6-144.109 264.863   3
   1 -23   6-49.2860 276.760   1
  -1 -23  -6 373.930 392.621   1
  -1 -24   6 1824.99 458.253   1
  -1  24   6 1781.48 446.291   4
   1 -24  -6 837.497 308.967   3
  -1  24   5 3497.54 626.465   4
  -1 -24   5 2129.27 449.035   1
   1 -24  -5 2767.75 623.470   3
   1 -24  -5 3093.89 754.750   1
  -1  24   4 6962.46 882.869   4
  -1 -24   4 5982.06 735.272   1
   1 -24  -4 6157.57 962.911   1
   1 -24  -4 7355.00 984.451   3
  -1 -24   3 4158.28 640.485   1
   1 -24  -3 3633.78 742.758   1
  -1  24   3 4149.98 672.677   4
   1 -24  -3 3580.31 695.684   3
  -1  24   2 365.687 254.379   4
  -1 -24   2 271.938 228.821   1
   1 -24  -2 42.1325 296.616   1
  -1  24   1 11803.6 1124.79   4
  -1 -24   1 11403.8 1073.13   1
   1 -24  -1 11362.4 1228.65   1
   1 -24   0 5001.56 815.224   1
  -1 -24   0 4959.06 730.976   1
   1 -24   1-135.786 314.714   1
  -1 -24  -1-446.511 358.762   1
  -1 -24  -1-358.635 210.148   3
  -1 -24  -2 5690.48 841.812   1
  -1 -24  -2 4289.85 712.453   3
   1 -24   2 5744.73 819.065   1
   1 -24   3 11157.2 1129.22   1
  -1 -24  -3 9890.45 1015.55   3
  -1 -24  -3 11138.6 1182.14   1
   1 -24   4-186.562 278.186   1
  -1 -24  -4-5.73126 244.737   1
  -1 -24  -4-384.640 335.058   3
  -1 -24  -5 6634.79 853.211   3
  -1 -24  -5 8410.01 1091.31   1
   1  24   5 9185.23 904.902   4
   1 -25  -4 3859.65 823.045   1
   1 -25  -4 2538.45 624.502   3
  -1  25   3 15607.6 1314.58   4
   1 -25  -3 14337.6 1476.56   1
   1 -25  -3 12447.9 1304.29   3
  -1 -25   3 13904.0 1165.21   1
   1 -25  -2 6689.37 954.454   3
   1 -25  -2 6945.86 1026.77   1
  -1 -25   2 6477.47 811.424   1
   1 -25  -1 1588.17 551.019   1
  -1 -25   1 1353.80 407.927   1
  -1 -25   0 19052.2 1437.69   1
   1 -25   0 18757.2 1579.69   1
  -1 -25  -1 12011.9 1191.01   1
   1 -25   1 12448.9 1255.91   1
  -1 -25  -1 12155.7 1185.99   3
   1 -25   2-43.8709 342.312   1
  -1 -25  -2-99.8760 246.625   3
  -1 -25  -2-386.668 428.903   1
   1 -25   3 11137.2 1150.77   1
  -1 -25  -3 8886.38 983.580   3
   1 -26  -1 24004.7 1855.98   1
   1 -26   0 151.881 354.208   1
  -1 -26  -1 13837.5 1297.52   3
  -1 -26  -2 17690.7 1458.37   3
   2   0 -14 1106.41 394.032   3
   2   0 -13 1043.99 372.139   3
   2   0 -12 7454.91 827.495   3
   2   0 -11 9091.99 862.335   3
   2   0 -10 2103.95 416.857   3
   2   0  -9 15396.2 993.963   3
   2   0  -8 19846.3 1051.97   3
   2   0  -7 1009.45 259.944   3
   2   0  -7 986.609 207.051   1
  -2   0   7 921.970 240.317   3
   2   0  -6 112882. 1883.99   1
  -2   0   6 115226. 2285.14   3
  -2   0   5 1305.12 228.089   3
   2   0  -5 1308.18 224.543   3
  -2   0   4 8631.33 498.566   3
   2   0  -4 7778.97 463.748   3
   2   0  -3 16317.1 574.572   3
  -2   0   3 15239.7 562.348   3
   2   0  -2 94544.6 1160.75   3
  -2   0   2 91714.6 1153.20   3
   2   0  -1 93146.9 992.669   1
  -2   0   0 360131. 2984.05   2
   2   0   0 360192. 2821.26   2
   2   0   0 361825. 2033.02   1
   2   0   1 5205.11 351.175   2
   2   0   1 4851.18 270.883   1
   2   0   1 4903.39 250.510   3
  -2   0  -1 5110.59 373.810   2
  -2   0  -1 5068.97 300.533   1
  -2   0  -2 121116. 1665.40   1
  -2   0  -2 122392. 1936.07   2
   2   0   2 119953. 1532.83   1
  -2   0  -2 124690. 1554.82   3
   2   0   2 117624. 1469.63   3
   2   0   2 119645. 1308.74   4
  -2   0  -3 71566.9 1386.79   3
   2   0   3 68344.5 1321.27   3
  -2   0  -3 67634.0 1418.75   1
  -2   0  -3 68605.0 1557.37   2
   2   0   3 70659.4 895.770   4
   2   0   3 70051.4 1323.27   1
   2   0   4 41367.9 1158.50   1
  -2   0  -4 43283.2 1221.13   3
  -2   0  -4 42753.6 1359.73   2
   2   0   4 42399.6 1204.33   3
  -2   0  -5 15869.1 842.367   1
   2   0   5 16619.6 802.755   1
   2   0   5 16930.5 849.380   3
  -2   0  -6 1233.89 277.844   3
  -2   0  -7 33833.7 1425.26   3
  -2   0  -8 17535.0 1098.96   3
  -2   0  -9 10939.3 945.468   3
  -2   0 -10 7825.48 851.880   3
  -2   0 -11 3526.18 614.573   3
  -2   0 -12 889.060 345.195   3
  -2   0 -13 2579.66 593.316   3
   2  -1 -14 3207.37 614.772   3
   2   1 -14 2742.24 587.578   3
   2  -1 -13 12828.8 1126.75   3
   2   1 -13 11659.0 1088.40   3
   2  -1 -12 1688.05 422.640   3
   2   1 -12 2485.84 499.932   3
   2  -1 -11 5780.81 700.988   3
   2   1 -11 5544.61 672.402   3
   2  -1 -10 29371.8 1037.88   4
   2   1 -10 27959.8 1420.47   3
   2  -1 -10 27547.7 1395.88   3
   2  -1  -9 15446.6 993.428   3
   2   1  -9 16366.8 1023.55   3
   2  -1  -8 12999.8 859.938   3
   2   1  -8 12836.9 861.208   3
   2   1  -7 45164.3 1442.82   3
   2  -1  -7 43311.0 1292.64   1
  -2  -1   7 43816.1 1553.46   3
   2   1  -7 43363.2 1274.47   1
   2   1  -6 30332.8 972.028   1
  -2   1   6 31396.2 1215.66   3
   2   1  -6 32175.6 1138.23   3
  -2  -1   6 31895.3 1212.48   3
   2   1  -5 18439.6 680.019   1
   2   1  -5 19701.4 807.477   3
  -2   1   5 18233.7 829.262   3
  -2  -1   5 17874.4 818.375   3
   2   1  -4 98652.2 1602.50   3
   2  -1  -4 99428.0 1661.18   3
  -2  -1   4 97295.9 1656.45   3
  -2   1   4 97840.8 1694.10   3
   2   1  -3 51397.1 991.089   3
  -2  -1   3 49087.1 992.445   3
  -2   1   3 51156.3 1073.20   3
   2  -1  -3 52678.3 1063.94   3
  -2  -1   2 36562.1 674.336   3
   2  -1  -2 37057.8 786.997   3
   2   1  -2 38067.3 693.615   3
   2   1  -1 38723.1 506.183   3
   2  -1  -1 37793.5 746.217   1
   2   1  -1 37241.9 505.879   1
  -2   1   0 70461.3 1095.75   1
   2  -1   0 70716.2 1021.60   1
   2   1   0 69224.6 755.330   1
   2  -1   0 69099.1 1128.29   4
  -2  -1   0 68039.4 830.295   1
   2   1   0 69606.9 608.853   3
  -2  -1   0 71920.1 1370.50   2
   2  -1   0 69329.7 1186.51   2
  -2   1   0 69522.3 1260.22   2
   2   1   1 3116.05 211.354   1
   2  -1   1 3353.61 254.883   1
  -2   1  -1 2819.80 276.178   2
   2   1   1 3451.83 200.753   3
  -2  -1  -1 3750.19 245.945   1
  -2   1  -1 3459.21 272.278   1
   2  -1   1 3526.86 234.045   3
  -2  -1  -1 3100.02 303.206   2
   2  -1   1 3112.56 228.386   4
   2  -1   1 3310.02 273.270   2
   2   1   2 50851.0 968.032   3
  -2  -1  -2 53595.5 989.143   3
   2  -1   2 53132.3 1059.46   1
  -2   1  -2 50944.3 1218.55   2
  -2  -1  -2 52409.9 1049.26   1
   2  -1   2 54110.2 882.771   4
  -2   1  -2 53459.0 1163.50   1
  -2  -1  -2 53534.9 1311.85   2
   2  -1   2 52532.2 1018.80   3
   2   1   2 53728.7 1003.14   1
   2   1   3 29300.0 861.117   1
  -2  -1  -3 28617.9 861.028   3
   2  -1   3 29185.3 876.702   1
  -2  -1  -3 27101.7 879.493   1
   2   1   3 31650.1 904.892   3
  -2   1  -3 29323.1 918.555   3
   2   1   3 29045.4 583.861   4
  -2   1  -3 29192.8 954.516   1
  -2  -1  -3 28454.5 1024.75   2
   2  -1   3 28168.4 861.710   3
  -2   1  -3 29932.9 1013.23   2
  -2  -1  -4 327.977 148.206   2
  -2   1  -4 385.251 159.647   2
   2  -1   4 1154.00 219.070   3
   2   1   4 1246.11 214.001   1
  -2  -1  -4 522.571 157.816   3
   2  -1   4 676.812 166.043   1
   2   1   4 653.673 169.619   3
   2  -1   5 13755.5 766.655   3
  -2   1  -5 13726.7 789.709   1
   2   1   5 12391.5 735.115   3
   2  -1   5 12211.5 689.832   1
  -2  -1  -5 11955.4 718.290   1
   2   1   6 32239.8 1304.00   3
  -2   1  -6 32026.8 1299.33   3
  -2  -1  -6 31803.6 1254.29   3
   2  -1   6 30045.5 1182.00   1
  -2  -1  -7 5438.77 576.740   3
  -2   1  -7 5241.80 584.995   3
   2  -1   7 5676.91 565.171   1
  -2  -1  -8 2376.84 422.894   3
  -2   1  -8 2426.94 449.757   3
  -2   1  -9 11488.6 985.871   3
  -2  -1  -9 10897.1 947.553   3
  -2   1 -10 3187.69 572.622   3
  -2  -1 -10 2608.20 504.484   3
  -2  -1 -11-223.897 306.665   3
  -2   1 -11 260.487 272.890   3
  -2   1 -12 4720.60 740.914   3
  -2  -1 -12 3915.78 675.487   3
  -2  -1 -13 2772.67 609.935   3
  -2   1 -13 2241.87 567.166   3
   2  -2 -14 14886.0 1276.13   3
   2   2 -14 14207.6 1283.42   3
   2  -2 -13 1518.52 466.956   3
   2   2 -13 1441.18 427.605   3
   2  -2 -12 11518.1 1044.83   3
   2   2 -12 11725.4 1026.51   3
   2   2 -11 31074.7 1569.35   3
   2  -2 -11 31488.5 1603.01   3
   2   2 -10 5864.77 684.379   3
   2  -2 -10 6915.37 726.231   3
   2  -2 -10 6673.57 470.928   4
   2  -2  -9 16526.2 1047.64   3
   2  -2  -9 16549.2 763.336   4
   2   2  -9 18145.8 1075.48   3
   2  -2  -8 70965.5 1991.48   3
   2  -2  -8 72230.0 1561.13   4
   2   2  -8 70381.4 1969.16   3
   2   2  -7 27726.9 1154.80   3
   2  -2  -7 26473.8 921.457   4
   2   2  -7 25608.5 986.241   1
  -2  -2   7 26277.6 1206.19   3
   2   2  -6 1731.38 294.436   3
   2   2  -6 901.530 181.595   1
  -2   2   6 1017.52 235.180   3
  -2  -2   6 1421.47 279.275   3
   2   2  -5 245183. 2818.07   3
  -2  -2   5 241533. 2981.57   3
   2   2  -5 234071. 2422.24   1
  -2   2   5 243353. 3067.64   3
  -2  -2   4 85258.3 1561.38   3
   2   2  -4 86102.4 1267.42   1
  -2   2   4 88558.2 1650.85   3
   2  -2  -4 89656.3 1612.68   3
   2   2  -4 86198.0 1494.03   3
   2   2  -3 65808.0 1112.37   3
   2   2  -3 61352.5 867.258   1
  -2   2   3 65296.7 1267.80   3
  -2  -2   3 62520.5 1127.40   3
   2  -2  -3 66226.0 1251.61   3
  -2  -2   2 33454.4 635.936   3
   2  -2  -2 34337.3 811.706   3
   2   2  -2 34028.4 623.311   3
   2  -2  -1 72022.4 1144.19   1
   2   2   0 18295.2 337.018   1
   2  -2   0 18160.0 585.117   1
  -2   2   0 16950.5 601.833   2
   2  -2   0 17718.2 573.057   4
  -2  -2   0 17383.6 356.982   1
   2  -2   0 17093.5 579.171   2
  -2   2   0 17115.3 595.671   1
  -2  -2   0 17715.9 708.232   2
   2   2   1 126126. 1231.72   1
  -2  -2  -1 126039. 1938.87   2
  -2  -2  -1 129452. 1103.42   3
  -2  -2  -1 122150. 1279.47   1
  -2   2  -1 128717. 1756.35   1
   2  -2   1 127111. 1566.85   2
   2   2   1 124465. 1131.86   3
   2  -2   1 126530. 1470.35   4
   2  -2   1 129444. 1616.63   1
  -2   2  -1 122049. 1721.56   2
   2  -2   2 127281. 1371.36   4
  -2  -2  -2 126676. 1586.37   1
   2   2   2 126674. 1514.70   3
  -2   2  -2 126364. 1885.25   1
  -2  -2  -2 129077. 1468.27   3
   2  -2   2 125148. 1654.06   3
  -2  -2  -2 126881. 2077.97   2
   2   2   2 127588. 1546.23   1
  -2   2  -2 128783. 1647.24   4
   2  -2   2 128871. 1723.86   1
  -2   2  -2 125759. 1871.28   2
  -2   2  -3 1712.12 207.033   4
  -2  -2  -3 712.829 206.840   2
   2  -2   3 2414.52 272.504   3
  -2  -2  -3 1940.47 252.603   1
  -2   2  -3 1230.31 227.475   2
   2  -2   3 2014.19 268.621   1
  -2  -2  -3 2277.48 264.642   3
   2   2   3 2521.68 271.852   3
  -2   2  -3 2456.61 308.766   1
   2  -2   4 44250.7 1212.98   1
   2   2   4 42424.6 582.254   4
  -2  -2  -4 44029.7 1424.54   2
  -2  -2  -4 43210.4 1191.20   3
   2   2   4 43728.6 1231.42   3
   2  -2   4 43930.0 1230.63   3
  -2   2  -5 55362.0 1624.79   1
   2  -2   5 53246.2 1439.19   1
  -2  -2  -5 53480.6 1497.75   1
  -2   2  -5 55903.3 1593.39   3
   2  -2   5 54763.4 1521.67   3
   2   2   5 53429.3 1523.90   3
   2  -2   6 4815.07 497.403   1
  -2  -2  -6 4808.98 503.233   3
   2   2   6 5166.98 540.857   3
  -2   2  -6 4800.60 531.868   3
   2  -2   7 12163.8 818.566   1
  -2  -2  -7 13430.8 901.523   3
  -2   2  -7 14243.8 961.814   3
  -2   2  -8 16413.7 1092.31   3
  -2  -2  -8 17389.8 1084.08   3
  -2   2  -9 10978.8 973.128   3
  -2  -2  -9 10931.1 924.001   3
  -2  -2 -10 9747.12 926.824   3
  -2   2 -10 10223.6 997.984   3
  -2  -2 -11 10691.2 1036.89   3
  -2   2 -11 10769.1 1096.82   3
  -2   2 -12 5382.86 806.252   3
  -2  -2 -12 4202.90 711.060   3
  -2  -2 -13-544.285 413.668   3
   2  -3 -14-107.296 307.416   3
   2   3 -14-241.794 241.429   3
   2   3 -13 13604.6 1195.06   3
   2  -3 -13 14213.5 1211.34   3
   2   3 -12 13880.2 1152.72   3
   2  -3 -12 15103.1 1188.24   3
   2  -3 -11 860.196 345.316   3
   2   3 -11 422.053 269.853   3
   2   3 -10 34764.1 1584.07   3
   2  -3 -10 38082.0 1103.57   4
   2  -3 -10 36750.3 1625.25   3
   2  -3  -9 39877.6 1606.59   3
   2   3  -9 37470.2 1530.81   3
   2  -3  -9 40177.4 1138.61   4
   2  -3  -8 34146.0 1409.16   3
   2   3  -8 31271.8 1321.11   3
   2  -3  -8 30343.1 997.513   4
   2  -3  -7 90201.1 2135.00   3
   2   3  -7 88722.8 2065.62   3
   2   3  -7 85241.7 1820.66   1
   2  -3  -7 91626.2 1687.21   4
  -2  -3   6 115194. 2299.29   3
   2   3  -6 115614. 2172.32   3
   2   3  -6 112234. 1897.09   1
   2  -3  -6 116730. 1835.34   4
  -2   3   6 113407. 2368.05   3
  -2  -3   5 36204.3 1183.88   3
   2   3  -5 37986.6 1112.95   3
   2  -3  -5 35409.9 981.244   4
   2   3  -5 35751.4 957.469   1
  -2   3   5 37374.5 1226.43   3
  -2   3   4 40004.4 1161.95   3
   2   3  -4 37700.5 982.803   3
   2   3  -4 38281.8 841.989   1
  -2  -3   4 37236.3 1037.21   3
   2  -3  -4 38855.0 1000.49   4
   2   3  -3 346881. 2508.85   3
   2  -3  -3 339821. 2805.42   4
   2  -3  -3 343659. 2988.95   3
   2   3  -2 253896. 1659.39   3
  -2  -3   2 254993. 1802.62   3
   2   3  -2 252868. 1210.35   1
  -2   3   1 165596. 1986.07   4
   2  -3  -1 165888. 1916.94   1
   2  -3   0 220800. 1964.57   2
  -2  -3   0 225665. 1144.09   1
  -2   3   0 230673. 2365.89   1
  -2  -3   0 239833. 2666.23   2
  -2   3   0 223733. 2067.93   2
   2  -3   0 228768. 2249.78   1
  -2   3   0 234271. 2304.19   4
   2  -3   0 233396. 2119.03   4
  -2   3  -1 294173. 2576.70   2
  -2  -3  -1 280650. 1887.77   1
  -2  -3  -1 293776. 3074.27   2
  -2   3  -1 279708. 2490.93   4
   2   3   1 287084. 1673.16   3
  -2  -3  -1 288552. 1656.41   3
   2  -3   1 288932. 2246.05   4
  -2   3  -1 283642. 2782.15   1
   2  -3   1 290343. 2606.59   1
   2  -3   2 9611.53 506.659   1
  -2  -3  -2 8997.89 393.359   3
  -2   3  -2 9599.09 546.703   1
  -2  -3  -2 9356.31 437.154   1
   2  -3   2 9451.88 480.783   3
   2   3   2 9273.76 413.643   3
  -2  -3  -2 9125.04 575.010   2
  -2   3  -2 9060.09 497.220   2
  -2   3  -2 9272.98 463.588   4
  -2  -3  -3 299249. 2841.99   1
   2   3   3 293266. 2814.59   3
  -2  -3  -3 308089. 2734.52   3
   2  -3   3 302266. 2974.82   3
   2  -3   3 302873. 2987.32   1
  -2   3  -3 299984. 3117.72   2
  -2   3  -3 305879. 2631.56   4
  -2  -3  -3 310050. 3528.90   2
   2  -3   4 70456.7 1571.81   3
  -2  -3  -4 71089.7 1840.83   2
   2  -3   4 72147.4 1573.44   1
  -2   3  -4 76231.6 1315.46   4
  -2  -3  -4 73924.8 1550.32   3
  -2   3  -4 74208.5 1782.02   1
   2   3   4 72913.8 1606.19   3
   2  -3   5 1552.02 286.305   3
  -2   3  -5 956.260 174.038   4
   2  -3   5 1573.74 300.677   1
   2   3   5 1159.88 250.796   3
  -2  -3  -5 1239.21 237.955   1
   2  -3   6 85680.0 1997.97   1
  -2  -3  -6 84800.5 2013.29   3
  -2   3  -6 87492.1 1404.61   4
  -2   3  -6 87533.3 2236.85   3
   2   3   6 81992.0 2106.52   3
   2  -3   7 105808. 2399.73   1
  -2  -3  -7 108794. 2467.93   3
  -2   3  -7 107353. 2667.76   3
  -2  -3  -8 1307.42 355.547   3
  -2   3  -8 584.931 289.764   3
   2  -3   8 382.348 268.903   1
  -2  -3  -9 35353.3 1629.99   3
  -2   3  -9 36110.7 1761.43   3
  -2  -3 -10 18789.2 1273.85   3
  -2   3 -10 17974.5 1325.19   3
  -2  -3 -11 4008.63 652.512   3
  -2   3 -11 3920.85 687.387   3
  -2  -3 -12 9394.65 1030.67   3
  -2  -3 -13 8253.52 994.240   3
   2   4 -14 10765.5 1137.22   3
   2  -4 -14 9186.37 1023.58   3
   2  -4 -13 1494.09 460.481   3
   2   4 -13 2241.03 547.810   3
   2  -4 -12 7883.30 865.338   3
   2   4 -12 6868.53 846.927   3
   2   4 -11 35440.3 1702.50   3
   2  -4 -11 34332.6 1699.33   3
   2  -4 -10 26132.9 877.703   4
   2  -4 -10 24584.5 1380.91   3
   2   4 -10 25408.4 1379.86   3
   2  -4  -9 13505.4 655.799   4
   2  -4  -9 12465.7 945.201   3
   2   4  -9 12714.3 913.515   3
   2  -4  -8 115186. 2612.63   3
   2   4  -8 114655. 2516.83   3
   2  -4  -8 115271. 1901.06   4
   2  -4  -7 64199.0 1400.63   4
   2  -4  -7 65416.0 1828.96   3
   2   4  -7 63355.8 1767.30   3
   2   4  -7 62813.7 1581.69   1
  -2  -4   6 9772.16 672.428   3
   2   4  -6 9195.02 618.483   3
   2   4  -6 8837.83 542.464   1
  -2   4   6 9983.07 702.238   3
   2  -4  -6 11038.5 568.576   4
  -2  -4   5 143810. 2325.23   3
   2   4  -5 146525. 2195.50   3
   2  -4  -5 145312. 1981.05   4
   2   4  -5 141311. 1913.30   1
  -2  -4   4 232733. 2598.66   3
  -2   4   4 237523. 2888.64   3
   2   4  -4 239321. 2491.95   3
   2  -4  -4 237723. 2487.93   4
   2   4  -4 234758. 2130.49   1
  -2  -4   3 9379.95 362.944   1
  -2  -4   3 9188.73 451.385   3
   2   4  -3 8927.23 347.506   1
   2  -4  -3 8503.21 457.488   4
   2   4  -3 9037.91 426.715   3
   2   4  -2 287890. 1459.38   1
   2   4  -2 287554. 1867.53   3
  -2  -4   2 290563. 1411.39   1
  -2  -4   2 280444. 1964.05   3
   2  -4  -1 498700. 3588.06   1
   2   4  -1 488351. 3761.27   2
  -2   4   1 491026. 3471.64   4
  -2  -4   0 3802.61 170.676   1
  -2  -4   0 1902.59 299.315   2
  -2   4   0 2257.89 211.869   2
   2  -4   0 2381.40 199.356   2
   2  -4   0 4098.66 329.003   1
   2   4   0 2999.71 330.285   2
  -2   4   0 4561.40 366.107   1
  -2   4   0 3400.85 307.408   4
   2  -4   0 3682.19 280.722   4
  -2  -4  -1 244095. 1594.71   3
   2  -4   1 240067. 2547.18   1
  -2   4  -1 235859. 2412.14   4
  -2  -4  -1 237057. 1786.42   1
  -2   4  -1 236729. 2237.48   2
   2   4   2 342227. 2504.42   3
  -2  -4  -2 341640. 2431.80   3
   2  -4   2 339865. 3132.09   1
  -2   4  -2 327314. 2873.09   4
  -2  -4  -2 339585. 2604.36   1
  -2  -4  -2 343038. 3604.19   2
  -2   4  -2 325240. 2879.62   2
   2  -4   2 334430. 3036.91   3
  -2  -4  -3 38911.0 1281.23   2
  -2  -4  -3 38262.0 1011.46   1
   2  -4   3 38183.3 1117.04   3
   2  -4   3 38431.4 1118.77   1
   2   4   3 39003.9 1024.44   3
  -2  -4  -3 38671.6 991.460   3
  -2   4  -3 37437.5 977.967   4
  -2   4  -3 37806.5 1086.58   2
  -2  -4  -4 59129.5 1409.72   3
   2  -4   4 58035.8 1459.76   3
   2  -4   4 58076.2 1448.43   1
  -2   4  -4 59598.9 1258.58   4
  -2  -4  -4 55835.6 1667.01   2
   2   4   4 59028.2 1440.04   3
   2  -4   5 213434. 2953.89   1
  -2  -4  -5 213523. 2981.59   1
   2   4   5 208570. 3021.61   3
  -2   4  -5 220970. 2400.67   4
  -2   4  -6 58495.8 1240.54   4
  -2  -4  -6 56760.8 1650.33   3
   2  -4   6 55363.3 1636.37   1
   2   4   6 55666.0 1729.30   3
  -2  -4  -7 35305.6 1429.04   3
   2  -4   7 38865.2 1473.61   1
  -2   4  -7 39209.8 1003.18   4
   2  -4   8 73720.8 2162.94   1
  -2  -4  -8 75958.6 2207.88   3
   2  -4   9 14044.5 1025.73   1
  -2  -4  -9 15023.4 1089.29   3
  -2  -4 -10 5605.14 713.670   3
  -2  -4 -11 26793.3 1609.93   3
  -2  -4 -12 15598.9 1295.26   3
  -2  -4 -13 1130.07 457.916   3
   2  -5 -14 3441.11 652.725   3
   2   5 -14 2593.91 652.477   3
   2  -5 -13 33031.5 1855.46   3
   2   5 -13 35936.2 1945.46   3
   2   5 -12 19463.2 1395.27   3
   2  -5 -12 21205.3 1421.48   3
   2  -5 -11 3837.40 617.995   3
   2   5 -11 3961.81 634.632   3
   2  -5 -10 74071.8 2370.43   3
   2   5 -10 71631.8 2317.66   3
   2  -5  -9 93710.7 2525.55   3
   2   5  -9 96946.2 2524.92   3
   2  -5  -9 96840.3 1697.96   4
   2   5  -8 5232.19 603.691   3
   2  -5  -8 4403.23 392.225   4
   2  -5  -7 123517. 1935.75   4
   2   5  -7 123396. 2267.12   1
   2  -5  -7 116781. 2533.38   3
   2   5  -7 120613. 2459.80   3
  -2   5   6 196352. 3205.29   3
   2  -5  -6 193643. 2370.92   4
   2   5  -6 189504. 2803.97   3
  -2  -5   6 189008. 2968.40   3
   2   5  -6 189509. 2558.06   1
  -2  -5   5 16655.0 796.150   3
   2  -5  -5 15353.6 658.999   4
   2   5  -5 16123.6 668.704   1
  -2   5   5 17643.9 874.662   3
  -2  -5   5 18356.1 724.636   1
   2   5  -5 18122.4 807.652   3
  -2  -5   4 267994. 2380.35   1
   2  -5  -4 267400. 2662.21   4
   2   5  -4 269439. 2700.28   3
  -2  -5   4 259607. 2786.31   3
   2   5  -4 256896. 2347.67   1
   2   5  -3 302687. 2169.52   1
  -2  -5   3 315272. 2098.96   1
  -2  -5   3 300957. 2575.16   3
  -2   5   3 315864. 3005.31   4
   2  -5  -3 327678. 2878.86   4
   2   5  -3 310026. 2497.57   3
  -2  -5   2 24102.9 454.062   1
   2   5  -2 21384.8 480.612   1
  -2   5   2 22548.9 783.939   4
  -2   5   1 42425.2 1065.89   4
   2  -5  -1 43204.4 1144.14   1
  -2  -5   1 39551.7 483.540   1
   2   5  -1 40518.9 1106.71   2
  -2  -5   1 40652.3 623.955   3
   2  -5  -1 39100.7 716.226   2
  -2   5   0 485968. 3622.86   4
   2  -5   0 492594. 3775.29   1
   2   5   0 489075. 3826.09   2
   2  -5   0 493535. 2451.95   2
  -2  -5   0 483978. 2053.63   3
  -2  -5  -1 107786. 1163.76   3
  -2  -5  -1 112801. 2047.17   2
   2  -5   1 106930. 1794.77   1
   2   5   1 111632. 1880.00   2
  -2   5  -1 103207. 1670.00   4
  -2   5  -1 102771. 1439.61   2
   2   5   2 29843.6 774.933   3
  -2  -5  -2 30595.3 1102.71   2
  -2  -5  -2 29606.4 756.104   3
  -2   5  -2 27887.9 824.203   2
  -2   5  -2 29175.9 901.417   4
   2  -5   2 29854.4 987.621   1
  -2  -5  -2 29955.9 797.655   1
  -2  -5  -3 178237. 2227.13   1
   2   5   3 184952. 2278.19   3
  -2  -5  -3 188350. 2894.25   2
   2  -5   3 189056. 2553.07   1
   2  -5   3 184993. 2516.65   3
  -2  -5  -3 188170. 2204.03   3
  -2   5  -3 182657. 2277.22   4
  -2   5  -3 188927. 2382.66   2
   2   5   4 113195. 2016.97   3
  -2  -5  -4 105695. 2335.14   2
   2  -5   4 111139. 2095.88   3
   2  -5   4 115807. 2104.62   1
  -2   5  -4 107609. 1785.88   4
  -2  -5  -4 112269. 1935.38   3
   2  -5   5 3237.60 433.703   1
  -2   5  -5 2837.83 306.464   4
  -2  -5  -5 3134.28 376.354   1
   2   5   5 3552.15 421.705   3
  -2  -5  -6 145913. 2663.87   3
   2  -5   6 140624. 2640.69   1
  -2   5  -6 144091. 2109.27   4
   2   5   6 139193. 2780.40   3
  -2   5  -7 63942.9 1385.00   4
  -2  -5  -7 63226.7 1904.27   3
   2  -5   7 63871.4 1891.29   1
  -2  -5  -8 3893.51 568.361   3
  -2   5  -8 3583.08 332.348   4
   2  -5   8 4384.02 582.415   1
   2  -5   9 39211.2 1691.45   1
  -2  -5  -9 39457.3 1715.18   3
  -2  -5 -10 38179.5 1789.58   3
  -2  -5 -11 2369.10 536.806   3
  -2  -5 -12 10719.5 1074.25   3
  -2  -5 -13 13407.1 1248.68   3
   2  -6 -14 20687.4 1539.23   3
   2   6 -14 19278.2 1515.96   3
   2  -6 -13 2771.16 603.682   3
   2   6 -13 3804.12 703.701   3
   2  -6 -12 33970.8 1819.48   3
   2   6 -12 33181.2 1809.79   3
   2   6 -11 71842.9 2508.81   3
   2  -6 -11 69112.5 2453.04   3
   2   6 -10 5209.90 679.911   3
   2  -6 -10 4895.87 679.649   3
   2  -6  -9 45063.7 1785.80   3
   2   6  -9 42932.1 1717.52   3
   2   6  -8 153567. 3051.01   3
   2  -6  -8 143130. 2983.09   3
   2   6  -7 83844.8 2085.28   3
   2   6  -7 83492.0 1918.44   1
   2  -6  -7 81672.3 1566.95   4
   2  -6  -7 83886.1 2180.76   3
  -2  -6   6 110915. 1977.09   1
   2   6  -6 107135. 2168.80   3
   2  -6  -6 111739. 1807.00   4
  -2  -6   6 109250. 2271.15   3
   2   6  -6 112426. 2042.87   1
  -2  -6   5 331030. 3067.25   1
  -2  -6   5 325561. 3521.14   3
   2   6  -5 328139. 3447.79   3
   2  -6  -5 327981. 3027.98   4
   2   6  -5 322589. 3140.21   1
  -2  -6   4 202129. 2065.30   1
   2   6  -4 195844. 2164.00   1
  -2   6   4 204511. 2520.43   4
   2   6  -4 201055. 2421.67   3
   2  -6  -4 193518. 2261.77   4
  -2  -6   4 197260. 2453.65   3
  -2   6   3 82339.5 1592.34   4
   2   6  -3 79106.5 1210.35   1
  -2  -6   3 82813.3 1123.44   1
  -2  -6   3 81495.3 1375.28   3
   2  -6  -3 82348.6 1457.71   4
  -2  -6   2 503786. 2308.54   1
   2   6  -2 495694. 2559.81   1
  -2  -6   2 493619. 2905.99   3
  -2   6   2 492155. 3785.84   4
  -2  -6   1 247128. 1560.68   1
   2   6  -1 252801. 2899.90   2
  -2   6   1 244641. 2676.15   4
   2  -6  -1 247377. 1648.63   2
   2  -6  -1 250105. 2923.78   1
   2   6   0 36177.0 1088.41   2
  -2   6   0 39816.5 1093.75   4
   2  -6   0 38838.1 1142.30   1
  -2  -6  -1 299136. 3419.80   2
   2  -6   1 280686. 3067.06   1
   2   6   1 296168. 3113.86   2
  -2   6  -1 276138. 2289.21   2
  -2   6  -1 280290. 2910.30   4
  -2  -6  -1 283915. 2069.82   3
  -2   6  -2 509341. 3434.09   2
  -2  -6  -2 522537. 3255.95   3
  -2  -6  -2 513408. 4682.97   2
   2  -6   2 511103. 4250.50   1
   2  -6   3 12090.9 673.657   3
  -2  -6  -3 12106.1 583.015   3
  -2   6  -3 10896.5 602.113   4
  -2  -6  -3 12386.6 599.096   1
  -2  -6  -3 10411.3 704.283   2
   2  -6   3 12866.3 700.733   1
   2   6   3 12958.7 626.372   3
  -2   6  -3 11221.5 582.884   2
  -2  -6  -4 220737. 2798.31   3
   2  -6   4 225720. 3095.32   3
   2   6   4 233479. 2962.31   3
   2  -6   4 229927. 3065.70   1
  -2   6  -4 226813. 2724.80   4
  -2  -6  -4 223806. 3450.82   2
  -2   6  -5 119110. 2013.57   4
  -2  -6  -5 114690. 2194.91   1
   2  -6   5 115965. 2276.41   1
   2   6   5 118336. 2345.72   3
  -2  -6  -6 2812.61 407.596   3
  -2   6  -6 2507.26 327.791   4
   2  -6   6 3045.06 464.789   1
   2   6   6 2992.10 450.219   3
   2  -6   7 39745.9 1515.09   1
  -2   6  -7 39587.1 1172.89   4
  -2  -6  -7 38789.9 1493.33   3
  -2  -6  -8 82791.8 2330.86   3
   2  -6   8 82667.0 2332.84   1
  -2   6  -8 84286.0 1677.74   4
  -2  -6  -9 1872.84 454.259   3
   2  -6   9 1251.90 402.372   1
  -2   6  -9 497.377 154.507   4
   2  -6  10 16970.2 1218.08   1
  -2  -6 -10 15891.5 1171.34   3
  -2  -6 -11 23553.8 1494.77   3
  -2  -6 -12 4188.02 682.083   3
  -2  -6 -13 3103.36 620.147   3
   2   7 -14 3945.91 752.953   3
   2  -7 -14 5627.90 852.779   3
   2   7 -13 27278.7 1759.04   3
   2  -7 -13 27308.5 1727.06   3
   2  -7 -12 12630.4 1128.35   3
   2   7 -12 10721.6 1066.71   3
   2  -7 -11 9669.01 963.039   3
   2   7 -11 9334.34 931.662   3
   2   7 -10 76126.7 2512.09   3
   2  -7 -10 76608.5 2478.87   3
   2   7  -9 39913.2 1693.67   3
   2  -7  -9 39608.4 1695.28   3
   2   7  -8 8215.86 735.103   3
   2  -7  -8 8681.67 780.240   3
  -2  -7   7 164960. 2681.10   1
   2   7  -7 162626. 2764.78   1
   2   7  -7 164445. 2947.25   3
   2  -7  -7 162953. 3060.01   3
  -2  -7   6 104282. 1941.56   1
   2   7  -6 105701. 2043.81   1
  -2  -7   6 106627. 2251.50   3
   2   7  -6 105749. 2201.38   3
   2   7  -5 4644.43 408.969   1
  -2  -7   5 4022.66 362.499   1
  -2  -7   5 4584.86 434.057   3
   2   7  -5 3620.14 400.857   3
  -2   7   5 3913.51 393.858   4
   2   7  -4 220422. 2424.27   1
  -2  -7   4 214598. 2608.96   3
  -2  -7   4 218893. 2255.07   1
  -2   7   4 213913. 2655.55   4
  -2  -7   3 259797. 2543.99   3
  -2   7   3 266045. 2914.42   4
   2   7  -3 257599. 2369.22   1
   2  -7  -2 3338.28 411.408   1
  -2  -7   2 4051.39 303.680   3
  -2   7   2 3413.54 350.396   4
  -2  -7   2 3987.16 253.101   1
   2   7  -2 3413.40 272.408   1
  -2  -7   1 300957. 2007.86   1
   2   7  -1 294373. 3210.83   2
   2  -7  -1 304521. 3371.70   1
  -2   7   1 298041. 3085.96   4
  -2   7   0 285987. 3088.66   4
   2   7   0 290879. 3109.72   2
  -2   7  -1 12096.9 645.302   4
   2  -7   1 13300.9 717.230   1
  -2  -7  -1 11083.2 688.145   2
  -2   7  -1 11629.8 450.133   2
  -2  -7  -1 13752.4 510.067   3
   2   7   1 12551.8 663.950   2
   2  -7   2 128928. 2243.13   1
  -2  -7  -2 128413. 1707.03   3
  -2   7  -2 123491. 1671.66   2
  -2  -7  -2 130406. 2413.03   2
  -2  -7  -3 214198. 3264.51   2
   2  -7   3 215104. 2938.27   1
   2  -7   3 210463. 2910.56   3
  -2  -7  -3 207529. 2452.58   3
  -2   7  -3 208082. 2437.19   2
   2   7   4 5407.02 476.994   3
   2  -7   4 5353.54 511.497   1
  -2  -7  -4 5435.01 458.230   3
  -2   7  -4 5189.98 448.110   4
  -2   7  -5 37364.6 1178.43   4
  -2  -7  -5 38625.4 1286.80   1
   2  -7   5 40440.2 1393.81   1
   2   7   5 39943.2 1403.76   3
  -2  -7  -6 117272. 2412.22   3
   2  -7   6 114522. 2462.71   1
  -2   7  -6 119791. 2132.87   4
   2  -7   7 24411.7 1227.75   1
  -2   7  -7 24425.8 964.794   4
  -2  -7  -7 23877.7 1178.14   3
   2  -7   8 13623.4 967.341   1
  -2   7  -8 13285.2 716.190   4
  -2  -7  -8 13969.6 975.193   3
   2  -7   9 37080.1 1682.72   1
  -2  -7  -9 38770.5 1696.05   3
  -2   7  -9 38583.7 1182.76   4
   2  -7  10 5583.71 703.396   1
  -2  -7 -10 7122.11 787.821   3
  -2  -7 -11 735.978 308.788   3
  -2  -7 -12 8791.30 989.675   3
  -2  -7 -13 4144.27 717.762   3
   2   8 -14 7056.93 965.811   3
   2  -8 -14 7145.83 937.350   3
   2  -8 -13 622.374 334.413   3
   2   8 -13 85.5081 324.959   3
   2  -8 -12 11572.4 1100.85   3
   2   8 -12 12995.0 1182.18   3
   2   8 -11 16885.0 1260.85   3
   2  -8 -11 16625.3 1246.27   3
   2  -8 -10 5928.71 752.180   3
   2   8 -10 5106.35 679.528   3
   2   8  -9 33559.0 1574.63   3
   2  -8  -9 32603.7 1573.65   3
  -2  -8   8 69676.0 1899.40   1
   2   8  -8 68319.1 2094.83   3
   2  -8  -8 65565.5 2107.83   3
   2  -8  -7 218.521 196.737   3
   2   8  -7 260.612 178.314   3
  -2  -8   6 22355.0 907.331   1
  -2  -8   6 21803.3 1026.36   3
   2   8  -6 22691.8 991.832   1
   2  -8  -6 20594.2 1059.21   3
  -2  -8   5 88829.5 1899.80   3
   2   8  -5 91029.7 1817.07   1
  -2  -8   5 88589.9 1652.57   1
  -2   8   5 88702.0 1786.42   4
  -2   8   4 23412.6 914.483   4
  -2  -8   4 24045.6 774.000   1
   2   8  -4 24135.8 855.755   1
  -2  -8   4 24856.3 913.929   3
  -2  -8   3 37866.1 1027.73   3
  -2  -8   3 37908.2 885.291   1
   2   8  -3 36741.3 973.369   1
  -2   8   3 36371.2 1126.75   4
  -2  -8   2 76190.1 1170.64   1
  -2  -8   2 74593.0 1315.10   3
  -2   8   2 77547.3 1639.05   4
   2   8  -2 72409.6 1220.57   1
   2  -8  -2 75305.9 1859.43   1
  -2   8   1 26334.9 969.648   4
   2  -8  -1 25487.4 1036.44   1
   2   8  -1 26331.1 992.167   2
  -2  -8   1 25519.7 661.647   1
   2   8   0 6656.41 492.151   2
  -2   8   0 7968.58 533.909   4
  -2  -8   0 7848.41 407.527   1
   2  -8   0 7737.65 574.399   1
  -2  -8  -1 183372. 2012.43   3
  -2   8  -1 174193. 1614.19   2
   2  -8   1 184237. 2724.66   1
  -2  -8  -1 186033. 2896.08   2
  -2   8  -1 174606. 2499.82   4
  -2   8  -2 6497.18 495.458   4
   2  -8   2 5216.44 498.404   1
  -2  -8  -2 5426.40 525.820   2
  -2  -8  -2 5073.24 361.425   3
  -2   8  -2 5257.06 344.830   2
  -2   8  -3 953.185 194.127   2
  -2  -8  -3 1568.88 239.319   3
   2  -8   3 1060.97 229.599   1
  -2  -8  -3 341.653 161.314   2
  -2   8  -3 851.372 233.131   4
  -2   8  -4 23453.1 960.140   4
   2  -8   4 24877.4 1083.44   1
  -2  -8  -5 47306.5 1432.73   1
   2  -8   5 48048.9 1551.72   1
   2   8   5 47312.6 1540.65   3
  -2   8  -5 45868.5 1356.74   4
  -2   8  -6 1412.77 291.414   4
  -2  -8  -6 1453.25 312.608   3
   2  -8   6 1918.02 352.197   1
  -2  -8  -7 24726.7 1212.90   3
   2  -8   7 25240.1 1264.09   1
  -2   8  -7 27523.7 1092.12   4
  -2  -8  -8 8746.31 771.177   3
   2  -8   8 8481.03 784.333   1
  -2   8  -8 9046.81 621.740   4
   2  -8   9 1651.73 426.082   1
  -2  -8  -9 1741.85 403.530   3
  -2   8  -9 1224.16 254.503   4
  -2  -8 -10 6064.95 738.618   3
   2  -8  10 6357.67 752.416   1
   2  -8  11 6907.67 834.901   1
  -2  -8 -11 6379.54 798.058   3
  -2  -8 -12 3545.33 626.990   3
  -2  -8 -13 348.467 274.894   3
   2  -9 -14-357.575 381.996   3
   2  -9 -13 5851.23 832.823   3
   2  -9 -12 3695.34 630.614   3
   2  -9 -11-349.964 322.905   3
   2  -9 -10 7573.35 845.917   3
  -2  -9   9 5464.46 602.211   1
   2  -9  -9 6138.56 723.685   3
   2  -9  -8 8180.89 772.573   3
  -2  -9   8 8530.13 681.459   1
  -2  -9   7 19526.1 946.183   1
   2  -9  -7 18431.3 1071.60   3
   2   9  -6 13116.4 792.621   1
  -2  -9   6 13436.4 719.789   1
   2  -9  -6 12989.3 870.630   3
  -2   9   6 12401.5 710.643   4
  -2  -9   5 14922.1 797.704   3
   2   9  -5 15693.2 798.192   1
  -2  -9   5 15576.7 704.399   1
  -2   9   5 14964.0 759.330   4
   2  -9  -5 15617.5 919.135   3
   2   9  -4 8648.48 544.384   1
  -2  -9   4 9244.52 580.130   3
  -2  -9   4 9141.60 504.317   1
  -2   9   4 9299.81 591.633   4
   2   9  -3 28720.7 922.197   1
  -2  -9   3 29401.2 954.808   3
  -2  -9   3 29791.3 826.928   1
  -2   9   3 30744.1 1063.62   4
  -2  -9   2 30798.3 822.129   1
   2  -9  -2 31011.8 1243.93   1
  -2   9   2 32891.7 1101.49   4
  -2   9   1 6232.96 491.645   4
   2  -9  -1 5453.09 514.316   1
  -2  -9   1 5753.33 353.362   1
   2   9  -1 5208.51 459.264   2
  -2  -9   0 21035.3 711.861   1
   2  -9   0 19612.0 942.602   1
   2   9   0 20283.3 874.729   2
  -2   9   0 19844.2 877.431   4
  -2  -9  -1 55351.9 1600.66   2
  -2   9  -1 50861.4 808.302   2
   2  -9   1 52866.4 1527.09   1
  -2   9  -1 51422.8 1410.86   4
  -2  -9  -1 54812.3 1202.03   3
   2  -9   2 5081.30 497.311   1
  -2   9  -2 5323.89 336.987   2
  -2  -9  -2 5413.81 537.053   2
  -2  -9  -2 5211.06 398.219   3
  -2   9  -3 50444.5 1168.99   2
  -2  -9  -3 47306.0 1281.51   3
  -2  -9  -3 51037.3 1675.27   2
   2  -9   3 48361.7 1517.91   1
   2  -9   4 15522.6 882.730   1
   2  -9   5 957.507 248.077   1
  -2  -9  -5 1141.05 274.004   3
  -2   9  -5 612.908 218.193   4
  -2  -9  -6 18931.5 1014.91   3
   2  -9   6 18359.7 1050.97   1
  -2   9  -6 18456.2 914.385   4
  -2  -9  -7 24844.4 1224.65   3
   2   9   7 22705.8 498.364   4
  -2   9  -7 25570.1 1084.62   4
   2  -9   7 23803.4 1228.50   1
  -2  -9  -8 2884.38 471.239   3
  -2   9  -8 2865.37 375.942   4
   2  -9   8 2634.60 438.595   1
   2  -9   9 10585.9 925.022   1
  -2  -9  -9 9950.46 880.324   3
  -2   9  -9 9898.03 661.338   4
   2  -9  10 7739.13 843.140   1
  -2  -9 -10 7329.73 808.104   3
  -2  -9 -11 1719.37 446.481   3
   2  -9  11 2039.87 489.466   1
  -2  -9 -12 1039.29 385.661   3
  -2  -9 -13 3713.53 665.432   3
   2 -10 -13 5417.16 817.965   3
   2 -10 -12-437.391 386.748   3
   2 -10 -11 6367.87 807.003   3
   2 -10 -10 8193.39 874.255   3
  -2 -10   9 1849.43 346.127   1
   2 -10  -9 2015.39 438.100   3
  -2 -10   8 4857.28 525.746   1
   2 -10  -8 5007.65 619.564   3
   2 -10  -7 50704.3 1852.58   3
  -2 -10   7 55391.6 1602.88   1
   2  10  -6 1886.90 319.234   1
  -2 -10   6 1709.25 269.358   1
  -2  10   6 1224.89 240.309   4
   2 -10  -6 1489.50 318.726   3
  -2 -10   5 22305.8 1000.23   3
  -2  10   5 19461.4 896.224   4
  -2 -10   5 20328.0 829.898   1
   2  10  -5 21192.2 979.072   1
   2 -10  -5 20642.9 1083.76   3
   2  10  -4 69495.0 1622.88   1
  -2 -10   4 71208.5 1656.88   3
  -2  10   4 65610.8 1627.97   4
  -2 -10   4 71381.0 1443.67   1
   2 -10  -4 70247.3 1952.59   3
  -2  10   3 9087.73 605.008   4
  -2 -10   3 9387.85 562.480   3
  -2 -10   3 9614.83 502.991   1
   2  10  -3 8668.80 544.651   1
  -2  10   2 39177.0 1261.37   4
  -2 -10   2 36241.6 948.459   1
   2 -10  -2 37120.3 1413.92   1
  -2 -10   1 50411.7 1131.31   1
  -2  10   1 52253.1 1442.67   4
   2 -10  -1 52977.6 1629.84   1
  -2 -10   0 12508.3 590.876   1
  -2  10   0 12024.7 712.201   4
   2 -10   0 12612.6 785.806   1
   2 -10   1 19106.2 965.535   1
  -2  10  -1 17657.1 864.950   4
  -2 -10  -1 17450.5 721.404   3
  -2 -10  -2 131621. 2060.25   3
  -2  10  -2 129738. 1578.54   2
  -2 -10  -3 8431.29 711.565   2
  -2  10  -3 7802.72 474.434   2
   2 -10   3 8326.98 650.293   1
   2 -10   4 22548.1 1101.19   1
  -2 -10  -5 24941.7 1097.13   3
   2 -10   5 25166.4 1184.79   1
  -2  10  -6 11216.7 740.642   4
   2 -10   6 11813.9 848.918   1
  -2 -10  -6 11568.3 799.715   3
  -2 -10  -7 1283.79 316.585   3
  -2  10  -7 1568.74 291.354   4
   2  10   7 1219.06 141.868   4
   2 -10   7 882.596 287.682   1
  -2 -10  -8 20940.1 1209.83   3
  -2  10  -8 22167.2 1065.66   4
   2 -10   8 21882.3 1267.70   1
  -2 -10  -9 1490.24 365.837   3
  -2  10  -9 1540.28 293.920   4
   2 -10   9 2224.84 449.965   1
   2 -10  10 1426.67 382.083   1
  -2 -10 -10 1183.91 347.250   3
   2 -10  11 8369.72 923.329   1
  -2 -10 -11 7761.80 875.724   3
  -2 -10 -12 1670.55 459.240   3
   2 -11 -13 4124.41 716.379   3
   2 -11 -12 3201.57 625.095   3
   2 -11 -11-154.417 288.365   3
   2 -11 -10 8215.04 889.745   3
  -2 -11  10 7922.80 772.339   1
  -2 -11   9 17215.8 1063.50   1
   2 -11  -9 17891.5 1239.60   3
   2 -11  -8 2927.94 497.661   3
  -2 -11   8 2350.38 380.156   1
  -2 -11   7 8919.04 664.233   1
   2 -11  -7 9464.97 832.293   3
  -2  11   7 8255.67 627.595   4
  -2 -11   6 13281.7 749.795   1
   2 -11  -6 11708.7 877.987   3
   2  11  -6 11992.6 829.608   1
  -2  11   6 12010.9 725.317   4
  -2 -11   5 4555.29 414.720   1
   2  11  -5 4759.88 485.527   1
  -2  11   5 4192.39 439.251   4
   2 -11  -5 4784.25 575.795   3
   2  11  -4 23823.9 1000.58   1
  -2 -11   4 23244.3 984.756   3
  -2 -11   4 22450.9 850.889   1
   2 -11  -4 22471.4 1147.08   3
  -2  11   4 23069.7 998.015   4
   2  11  -3 24671.4 964.988   1
  -2  11   3 25562.0 1046.05   4
  -2 -11   3 24485.1 946.213   3
   2 -11  -3 24498.7 1208.92   1
  -2 -11   3 24292.2 840.826   1
  -2 -11   2 1402.15 218.368   1
   2 -11  -2 1263.88 308.758   1
  -2  11   2 969.906 229.004   4
   2 -11  -1 1850.92 349.348   1
  -2  11   1 1822.82 295.286   4
  -2 -11   1 2468.16 270.819   1
  -2 -11   0 53149.3 1320.83   1
   2 -11   0 55457.1 1716.04   1
  -2  11   0 54255.0 1566.88   4
   2 -11   1 2912.08 405.417   1
  -2 -11  -1 2784.99 314.385   3
   2 -11   2 6529.64 599.057   1
  -2 -11  -2 5569.65 582.177   2
  -2  11  -2 5049.33 297.812   2
  -2 -11  -2 5396.52 462.225   3
  -2  11  -3 8070.53 465.369   2
   2 -11   3 8349.62 680.570   1
   2 -11   4 8273.43 690.875   1
   2 -11   5 372.420 191.264   1
  -2 -11  -5 457.494 198.070   3
  -2 -11  -6 28935.4 1296.05   3
   2 -11   6 27801.3 1352.57   1
  -2  11  -6 27807.9 1200.31   4
  -2 -11  -7 5567.95 617.732   3
   2 -11   7 6121.80 663.507   1
  -2  11  -7 5990.91 568.549   4
   2  11   7 5754.48 339.504   4
  -2 -11  -8 11.6677 204.126   3
  -2  11  -8-168.012 224.697   4
   2 -11   8-7.51569 200.669   1
  -2 -11  -9 6715.86 749.492   3
   2 -11   9 6484.33 754.594   1
  -2  11  -9 6380.37 600.425   4
   2 -11  10 5160.17 710.297   1
  -2 -11 -10 4493.93 653.159   3
   2 -11  11-175.642 264.193   1
  -2 -11 -11-163.646 219.083   3
  -2 -11 -12 1286.67 404.573   3
   2 -12 -13 986.261 404.638   3
   2 -12 -12 8420.55 999.910   3
   2 -12 -11 7872.15 930.469   3
  -2 -12  10 62.1600 181.311   1
   2 -12 -10 47.6070 254.800   3
  -2 -12   9 12053.0 900.924   1
   2 -12  -9 11064.3 1007.64   3
  -2 -12   8 25963.6 1212.50   1
   2 -12  -8 26963.8 1480.83   3
   2 -12  -7 137.212 238.674   3
  -2  12   7 271.748 163.042   4
  -2 -12   7 187.443 141.312   1
  -2 -12   6 30518.9 1153.43   1
  -2  12   6 29567.3 1176.74   4
   2 -12  -6 31883.3 1498.37   3
  -2 -12   5 18658.0 852.530   1
   2 -12  -5 19915.6 1161.93   3
  -2  12   5 18314.3 924.058   4
   2  12  -5 19324.5 1013.72   1
  -2  12   4 5873.61 545.653   4
  -2 -12   4 5780.90 515.919   3
   2 -12  -4 6418.99 661.917   3
   2  12  -4 6354.77 553.898   1
  -2 -12   4 5627.58 454.543   1
  -2  12   3 14546.0 829.628   4
   2 -12  -3 15451.6 1025.57   1
  -2 -12   3 15570.4 789.703   3
  -2 -12   3 14490.2 687.777   1
   2 -12  -3 13953.4 407.653   2
   2  12  -3 13789.8 751.390   1
  -2 -12   2 40053.4 1122.29   1
  -2  12   2 40877.1 1392.92   4
   2 -12  -2 39402.5 1603.20   1
   2 -12  -1 6244.42 623.647   1
  -2  12   1 6329.59 558.558   4
  -2 -12   1 6935.55 478.481   1
  -2  12   0 25965.6 1130.30   4
  -2 -12   0 25157.5 951.454   1
   2 -12   0 25791.5 1230.79   1
  -2 -12  -1 27287.8 1072.16   1
   2 -12   1 26588.2 1233.09   1
   2 -12   2 10490.6 792.057   1
  -2 -12  -2 11017.8 822.714   2
  -2  12  -2 10675.8 392.751   2
  -2  12  -3 3602.34 303.922   2
   2 -12   3 4002.86 497.140   1
   2 -12   4 11670.4 858.405   1
  -2 -12  -4 12466.8 783.504   3
  -2 -12  -5 13721.1 864.815   3
   2 -12   5 13047.8 921.935   1
  -2 -12  -6 106.903 220.587   3
   2 -12   6 265.222 176.575   1
   2 -12   7 6703.85 708.944   1
   2  12   7 6411.79 389.136   4
  -2  12  -7 6262.40 606.478   4
  -2 -12  -7 6383.86 668.225   3
  -2  12  -8 8190.56 693.880   4
  -2 -12  -8 8385.42 804.031   3
   2 -12   8 8393.53 821.253   1
  -2 -12  -9 238.733 190.884   3
   2 -12   9 213.534 240.287   1
  -2  12  -9 635.520 241.469   4
   2 -12  10 1735.44 439.580   1
  -2 -12 -10 2072.25 454.431   3
   2 -12  11 3566.52 637.085   1
  -2 -12 -11 3357.95 586.506   3
  -2 -12 -12 1605.64 451.339   3
   2 -13 -12 2643.70 596.965   3
   2 -13 -11 6904.17 887.440   3
  -2 -13  10 20673.3 1255.97   1
   2 -13 -10 21737.6 1488.87   3
  -2 -13   9 4190.73 565.924   1
   2 -13  -9 3128.75 589.017   3
  -2 -13   8 1338.50 305.872   1
   2 -13  -8 1212.43 358.967   3
  -2 -13   7 46091.0 1559.77   1
   2 -13  -7 42321.1 1854.88   3
  -2  13   7 41774.7 1474.59   4
  -2 -13   6 21527.1 1008.43   1
  -2  13   6 23271.8 1084.28   4
   2 -13  -6 23457.8 1326.83   3
   2  13  -5 4059.57 490.480   1
  -2 -13   5 3732.68 412.800   1
  -2  13   5 4001.89 478.625   4
   2 -13  -5 4636.43 598.942   3
   2 -13  -4 39600.1 896.050   2
  -2  13   4 43806.5 1493.85   4
   2 -13  -4 44085.2 1759.52   3
  -2 -13   4 44874.9 1310.69   1
   2  13  -4 44319.1 1509.86   1
  -2 -13   3 49684.0 1466.21   3
   2 -13  -3 51523.4 1950.70   1
  -2  13   3 52945.0 1654.51   4
  -2 -13   3 49778.4 1336.77   1
   2 -13  -2 619.418 243.422   1
  -2  13   2 254.561 216.464   4
  -2 -13   2 395.960 162.128   1
  -2 -13   1 62396.9 1512.88   1
  -2  13   1 66418.8 1851.46   4
   2 -13  -1 64423.2 2030.36   1
   2 -13   0 39563.2 1578.92   1
  -2 -13   0 39987.5 1260.11   1
  -2 -13  -1 9325.03 670.263   1
   2 -13   1 9242.07 768.331   1
   2  13   1 9243.84 621.288   2
   2 -13   2 19258.0 1082.08   1
  -2 -13  -2 17432.7 1043.99   2
  -2 -13  -3 68023.5 1760.27   3
   2 -13   3 65404.3 1990.32   1
  -2  13  -3 67433.4 1229.35   2
   2 -13   4 1531.56 359.531   1
  -2 -13  -4 933.204 251.542   3
  -2  13  -4 1078.59 210.515   2
   2 -13   5 14865.3 1003.35   1
  -2 -13  -5 14005.8 900.565   3
  -2 -13  -6 22047.3 1183.08   3
   2 -13   6 21000.2 1234.80   1
  -2 -13  -7 11071.3 880.531   3
   2  13   7 11833.7 568.085   4
   2 -13   7 12167.2 960.669   1
  -2  13  -7 11304.5 841.481   4
  -2 -13  -8 3314.44 529.272   3
   2 -13   8 3535.10 556.788   1
  -2  13  -8 4213.11 532.536   4
  -2 -13  -9 11083.7 980.362   3
   2 -13   9 13048.2 1098.83   1
  -2  13  -9 10836.1 832.861   4
  -2 -13 -10 3102.23 554.408   3
   2 -13  10 3476.00 583.426   1
  -2 -13 -11 115.685 221.728   3
   2 -14 -12 16685.0 1442.85   3
   2 -14 -11 22570.1 1623.03   3
  -2 -14  11 21807.9 1397.92   1
   2 -14 -10 1879.22 524.782   3
  -2 -14  10 1991.94 468.178   1
  -2 -14   9 21677.0 1234.11   1
   2 -14  -9 21532.3 1468.28   3
   2 -14  -8 48142.9 2080.10   3
  -2  14   8 47415.7 1642.53   4
  -2 -14   8 50308.0 1747.94   1
  -2 -14   7 7866.74 675.446   1
   2 -14  -7 5801.67 724.715   3
  -2  14   7 6816.34 626.265   4
  -2 -14   6 18292.4 961.755   1
  -2  14   6 17842.6 983.344   4
   2 -14  -6 18179.1 1221.82   3
   2 -14  -6 15519.6 759.650   2
  -2  14   5 120827. 2558.93   4
  -2 -14   5 117942. 2302.27   1
   2 -14  -5 125417. 3088.75   3
  -2  14   4 30987.1 1291.68   4
   2 -14  -4 31249.5 1575.35   1
   2  14  -4 30621.2 1307.70   1
  -2 -14   4 30874.2 1146.03   1
   2 -14  -4 29782.5 786.268   2
   2 -14  -4 30649.2 1523.78   3
   2 -14  -3 37831.0 1758.75   1
   2  14  -3 33214.7 1362.97   2
  -2  14   3 37335.6 1454.26   4
  -2 -14   3 33593.7 1180.30   1
  -2 -14   2 86704.7 1834.80   1
  -2  14   2 92882.3 2262.21   4
   2 -14  -2 92233.9 2580.38   1
  -2  14   1 39335.5 1484.94   4
  -2 -14   1 34901.0 1202.44   1
   2 -14  -1 36480.5 1600.55   1
  -2 -14   0 3474.36 408.694   1
   2 -14   0 3566.98 533.519   1
   2  14   1 115928. 2240.64   2
   2 -14   1 111092. 2734.49   1
  -2 -14  -2 50677.2 1557.83   3
  -2 -14  -2 54045.2 1737.91   1
   2 -14   2 50539.9 1805.44   1
   2 -14   3 1867.81 390.690   1
  -2  14  -3 900.904 153.317   2
  -2 -14  -3 1593.05 304.994   3
  -2  14  -4 51960.4 1263.29   2
   2 -14   4 48593.6 1803.87   1
  -2 -14  -4 48145.0 1616.57   3
   2 -14   5 31106.4 1481.51   1
  -2 -14  -5 31748.2 1378.56   3
  -2 -14  -6 536.108 218.465   3
   2 -14   6 894.879 349.617   1
   2 -14   7 14366.8 1073.52   1
  -2 -14  -7 13854.3 1008.39   3
  -2  14  -7 15145.7 1008.52   4
  -2 -14  -8 11721.5 975.738   3
   2 -14   8 12202.2 1028.69   1
  -2  14  -8 12206.4 910.336   4
  -2 -14  -9 2469.32 496.582   3
   2 -14   9 2941.46 565.271   1
  -2  14  -9 3091.89 502.409   4
  -2 -14 -10 6999.65 815.371   3
   2 -14  10 9330.76 975.303   1
  -2 -14 -11 5912.22 797.889   3
   2 -15 -12 10048.4 1149.78   3
   2 -15 -11 2222.33 575.749   3
  -2 -15  11 2058.61 479.625   1
  -2 -15  10 39304.1 1792.44   1
   2 -15 -10 39906.4 2110.65   3
  -2 -15   9 36778.4 1629.77   1
   2 -15  -9 35907.1 1917.40   3
   2 -15  -8 1564.94 481.483   3
  -2 -15   8 1501.41 369.076   1
  -2  15   8 1676.22 374.775   4
  -2 -15   7 72250.0 2037.97   1
   2 -15  -7 72263.5 2537.30   3
  -2  15   7 65978.6 1958.35   4
  -2 -15   6 48393.4 1598.93   1
   2 -15  -6 51038.6 2087.18   3
  -2  15   6 48764.6 1684.26   4
  -2  15   5 1659.48 370.318   4
   2 -15  -5 2321.10 474.546   3
  -2 -15   5 1787.50 325.545   1
   2 -15  -5 1509.24 235.444   2
   2 -15  -4 56491.2 1011.42   2
  -2  15   4 64894.2 1940.31   4
  -2 -15   4 60113.8 1659.17   1
   2 -15  -4 62560.8 2225.83   3
   2 -15  -4 59865.4 2271.53   1
   2 -15  -3 102651. 2953.15   1
   2  15  -3 99629.9 2340.57   2
  -2 -15   3 97705.9 2061.50   1
   2  15  -2 9816.26 716.989   2
  -2 -15   2 9851.71 664.447   1
   2 -15  -2 11516.2 963.273   1
  -2  15   2 11002.9 859.457   4
  -2  15   1 52588.9 1774.13   4
   2 -15  -1 51316.8 1956.77   1
  -2 -15   0 103843. 2237.76   1
   2  15   0 107538. 2181.86   2
   2 -15   0 108178. 2769.78   1
   2 -15   1 24737.0 1322.97   1
  -2 -15  -1 23871.3 1161.33   1
   2  15   1 23349.6 1024.18   2
   2 -15   2 13730.5 1004.41   1
  -2 -15  -2 15040.3 994.565   1
  -2 -15  -2 13745.6 856.107   3
  -2  15  -3 55121.9 837.582   2
  -2 -15  -3 54085.7 1733.63   3
   2 -15   3 56923.5 1987.53   1
   2 -15   4 26778.2 1387.02   1
  -2 -15  -4 28654.0 1304.25   3
   2 -15   5 4325.79 608.463   1
  -2 -15  -5 4243.48 549.121   3
   2 -15   6 40443.2 1769.76   1
  -2 -15  -6 36429.5 1581.33   3
  -2 -15  -7 23916.6 1342.69   3
   2 -15   7 24725.8 1432.88   1
  -2  15  -7 24474.9 1320.38   4
   2 -15   8 1003.94 379.794   1
  -2 -15  -8 721.548 329.255   3
  -2  15  -8 701.577 310.352   4
  -2  15  -9 15519.9 1068.31   4
   2 -15   9 15335.4 1220.20   1
  -2 -15  -9 15331.4 1167.28   3
  -2 -15 -10 7860.61 889.096   3
  -2 -16  11 18585.4 1317.73   1
   2 -16 -11 20032.1 1570.58   3
  -2 -16  10 10743.5 969.487   1
   2 -16 -10 11694.1 1189.86   3
   2 -16  -9 1148.51 446.957   3
  -2 -16   9 1662.04 406.536   1
  -2 -16   8 43204.5 1698.36   1
   2 -16  -8 43944.0 2118.65   3
  -2  16   8 43085.0 1656.35   4
   2 -16  -7 40899.8 1967.02   3
  -2 -16   7 38840.1 1529.55   1
  -2  16   7 37606.6 1533.08   4
  -2 -16   6 4680.29 535.223   1
  -2  16   6 5279.41 608.809   4
   2 -16  -6 4689.83 701.176   3
   2 -16  -5 53686.5 2207.69   3
   2 -16  -5 53774.5 2301.57   1
  -2 -16   5 49777.2 1610.10   1
  -2  16   5 51405.6 1809.39   4
  -2  16   4 91271.8 2388.60   4
   2 -16  -4 95969.5 2875.03   3
   2 -16  -4 93032.1 2968.24   1
   2  16  -4 89430.3 2335.03   2
  -2 -16   4 85728.2 2061.64   1
   2  16  -3 3993.11 487.459   2
   2 -16  -3 4336.64 637.196   1
  -2 -16   3 4342.32 470.720   1
   2 -16  -2 100654. 2912.91   1
  -2 -16   2 87535.4 2049.67   1
   2  16  -2 92206.4 2170.28   2
  -2  16   2 99329.0 2519.87   4
   2 -16  -1 125480. 3160.16   1
  -2 -16   1 116771. 2397.23   1
  -2  16   1 127544. 2860.20   4
   2  16  -1 115641. 2357.22   2
   2 -16   0 2829.35 524.382   1
  -2 -16   0 1753.02 315.855   1
   2  16   0 1252.33 276.799   2
  -2  16   0 3187.49 547.900   4
  -2 -16  -1 41857.0 1588.13   1
   2 -16   1 40895.8 1770.41   1
   2 -16   2 129320. 3087.52   1
  -2 -16  -2 128143. 2720.87   3
   2 -16   3 12069.8 962.127   1
  -2 -16  -3 11347.1 819.047   3
  -2 -16  -4 27121.6 1307.61   3
   2 -16   4 28150.9 1472.70   1
   2 -16   5 70569.5 2353.10   1
  -2 -16  -5 69408.3 2155.33   3
   2 -16   6 21627.5 1347.63   1
  -2 -16  -6 21590.3 1258.02   3
  -2 -16  -7 9464.48 882.436   3
  -2  16  -7 10124.8 895.741   4
   2 -16   7 9543.48 933.260   1
  -2 -16  -8 36521.8 1750.79   3
  -2  16  -8 35944.4 1648.55   4
   2 -16   8 37692.5 1874.41   1
  -2 -16  -9 4381.54 663.428   3
   2 -16   9 5482.97 770.104   1
  -2  16  -9 5776.85 695.604   4
   2 -17 -11 211.801 315.223   3
  -2 -17  11 200.477 239.288   1
   2 -17 -10 6283.45 903.072   3
  -2 -17  10 6788.05 781.014   1
  -2 -17   9 26916.0 1436.96   1
   2 -17  -9 28160.4 1791.33   3
  -2 -17   8 7092.55 718.273   1
   2 -17  -8 6227.09 838.367   3
  -2  17   8 5504.67 617.795   4
  -2 -17   7 5212.03 593.720   1
  -2  17   7 5271.41 614.755   4
   2 -17  -7 5413.52 764.432   3
  -2  17   6 58398.1 1973.04   4
  -2 -17   6 61984.8 1918.73   1
   2 -17  -5 25372.1 1641.03   1
   2 -17  -5 24939.8 1559.84   3
  -2  17   5 25264.5 1302.59   4
  -2 -17   5 23861.1 1141.72   1
   2 -17  -4 10738.4 1066.80   1
   2  17  -4 9649.46 806.031   2
  -2 -17   4 9415.16 708.235   1
   2 -17  -4 9549.31 964.168   3
  -2  17   4 10765.8 868.277   4
  -2 -17   3 84402.9 2067.44   1
   2 -17  -3 89727.2 2904.62   1
   2  17  -3 83954.0 2167.07   2
   2 -17  -2 37779.2 1864.27   1
   2  17  -2 35883.4 1362.24   2
  -2  17   2 40068.3 1682.25   4
  -2 -17   2 35749.5 1357.47   1
   2  17  -1 695.169 231.386   2
  -2 -17   1 714.243 198.979   1
   2 -17  -1 591.166 308.687   1
   2 -17   0 100719. 2889.23   1
  -2  17   0 107053. 2751.77   4
  -2 -17   0 98677.7 2390.75   1
   2  17   0 104136. 2154.17   2
   2 -17   1 79886.0 2516.37   1
  -2 -17  -1 81903.7 2299.19   1
  -2 -17  -1 76933.0 2121.16   3
  -2 -17  -2 333.216 248.425   1
   2 -17   2 679.523 345.086   1
  -2 -17  -2 58.2822 189.854   3
  -2 -17  -3 63555.0 1981.17   3
   2 -17   3 62352.8 2215.21   1
  -2 -17  -4 54290.9 1899.06   3
   2 -17   4 54757.7 2101.65   1
   2 -17   5 563.581 306.890   1
  -2 -17  -5-85.3200 203.579   3
   2 -17   6 33501.4 1707.19   1
  -2 -17  -6 34252.7 1604.46   3
  -2 -17  -7 38374.4 1767.47   3
   2 -17   7 38526.4 1870.20   1
  -2  17  -7 39899.2 1792.63   4
   2 -17   8 3546.76 630.288   1
  -2 -17  -8 2780.37 536.038   3
  -2  17  -8 2233.62 480.747   4
  -2 -17  -9 11836.4 1051.91   3
   2 -17   9 13398.8 1185.80   1
  -2  17  -9 12269.3 1017.59   4
  -2 -18  11 11415.4 1058.46   1
   2 -18 -10 2774.08 603.141   3
  -2 -18  10 2708.55 513.716   1
   2 -18  -9 2658.50 573.757   3
  -2 -18   9 2267.36 450.723   1
  -2 -18   8 21435.2 1244.92   1
   2 -18  -8 21328.5 1565.81   3
  -2  18   8 19859.7 1206.30   4
  -2 -18   7 6624.84 668.464   1
  -2  18   7 4746.56 609.133   4
   2 -18  -7 7173.84 909.413   3
   2 -18  -6 2651.02 558.707   3
  -2  18   6 3144.03 501.240   4
  -2 -18   6 4082.02 518.873   1
   2 -18  -6 3196.64 641.366   1
   2 -18  -5 38620.9 2002.27   3
   2  18  -5 43327.8 1733.40   2
  -2 -18   5 40948.6 1534.86   1
   2 -18  -5 39629.7 2108.92   1
  -2  18   5 41532.5 1733.10   4
   2  18  -4 23512.3 1228.69   2
  -2 -18   4 23440.8 1141.46   1
  -2  18   4 23973.6 1322.87   4
   2 -18  -4 23277.3 1501.92   3
   2 -18  -4 24512.8 1613.30   1
   2  18  -3 4345.97 508.161   2
  -2  18   3 5626.52 682.597   4
  -2 -18   3 4544.30 506.697   1
   2 -18  -3 3584.03 632.665   1
  -2 -18   2 26721.4 1212.59   1
   2 -18  -2 27518.3 1647.88   1
  -2  18   2 29351.4 1476.36   4
   2  18  -2 26090.4 1149.46   2
  -2 -18   1 26339.5 1238.53   1
   2 -18  -1 25071.5 1547.03   1
  -2  18   1 28226.8 1459.32   4
   2  18  -1 26435.7 1123.69   2
   2  18   0 27.3930 138.859   2
  -2 -18   0 162.896 176.337   1
   2 -18   1 25371.2 1479.66   1
  -2 -18  -1 26197.4 1294.53   3
  -2 -18  -1 28376.8 1400.09   1
  -2 -18  -2 38908.1 1724.52   1
  -2 -18  -2 35627.2 1531.87   3
   2 -18   2 34188.8 1729.83   1
  -2 -18  -3 597.079 239.476   3
  -2 -18  -3 1037.17 373.083   1
   2 -18   3 1075.85 360.373   1
  -2 -18  -4 18193.6 1296.12   1
   2 -18   4 15939.7 1163.84   1
  -2 -18  -4 15912.6 1051.86   3
   2 -18   5 20509.3 1343.51   1
  -2 -18  -5 21112.3 1243.07   3
  -2  18  -6 3021.54 557.769   4
  -2 -18  -6 2333.76 468.193   3
   2 -18   6 2073.94 469.688   1
  -2 -18  -7 2479.54 479.921   3
  -2  18  -7 3053.40 554.933   4
   2 -18   7 3252.48 592.911   1
  -2 -18  -8 13122.9 1085.82   3
  -2  18  -8 13044.6 1073.06   4
   2 -18   8 13208.1 1164.27   1
  -2  18  -9 4278.43 622.781   4
  -2 -19  11 3984.16 643.577   1
  -2 -19  10 13362.9 1098.76   1
   2 -19 -10 14651.6 1404.06   3
   2 -19  -9 3687.99 721.324   3
  -2 -19   9 3264.47 540.547   1
   2 -19  -8 2397.85 559.857   3
  -2  19   8 2315.80 436.573   4
  -2 -19   8 2294.20 435.080   1
   2 -19  -7 28951.3 1828.97   3
  -2 -19   7 27956.0 1390.40   1
  -2  19   7 25914.2 1415.16   4
   2 -19  -7 30322.1 1938.72   1
  -2 -19   6 5644.83 611.179   1
   2 -19  -6 5412.30 826.649   1
   2 -19  -6 5957.93 839.355   3
  -2  19   6 5602.23 692.662   4
  -2  19   5 8028.64 798.428   4
   2  19  -5 8346.85 776.094   2
  -2 -19   5 7137.51 674.392   1
   2 -19  -5 8462.53 994.993   3
   2 -19  -5 7752.72 993.398   1
  -2  19   4 20492.8 1284.93   4
   2  19  -4 20466.4 1146.13   2
   2 -19  -4 20260.2 1508.26   1
   2 -19  -4 20066.8 1458.09   3
  -2 -19   4 18261.1 1049.19   1
  -2  19   3 19707.4 1285.18   4
   2 -19  -3 17093.1 1371.91   1
   2  19  -3 17118.5 989.997   2
  -2 -19   3 16329.3 979.585   1
  -2 -19   2 1555.96 314.876   1
   2 -19  -2 1711.14 464.474   1
  -2  19   2 2523.02 492.903   4
   2  19  -2 2265.97 352.369   2
   2 -19  -1 50972.5 2241.95   1
  -2 -19   1 48660.0 1752.07   1
  -2  19   1 54658.2 2110.32   4
   2  19  -1 48860.1 1492.08   2
   2 -19   0 13961.4 1159.37   1
  -2 -19   0 12660.5 930.776   1
  -2  19   0 15552.9 1138.49   4
   2 -19   1 627.418 299.638   1
  -2 -19  -1 905.387 300.149   1
  -2  19  -1 1024.60 359.196   4
  -2 -19  -1 483.912 210.413   3
   2 -19   2 19259.4 1326.58   1
  -2 -19  -2 18283.4 1223.73   1
  -2 -19  -2 17847.2 1133.41   3
  -2 -19  -3 16181.2 1219.95   1
  -2 -19  -3 15548.5 1047.06   3
   2 -19   3 14496.1 1160.11   1
  -2 -19  -4 57.9855 237.328   3
   2 -19   4 229.106 230.151   1
  -2 -19  -4 570.014 292.992   1
  -2 -19  -5 12004.6 952.244   3
   2 -19   5 13043.5 1104.26   1
   2 -19   6 9250.84 941.405   1
  -2  19  -6 9444.51 945.351   4
  -2 -19  -6 9161.89 871.236   3
  -2 -19  -7 1247.10 375.269   3
   2 -19   7 1743.87 459.622   1
  -2  19  -7 1575.12 418.942   4
  -2  19  -8 7147.09 848.807   4
  -2 -20  10-221.711 248.270   1
  -2 -20   9 6220.61 728.507   1
   2 -20  -9 6605.98 949.998   3
   2 -20  -8 5338.66 827.936   3
  -2 -20   8 5579.15 679.460   1
  -2  20   8 4000.17 576.217   4
   2 -20  -7 658.136 420.188   1
  -2  20   7 609.453 268.062   4
  -2 -20   7 1671.38 377.945   1
   2 -20  -7 1169.37 422.685   3
   2 -20  -6 11134.2 1238.17   1
  -2 -20   6 11354.0 881.303   1
  -2  20   6 10508.2 942.453   4
   2 -20  -6 11228.2 1146.94   3
   2 -20  -5 9113.43 1081.12   1
  -2 -20   5 8223.36 735.998   1
  -2  20   5 9432.23 894.318   4
   2 -20  -5 8802.74 1024.25   3
  -2 -20   4-76.5946 220.870   1
  -2  20   4 204.715 249.901   4
   2 -20  -4-95.5259 272.478   1
   2 -20  -4-293.687 351.022   3
   2 -20  -3 9883.87 1077.85   1
  -2 -20   3 8469.75 735.816   1
  -2  20   3 8882.58 899.774   4
  -2 -20   2 13078.2 912.391   1
  -2  20   2 14956.9 1166.03   4
   2  20  -2 13327.5 819.260   2
   2 -20  -2 16295.1 1334.05   1
   2  20  -1-100.828 152.573   2
   2 -20  -1-69.6076 322.369   1
  -2 -20   1-298.808 282.384   1
  -2  20   1 254.363 313.512   4
   2 -20   0 14113.3 1214.22   1
  -2 -20   0 14436.0 1023.89   1
  -2  20   0 17154.1 1256.62   4
  -2 -20  -1 16113.9 1137.75   1
   2 -20   1 16073.3 1276.58   1
  -2  20  -1 16808.2 1253.14   4
  -2 -20  -1 16262.5 1090.30   3
  -2 -20  -2-112.278 197.021   1
  -2  20  -2-126.866 233.982   4
   2 -20   2 298.137 230.642   1
  -2 -20  -2 75.3875 163.296   3
  -2 -20  -3 9012.47 939.150   1
  -2 -20  -3 8278.86 798.866   3
   2 -20   3 8426.29 903.771   1
  -2 -20  -4 13145.3 1182.76   1
  -2 -20  -4 11418.3 945.580   3
   2 -20   4 11850.7 1060.93   1
  -2 -20  -5 330.476 182.461   3
   2 -20   5 453.670 220.369   1
  -2  20  -5 1376.15 418.481   4
  -2 -20  -5 1161.28 382.375   1
  -2 -20  -6 1570.70 378.402   3
  -2  20  -6 2851.11 544.845   4
   2 -20   6 1938.46 468.067   1
   2 -20   7 9449.15 1001.49   1
  -2  20  -7 9530.36 976.059   4
  -2  20  -8-16.2964 226.434   4
   2 -21  -8 65.1089 328.678   3
   2 -21  -8-14.2186 388.237   1
  -2 -21   8 26.2441 228.283   1
  -2  21   8 183.476 210.136   4
   2 -21  -7 1210.67 485.753   1
   2 -21  -7 1535.68 455.891   3
  -2 -21   7 1312.44 324.255   1
  -2  21   7 1066.11 313.163   4
   2 -21  -6 1224.12 446.571   1
   2 -21  -6 203.355 239.966   3
  -2 -21   6 841.008 293.683   1
  -2  21   6 203.147 203.208   4
   2 -21  -5-1.43255 261.276   1
  -2  21   5-56.5216 289.969   4
  -2 -21   5 227.759 166.727   1
   2 -21  -5-176.190 338.833   3
   2 -21  -4 2931.90 638.966   1
  -2 -21   4 2673.07 425.722   1
  -2  21   4 2775.28 527.792   4
   2 -21  -4 2272.61 535.466   3
  -2  21   3-143.047 287.691   4
  -2 -21   3-22.7331 212.125   1
   2 -21  -3 155.218 278.427   1
  -2 -21   2 758.308 248.281   1
  -2  21   2 1434.37 409.254   4
   2 -21  -2 746.244 310.144   1
  -2  21   1 282.602 285.225   4
   2 -21  -1 470.718 362.384   1
  -2 -21   1 462.206 199.303   1
   2 -21   0 915.436 400.404   1
  -2 -21   0 511.864 216.541   1
  -2  21   0 1084.71 396.114   4
   2 -21   1 233.629 225.100   1
  -2  21  -1 597.814 285.979   4
  -2 -21  -1 14.4472 196.555   1
  -2 -21  -1 40.5110 193.856   3
   2 -21   2 8.87906 232.401   1
  -2 -21  -2 552.078 271.377   1
  -2 -21  -2 74.2206 162.068   3
  -2  21  -2 95.1080 277.427   4
   2 -21   3 118.246 220.042   1
  -2 -21  -3 155.882 208.276   1
  -2  21  -3 293.199 245.649   4
  -2 -21  -3 375.380 242.537   3
  -2 -21  -4-38.8363 213.964   3
  -2 -21  -4-124.349 259.561   1
   2 -21   4-179.538 316.320   1
  -2  21  -4 2.23935 218.515   4
   2 -21   5 54.4998 224.164   1
  -2 -21  -5 731.580 307.771   1
  -2  21  -5 246.770 216.358   4
  -2 -21  -5 363.878 193.181   3
  -2 -21  -6-191.412 269.759   1
  -2  21  -6 371.335 237.612   4
   2 -21   6 412.902 245.810   1
  -2  21  -7 337.554 277.873   4
  -2  22   8 509.544 292.227   4
  -2  22   7 2316.14 487.234   4
   2 -22  -7 2244.88 647.773   1
   2 -22  -7 2264.68 570.555   3
   2 -22  -6-157.767 388.232   1
  -2 -22   6 270.307 198.172   1
  -2  22   6-149.643 272.252   4
   2 -22  -6 91.7473 234.932   3
   2 -22  -5 1212.62 444.573   1
  -2  22   5 1053.41 339.257   4
   2 -22  -5 1427.96 456.120   3
  -2 -22   5 1736.22 365.861   1
  -2  22   4 3976.23 632.996   4
  -2 -22   4 4222.75 563.967   1
   2 -22  -4 3846.53 709.308   3
   2 -22  -4 5435.20 890.044   1
  -2 -22   3 1251.72 314.487   1
  -2  22   3 1882.82 456.401   4
   2 -22  -3 2271.65 589.799   1
   2 -22  -3 1170.07 397.005   3
  -2 -22   2 557.313 202.936   1
   2 -22  -2 1057.97 399.624   1
  -2  22   2 836.903 336.024   4
   2 -22  -1 2779.78 615.575   1
  -2  22   1 2253.24 509.481   4
  -2 -22   1 2158.33 410.884   1
   2 -22   0 2225.81 568.422   1
  -2 -22   0 1209.69 329.125   1
  -2  22   0 1856.42 467.287   4
  -2 -22  -1 101.796 174.889   1
   2 -22   1-7.20705 242.755   1
  -2  22  -1-51.2465 249.429   4
  -2 -22  -1 188.375 159.773   3
   2 -22   2 8410.80 982.273   1
  -2  22  -2 8244.90 955.366   4
  -2 -22  -2 7412.11 788.558   3
  -2 -22  -2 8159.71 888.626   1
  -2 -22  -3 2053.99 435.232   3
  -2 -22  -3 3093.15 584.590   1
   2 -22   3 2314.27 518.682   1
  -2  22  -3 1755.26 477.888   4
   2 -22   4 590.818 292.341   1
  -2  22  -4 316.228 273.608   4
   2 -22   5 1871.88 472.701   1
  -2  22  -5 1333.38 457.745   4
  -2  23   7 1245.61 388.585   4
   2 -23  -6 9420.74 1217.17   1
  -2  23   6 6920.63 853.954   4
   2 -23  -6 8812.91 1108.18   3
  -2  23   5 2880.40 579.759   4
   2 -23  -5 3402.80 734.881   1
   2 -23  -5 4040.28 791.527   3
  -2  23   4 257.654 288.548   4
   2 -23  -4 169.770 269.190   3
  -2  23   3 16483.8 1334.60   4
   2 -23  -3 16722.4 1521.56   1
   2 -23  -3 13389.8 1340.80   3
   2 -23  -2 9565.69 1155.80   1
  -2  23   2 8636.33 992.458   4
   2 -23  -1 2248.77 578.686   1
  -2  23   1 2524.01 586.766   4
   2 -23   0 18478.5 1515.12   1
  -2  23   0 15744.7 1332.23   4
  -2  23  -1 9558.08 1047.93   4
   2 -23   1 9675.47 1096.15   1
  -2 -23  -1 8348.34 882.093   3
  -2  23  -2 137.731 295.331   4
   2 -23   2 31.1222 313.209   1
  -2 -23  -2-201.827 275.848   3
   2 -23   3 9792.31 1066.52   1
  -2  23  -3 9050.55 1035.70   4
   2 -23   4 7075.45 908.002   1
  -2  24   7 1212.41 422.735   4
  -2  24   6 719.973 357.248   4
  -2  24   5 11849.3 1153.32   4
   2 -24  -5 11691.2 1272.46   3
   2 -24  -4 9832.64 1209.25   3
  -2  24   4 10865.1 1102.68   4
   2 -24  -4 10304.6 1275.97   1
  -2  24   3-69.6224 300.646   4
   2 -24  -3-257.888 425.999   1
   2 -24  -3 335.414 304.164   3
  -2  24   2 13446.8 1268.67   4
   2 -24  -2 15272.5 1499.76   1
   2 -24  -1 12644.9 1329.19   1
  -2  24   1 13668.9 1290.78   4
  -2 -24   0 315.139 310.090   3
  -2  24   0 258.200 295.694   4
   2 -24   0-50.0484 337.054   1
   2 -24   1 12369.7 1260.96   1
  -2  24  -1 11264.5 1187.98   4
   2 -24   2 9509.65 1078.50   1
   2 -25  -2-60.5710 317.528   1
   2 -25  -1 8492.93 1115.72   1
   2 -25   0 10841.7 1238.67   1
   3   0 -15 7506.12 952.733   3
   3   0 -14 1830.81 490.848   3
   3   0 -13 22792.6 1501.19   3
   3   0 -12 13818.2 1128.66   3
   3   0 -11 10852.2 961.856   3
   3   0 -10 34615.9 1566.80   3
   3   0  -9 27440.0 1319.96   3
   3   0  -8 19169.6 1047.17   3
   3   0  -7 33856.8 1279.41   3
  -3   0   7 32147.0 1347.24   3
  -3   0   6 133846. 2472.78   3
   3   0  -6 136924. 2385.81   3
   3   0  -5 2705.97 339.967   3
  -3   0   5 3146.25 353.403   3
  -3   0   4 68179.6 1399.86   3
   3   0  -4 69727.9 1403.35   3
  -3   0   3 56941.1 1112.92   3
   3   0  -3 57867.5 1128.94   3
   3   0  -2 2720.53 240.523   1
   3   0  -2 2073.70 195.841   3
   3   0  -1 1522.21 167.050   1
   3   0  -1 1374.25 233.763   2
  -3   0   0 176400. 2563.93   2
   3   0   0 177422. 2411.89   2
   3   0   0 175569. 1719.25   1
  -3   0   0 169715. 1873.21   1
  -3   0  -1 18254.2 689.828   1
   3   0   1 18067.7 555.724   3
   3   0   1 18992.1 621.394   1
  -3   0  -1 19382.7 900.512   2
   3   0   1 18445.3 788.882   2
   3   0   2 4007.83 301.199   3
   3   0   2 3627.93 301.191   1
  -3   0  -2 3778.72 347.544   1
   3   0   2 3934.63 301.037   4
  -3   0  -2 4037.01 435.681   2
   3   0   3 82058.9 1582.83   1
   3   0   3 83122.4 1302.17   4
  -3   0  -3 80743.8 2019.54   2
   3   0   4 53253.3 1420.54   3
   3   0   4 56199.3 1436.70   1
  -3   0  -4 54875.4 1586.20   1
   3   0   4 53797.5 934.423   4
   3   0   5 2539.88 358.421   3
   3   0   5 2340.56 337.622   1
  -3   0  -5 2244.89 355.580   3
   3   0   6 26408.2 1173.17   1
  -3   0  -6 26203.4 1233.36   3
  -3   0  -7 13269.4 952.952   3
  -3   0  -8 4124.13 593.555   3
  -3   0  -9 9102.72 904.844   3
  -3   0 -10 15549.1 1264.20   3
  -3   0 -11-185.733 326.195   3
   3   1 -15 1706.40 529.385   3
   3  -1 -14 12274.2 1178.30   3
   3   1 -14 11513.6 1124.17   3
   3  -1 -13 4745.92 723.417   3
   3   1 -13 4042.50 669.855   3
   3  -1 -12 13705.0 1111.12   3
   3   1 -12 14813.2 1148.42   3
   3  -1 -11 45611.6 1900.26   3
   3   1 -11 42651.0 1853.22   3
   3  -1 -10 19136.4 1193.39   3
   3   1 -10 19486.2 1187.70   3
   3  -1  -9 5418.94 622.607   3
   3   1  -9 5407.00 638.932   3
   3  -1  -8 107546. 2464.60   3
   3   1  -8 109152. 2440.81   3
   3  -1  -7 60204.8 1716.19   3
   3   1  -7 57501.8 1445.23   1
   3   1  -7 59778.8 1692.68   3
  -3  -1   7 57170.0 1774.01   3
   3   1  -6 25978.0 1030.67   3
   3  -1  -6 25810.7 1057.54   3
  -3   1   6 25525.3 1088.96   3
  -3  -1   6 24083.5 1054.44   3
   3  -1  -5 131827. 2175.76   3
  -3   1   5 126038. 2181.60   3
   3   1  -5 132866. 2108.92   3
  -3  -1   5 125786. 2142.49   3
   3   1  -4 93532.7 1580.21   3
  -3   1   4 93565.9 1697.60   3
  -3  -1   4 89823.0 1586.32   3
   3  -1  -4 93114.0 1655.12   3
   3   1  -3 3401.62 277.417   3
  -3  -1   3 3286.71 262.447   3
   3  -1  -3 2834.48 264.667   3
   3   1  -2 431065. 2382.29   1
   3  -1  -2 419693. 3028.17   1
   3   1  -1 121764. 1192.85   1
   3  -1  -1 118117. 1551.60   1
   3   1  -1 123191. 1103.03   3
  -3  -1   0 178.292 63.5257   1
   3  -1   0 49.2339 107.031   2
  -3   1   0 185.433 97.0551   1
   3   1   0 324.608 63.8340   3
  -3   1   0 365.813 157.538   2
  -3  -1   0 360.319 156.430   2
   3   1   0 219.335 70.0882   1
  -3  -1  -1 86907.5 1931.65   2
  -3  -1  -1 82492.6 1360.10   1
   3   1   1 78512.1 1056.88   3
   3   1   1 81102.7 1206.59   1
   3  -1   1 80105.9 1416.20   4
   3  -1   1 78224.3 1217.68   3
  -3   1  -1 83511.4 1548.93   1
   3  -1   1 81820.1 1378.24   1
   3  -1   1 83611.1 1607.71   2
  -3   1  -1 81761.4 1811.69   2
   3  -1   2 106857. 1573.01   4
   3   1   2 105953. 1491.18   3
  -3   1  -2 105357. 1896.58   1
   3   1   2 106219. 1576.63   1
   3  -1   2 103489. 1562.39   3
   3  -1   2 104986. 1668.69   1
  -3   1  -2 107766. 2174.98   2
  -3  -1  -2 107331. 1745.01   1
   3   1   3 4507.66 372.255   3
   3   1   3 4833.01 392.735   1
   3  -1   3 5183.12 335.994   4
   3  -1   3 6087.48 440.916   3
   3  -1   3 5543.59 426.817   1
  -3  -1  -3 5119.63 522.034   2
  -3  -1  -3 5091.29 434.818   1
  -3   1  -3 4720.37 491.570   2
   3   1   3 5081.77 328.575   4
   3  -1   4 44725.4 1307.15   3
   3   1   4 44071.8 1291.78   3
   3   1   4 43785.9 1267.66   1
   3   1   4 44300.4 859.773   4
  -3  -1  -4 43198.6 1384.42   1
   3  -1   4 44770.4 1295.66   1
  -3   1  -4 44708.3 1459.92   1
   3   1   5 53506.1 1578.39   3
   3   1   5 56141.4 1571.35   1
   3  -1   5 51514.9 1550.77   3
   3  -1   5 53911.3 1548.96   1
   3  -1   6 12447.6 819.910   1
  -3  -1  -6 12228.4 855.955   3
   3  -1   7 4976.43 575.348   1
  -3  -1  -7 4456.44 589.675   3
  -3   1  -7 5188.19 636.107   3
  -3  -1  -8 30193.3 1521.05   3
  -3   1  -8 30617.3 1589.14   3
  -3  -1  -9 4485.01 646.363   3
  -3   1  -9 4071.69 641.734   3
  -3  -1 -10-353.839 318.024   3
  -3  -1 -11 9732.71 1058.29   3
  -3  -1 -12 3274.32 671.558   3
   3   2 -15 15122.1 1359.39   3
   3  -2 -14 3007.94 617.660   3
   3   2 -14 2578.50 573.813   3
   3  -2 -13 13165.2 1185.48   3
   3   2 -13 12866.7 1152.47   3
   3  -2 -12 38046.4 1867.25   3
   3   2 -12 41460.5 1908.11   3
   3  -2 -11 8427.30 858.937   3
   3   2 -11 8422.45 838.056   3
   3  -2 -10 15090.6 1092.25   3
   3   2 -10 14019.5 1061.71   3
   3  -2 -10 13913.3 840.984   4
   3  -2  -9 100176. 2529.09   3
   3  -2  -9 97726.4 2136.00   4
   3   2  -9 96461.7 2450.06   3
   3  -2  -8 48661.4 1681.17   3
   3   2  -8 50709.2 1660.00   3
   3  -2  -7 92767.2 2162.15   3
   3   2  -7 88153.3 1776.14   1
   3   2  -7 94521.7 2114.01   3
  -3  -2   7 90787.6 2251.81   3
  -3  -2   6 137924. 2494.58   3
   3   2  -6 137235. 2003.73   1
   3   2  -6 147352. 2434.43   3
  -3   2   6 139665. 2586.72   3
   3  -2  -6 144515. 2526.15   3
   3   2  -5 82169.7 1357.69   1
   3   2  -5 86064.4 1689.24   3
  -3   2   5 89228.3 1894.23   3
   3  -2  -5 85394.8 1787.48   3
  -3  -2   5 82175.6 1713.73   3
   3   2  -4 1489.42 241.896   3
  -3   2   4 1660.24 263.274   3
   3   2  -3 280621. 2281.05   3
  -3  -2   3 274699. 2271.98   3
   3   2  -2 283547. 1811.17   3
   3  -2  -2 282135. 2660.12   1
   3  -2  -1 87796.7 1454.57   1
   3  -2  -1 87477.5 1611.73   2
   3   2  -1 86953.3 803.351   1
   3  -2   0 159453. 1957.33   1
   3   2   0 147765. 931.457   3
   3   2   0 156392. 1298.03   1
  -3   2   0 149019. 2081.29   1
   3  -2   0 156041. 2148.64   2
  -3  -2   0 149219. 2490.40   2
  -3   2   0 147682. 2229.54   2
  -3  -2   0 151002. 1451.56   1
   3  -2   0 152373. 2015.91   4
  -3   2  -1 206493. 2577.61   1
   3  -2   1 206312. 2458.51   2
  -3  -2  -1 210136. 3082.62   2
   3   2   1 204754. 1608.06   3
   3   2   1 203833. 1840.34   1
  -3   2  -1 205732. 2818.20   2
   3  -2   1 202563. 2278.91   4
   3  -2   1 203088. 2295.54   1
  -3  -2  -1 204533. 1998.18   1
   3  -2   2 676.817 142.910   4
  -3   2  -2 1004.86 230.198   1
  -3  -2  -2 739.552 163.433   1
   3   2   2 1190.69 189.333   1
   3  -2   2 741.164 189.573   3
   3   2   2 969.034 170.879   3
  -3  -2  -2 896.400 239.463   2
  -3   2  -2 435.778 188.225   2
   3  -2   2 818.400 193.344   1
   3   2   3 120062. 1900.34   3
   3   2   3 128173. 1946.13   1
   3  -2   3 121801. 1963.57   3
   3  -2   3 125346. 2055.74   1
  -3  -2  -3 126246. 1870.48   3
  -3  -2  -3 122991. 2563.90   2
  -3  -2  -3 125010. 2084.80   1
   3  -2   3 128137. 1608.91   4
  -3   2  -3 128494. 2487.44   2
  -3   2  -4 133125. 2583.20   1
   3  -2   4 127385. 2225.45   3
   3  -2   4 132506. 2266.56   1
  -3  -2  -4 128315. 2166.14   3
   3   2   4 127548. 2197.47   3
   3   2   4 128589. 1496.13   4
  -3   2  -4 126848. 2685.44   2
   3   2   5 8633.34 647.132   3
   3  -2   5 10203.7 694.376   1
   3  -2   6 41981.0 1489.82   1
  -3  -2  -6 39487.1 1480.44   3
   3  -2   7 77318.5 2155.02   1
  -3  -2  -7 74663.6 2198.39   3
  -3  -2  -8 1570.95 410.513   3
   3  -2   8 2057.90 438.069   1
  -3  -2  -9 7734.27 818.296   3
  -3  -2 -10 18908.7 1364.58   3
  -3  -2 -11 5909.13 820.585   3
  -3  -2 -12 1470.40 438.677   3
  -3  -2 -13 8707.09 1072.52   3
   3  -3 -14 11605.8 1147.61   3
   3   3 -14 12293.4 1191.34   3
   3  -3 -13 24711.9 1578.47   3
   3   3 -13 25047.2 1586.26   3
   3  -3 -12 2891.23 572.167   3
   3   3 -12 2458.16 527.435   3
   3  -3 -11 21773.6 1353.36   3
   3   3 -11 25132.7 1421.71   3
   3  -3 -10 106005. 2806.12   3
   3   3 -10 105672. 2744.64   3
   3  -3 -10 111935. 2289.93   4
   3  -3  -9 27854.4 1380.64   3
   3   3  -9 27327.1 1318.00   3
   3  -3  -9 25760.2 1085.47   4
   3  -3  -8 36299.9 1481.18   3
   3   3  -8 35096.7 1400.26   3
   3  -3  -8 35138.8 1252.58   4
   3  -3  -7 182343. 3067.59   3
   3   3  -7 193454. 2990.72   3
   3   3  -7 182154. 2558.09   1
   3  -3  -7 187508. 2765.10   4
  -3  -3   7 189368. 3250.44   3
   3   3  -6 137807. 2342.41   3
   3  -3  -6 137613. 2502.78   3
   3  -3  -6 134608. 2266.79   4
  -3   3   6 138271. 2638.10   3
  -3  -3   6 135415. 2505.47   3
   3   3  -5 75803.1 1291.19   1
   3  -3  -5 81873.7 1774.21   3
   3   3  -5 82739.9 1636.94   3
  -3   3   5 84499.7 1880.91   3
  -3  -3   5 80334.9 1728.04   3
   3  -3  -5 79174.6 1705.14   4
   3   3  -4 278597. 2090.24   1
   3  -3  -4 280042. 3082.94   4
   3  -3  -4 286356. 3081.05   3
  -3  -3   4 287374. 2799.88   3
   3   3  -3 226759. 1953.95   3
  -3  -3   3 223522. 2023.08   3
   3  -3  -3 229371. 2595.98   3
  -3  -3   2 58888.7 766.928   3
   3   3  -2 56153.5 722.325   3
   3  -3  -1 515059. 3792.41   2
   3  -3  -1 539422. 3818.28   1
  -3  -3   0 345381. 1949.23   1
   3  -3   0 341912. 3089.89   1
  -3  -3   0 352796. 3829.38   2
   3  -3   0 348257. 3109.18   4
   3  -3   0 338604. 3113.98   2
  -3   3   0 350439. 3335.96   1
   3  -3   1 22100.4 762.107   4
  -3  -3  -1 21757.5 626.801   1
  -3  -3  -1 21051.9 997.702   2
  -3   3  -1 22976.4 936.730   1
   3  -3   1 23012.8 839.285   1
  -3   3  -1 21643.2 906.754   2
   3  -3   1 22038.3 794.067   2
   3   3   1 23032.1 506.629   3
  -3  -3  -2 162201. 2857.97   2
  -3  -3  -2 159813. 1696.15   3
   3  -3   2 153702. 2111.19   3
   3  -3   2 157274. 2240.51   1
   3  -3   2 158330. 1941.88   4
  -3   3  -2 162112. 2587.82   2
  -3  -3  -2 153106. 1969.60   1
   3   3   2 154635. 1749.41   3
  -3   3  -3 285082. 3621.18   1
   3  -3   3 274999. 3039.94   3
  -3  -3  -3 285149. 2768.07   3
   3  -3   3 280387. 3138.90   1
  -3  -3  -3 267742. 3000.53   1
   3   3   3 276301. 2805.70   3
  -3  -3  -3 285198. 3970.05   2
  -3   3  -3 281592. 3647.14   2
  -3   3  -4 2303.33 398.043   2
   3  -3   4 3968.91 419.580   3
   3  -3   4 4160.33 441.775   1
  -3  -3  -4 2566.88 344.860   3
   3   3   4 3614.79 409.467   3
   3  -3   5 132126. 2478.90   1
  -3  -3  -5 130643. 2542.36   1
   3   3   5 126597. 1206.20   4
   3   3   5 134026. 2505.22   3
   3  -3   6 86993.2 2143.88   1
  -3  -3  -6 88500.8 2192.52   3
   3  -3   7 2877.60 473.255   1
  -3  -3  -7 2395.39 450.862   3
   3  -3   8 36480.1 1595.61   1
  -3  -3  -8 35296.3 1615.25   3
  -3  -3  -9 48455.1 2012.06   3
  -3  -3 -10 344.273 299.775   3
  -3  -3 -11 10648.0 1083.46   3
  -3  -3 -12 10243.9 1095.80   3
  -3  -3 -13 926.664 427.480   3
   3  -4 -14 13310.3 1234.70   3
   3   4 -14 11823.7 1189.19   3
   3  -4 -13 3732.51 660.313   3
   3   4 -13 2923.38 607.571   3
   3  -4 -12 35003.3 1825.21   3
   3   4 -12 34499.5 1775.58   3
   3  -4 -11 21896.5 1355.37   3
   3   4 -11 23614.3 1390.49   3
   3  -4 -10 1771.40 444.028   3
   3  -4 -10 643.487 192.295   4
   3   4 -10 1261.58 415.806   3
   3  -4  -9 44203.0 1742.87   3
   3   4  -9 42055.8 1630.91   3
   3  -4  -9 44207.2 1407.64   4
   3  -4  -8 98395.5 2420.60   3
   3   4  -8 101294. 2337.53   3
   3  -4  -8 99280.0 2089.36   4
   3  -4  -7 5530.57 489.774   4
   3   4  -7 6820.67 596.447   3
   3   4  -7 5928.93 469.749   1
  -3  -4   7 6764.61 628.371   3
   3  -4  -7 7081.86 660.526   3
   3   4  -6 99091.9 1966.25   3
   3   4  -6 92383.0 1639.25   1
   3  -4  -6 100801. 1962.82   4
  -3   4   6 98008.3 2219.26   3
   3  -4  -6 99188.0 2144.77   3
  -3  -4   5 244473. 3031.46   3
   3   4  -5 242445. 2315.44   1
   3   4  -5 258518. 2873.16   3
   3  -4  -5 258996. 3062.30   4
   3  -4  -5 251587. 3213.09   3
   3   4  -4 58261.5 1181.16   3
   3   4  -4 54344.4 915.754   1
   3  -4  -4 53602.6 1373.71   4
   3  -4  -4 56633.8 1428.32   3
  -3  -4   4 54538.3 1242.50   3
   3   4  -3 52489.9 921.250   3
   3   4  -3 51491.6 655.098   1
   3  -4  -3 51262.4 1288.42   3
  -3  -4   3 51296.5 992.980   3
   3   4  -2 267586. 1476.81   3
  -3  -4   2 270684. 1600.07   3
   3  -4  -1 106729. 1812.63   1
   3  -4  -1 105119. 1665.66   2
   3  -4   0 12300.9 625.360   1
   3  -4   0 12522.8 580.375   2
  -3   4   0 12901.9 690.543   1
   3  -4   0 13846.7 624.814   4
  -3  -4   0 12580.9 336.396   1
   3  -4   1 313898. 3190.50   1
  -3   4  -1 306738. 3291.89   2
  -3  -4  -1 340389. 4049.19   2
  -3  -4  -1 314807. 2263.60   1
   3  -4   1 320481. 2897.71   4
  -3   4  -1 312708. 3534.67   1
   3  -4   1 321798. 2839.68   2
   3   4   1 302351. 1689.47   3
  -3   4  -1 324290. 3464.04   4
   3  -4   2 111499. 1978.89   1
  -3  -4  -2 112329. 2416.80   2
  -3  -4  -2 114086. 1416.86   3
   3  -4   2 108890. 1863.08   3
  -3  -4  -2 107508. 1631.17   1
  -3   4  -2 111168. 2107.78   2
   3   4   2 110935. 1447.48   3
  -3   4  -2 114763. 2063.29   4
  -3  -4  -3 22446.6 767.123   3
  -3   4  -3 22222.9 1019.33   2
  -3   4  -3 24067.8 1101.73   1
   3  -4   3 24125.1 936.027   3
  -3  -4  -3 21724.7 843.839   1
   3   4   3 22172.6 787.060   3
   3  -4   3 23557.2 957.277   1
  -3   4  -3 25383.3 986.074   4
   3   4   4 132230. 2190.23   3
   3  -4   4 131388. 2341.81   3
   3  -4   4 135315. 2388.85   1
  -3  -4  -4 136827. 2174.79   3
  -3   4  -4 139421. 2741.78   2
   3  -4   5 54404.6 1609.00   1
  -3  -4  -5 54377.7 1632.77   1
   3   4   5 49643.6 825.249   4
   3   4   5 52456.6 1563.95   3
  -3  -4  -6 670.519 258.379   3
   3  -4   6 745.044 292.376   1
   3  -4   7 59164.1 1943.02   1
  -3  -4  -7 61573.8 1941.98   3
   3  -4   8 39995.6 1673.06   1
  -3  -4  -8 40922.6 1717.67   3
   3  -4   9 484.153 352.071   1
  -3  -4  -9 740.834 333.442   3
  -3  -4 -10 23119.8 1471.17   3
  -3  -4 -11 12138.2 1140.48   3
  -3  -4 -12 256.496 350.850   3
   3  -5 -14 3795.04 697.671   3
   3   5 -14 2947.18 610.218   3
   3  -5 -13 17154.9 1338.17   3
   3   5 -13 14480.4 1249.97   3
   3  -5 -12 964.971 352.598   3
   3   5 -12 697.011 336.266   3
   3  -5 -11 11820.2 1034.16   3
   3   5 -11 12466.8 1045.19   3
   3  -5 -10 36809.5 1688.19   3
   3   5 -10 36236.6 1627.36   3
   3  -5  -9 28011.7 1392.75   3
   3   5  -9 28195.0 1348.93   3
   3  -5  -9 28086.5 1123.65   4
   3   5  -8 20359.1 1070.59   3
   3  -5  -8 19405.0 911.713   4
   3  -5  -8 19777.9 1101.50   3
  -3  -5   7 80080.0 2127.73   3
   3  -5  -7 84354.0 1875.48   4
   3   5  -7 82958.0 1977.85   3
   3   5  -7 81567.0 1747.52   1
   3  -5  -7 82085.5 2128.84   3
  -3  -5   6 13100.9 791.089   3
   3  -5  -6 12444.8 775.482   3
   3   5  -6 12766.1 713.518   3
   3   5  -6 12628.8 628.165   1
   3  -5  -6 12466.2 699.689   4
  -3  -5   5 701.152 189.952   3
   3   5  -5 464.159 167.495   3
   3  -5  -5 545.163 159.072   4
   3   5  -5 502.867 126.073   1
   3  -5  -5 615.328 205.552   3
  -3  -5   4 86630.0 1592.21   3
   3   5  -4 89066.5 1488.51   3
   3  -5  -4 87832.5 1768.46   4
   3  -5  -4 87943.4 1856.31   3
   3   5  -4 85482.0 1180.99   1
  -3  -5   3 75536.7 1245.97   3
   3   5  -3 72452.4 815.692   1
   3  -5  -3 74589.1 1627.02   3
   3   5  -3 75862.8 1129.83   3
  -3  -5   2 16386.1 430.855   3
   3  -5  -2 17521.2 811.657   1
   3  -5  -1 35908.4 1130.52   1
  -3   5   1 37493.7 1199.90   4
   3  -5  -1 35797.4 931.903   2
  -3   5   0 59866.7 1555.64   1
   3  -5   0 61180.3 1479.60   1
  -3   5   0 61402.3 1533.11   4
  -3  -5   0 58383.1 689.397   1
   3  -5   0 61145.8 1207.09   2
   3  -5   1 30378.8 1051.36   1
  -3  -5  -1 29693.6 514.782   3
  -3  -5  -1 31024.6 705.852   1
  -3  -5  -1 33143.0 1290.26   2
  -3   5  -1 30907.6 1091.28   4
  -3   5  -1 29914.6 1024.76   2
  -3  -5  -2 52946.1 964.621   3
  -3  -5  -2 50296.8 1094.65   1
  -3   5  -2 52026.0 1428.31   4
  -3   5  -2 52322.8 1427.20   2
  -3   5  -2 56243.2 1657.84   1
   3   5   2 52090.3 988.488   3
  -3  -5  -2 52838.3 1689.77   2
   3  -5   2 53426.0 1418.08   1
  -3  -5  -3 27040.5 845.919   3
  -3  -5  -3 26640.0 925.645   1
   3  -5   3 26538.6 1020.91   3
  -3   5  -3 28754.4 1253.07   1
  -3   5  -3 28517.0 1075.13   4
   3  -5   3 26097.1 1040.04   1
  -3   5  -3 27931.2 1128.20   2
   3   5   3 28491.7 897.482   3
   3   5   4 10741.2 635.612   3
  -3  -5  -4 11469.3 641.669   3
   3  -5   4 11993.3 746.604   1
  -3   5  -4 11062.0 681.376   4
  -3   5  -4 10663.8 763.733   2
   3  -5   5 5922.81 554.219   1
  -3  -5  -5 5276.68 507.101   1
  -3   5  -5 5931.09 497.629   4
   3   5   5 5168.31 510.409   3
   3  -5   6 34992.6 1398.39   1
  -3  -5  -6 35663.7 1382.07   3
   3  -5   7 10116.6 813.753   1
  -3  -5  -7 9931.62 786.497   3
   3  -5   8 4731.54 604.382   1
  -3  -5  -8 4113.21 560.879   3
   3  -5   9 6118.45 726.540   1
  -3  -5  -9 6184.50 719.993   3
  -3  -5 -10 10543.5 997.456   3
  -3  -5 -11 525.772 309.292   3
  -3  -5 -12 3934.33 679.332   3
   3  -6 -14 5.02024 304.292   3
   3   6 -14 41.1501 259.210   3
   3  -6 -13 556.344 292.405   3
   3   6 -13 1088.43 390.629   3
   3  -6 -12 7716.71 880.469   3
   3   6 -12 6323.79 791.649   3
   3  -6 -11 4044.84 602.892   3
   3   6 -11 4434.84 638.699   3
   3  -6 -10-59.9981 267.638   3
   3   6 -10 195.750 205.571   3
   3  -6  -9 28318.2 1417.34   3
   3   6  -9 28946.4 1399.35   3
   3  -6  -9 30481.2 1165.96   4
   3  -6  -8 994.616 289.152   3
   3   6  -8 1605.74 338.125   3
   3  -6  -8 2089.18 312.804   4
   3  -6  -7 307.495 199.876   3
   3   6  -7 515.991 196.706   3
   3   6  -7 404.073 164.967   1
   3  -6  -7 332.835 151.603   4
  -3  -6   6 36131.6 1312.65   3
   3   6  -6 37456.6 1247.41   3
   3   6  -6 35849.2 1069.17   1
   3  -6  -6 37434.1 1218.45   4
   3  -6  -6 34417.8 1332.03   3
  -3  -6   5 23756.1 957.476   3
   3   6  -5 24146.8 896.896   3
   3  -6  -5 22905.3 927.421   4
   3   6  -5 22519.5 751.063   1
   3  -6  -5 22426.1 1029.91   3
   3  -6  -4 21969.3 887.500   4
  -3  -6   4 21363.1 802.666   3
   3   6  -4 21896.5 756.450   3
   3  -6  -4 22097.7 976.523   3
   3   6  -4 22266.9 623.543   1
   3   6  -3 14634.8 397.173   1
  -3  -6   3 15279.3 574.242   3
   3  -6  -2 63615.6 1613.76   1
  -3  -6   2 60969.0 910.024   3
  -3   6   2 63211.9 1605.11   4
  -3   6   1 22029.0 950.563   4
   3  -6  -1 22804.6 952.615   1
   3  -6  -1 21063.1 687.128   2
  -3  -6   0 37694.1 568.395   1
   3  -6   0 38770.4 1240.90   1
  -3   6   0 40075.4 1276.88   4
   3  -6   0 38205.4 905.186   2
   3  -6   1 16781.8 818.690   1
  -3  -6  -1 16801.9 531.221   1
  -3  -6  -1 17143.3 958.491   2
  -3   6  -1 16144.1 715.333   2
  -3  -6  -1 16650.6 433.888   3
  -3   6  -1 15961.4 814.558   4
  -3  -6  -2 21024.9 631.792   3
  -3  -6  -2 20519.3 706.169   1
  -3  -6  -2 21334.8 1115.32   2
  -3   6  -2 19666.7 911.563   4
  -3   6  -2 21471.2 900.533   2
   3  -6   2 20613.4 916.335   1
  -3   6  -2 20573.1 1049.99   1
   3  -6   3 255.351 151.514   1
  -3  -6  -3 349.879 132.310   3
   3  -6   3 465.285 152.075   3
  -3  -6  -3 525.059 144.997   1
   3   6   3 470.398 126.566   3
  -3   6  -3 187.718 129.322   2
  -3   6  -3 392.769 189.335   4
  -3  -6  -4 52274.8 1364.80   3
   3  -6   4 51796.2 1562.88   1
  -3   6  -4 52035.2 1660.01   2
   3   6   4 51550.6 1389.30   3
  -3   6  -4 53473.2 1532.25   4
   3  -6   5 11587.9 777.638   1
  -3   6  -5 10482.8 691.267   4
   3   6   5 10749.5 712.993   3
  -3  -6  -6 1024.13 263.424   3
   3   6   6 957.277 92.9334   4
  -3   6  -6 1071.50 240.729   4
   3  -6   6 516.001 202.455   1
   3  -6   7 10240.0 820.314   1
  -3  -6  -7 9936.55 777.345   3
   3  -6   8 4041.55 561.939   1
  -3  -6  -8 4292.11 554.068   3
   3  -6   9 188.417 213.875   1
  -3  -6  -9-173.994 237.625   3
   3  -6  10 3805.94 605.639   1
  -3  -6 -10 3669.01 599.543   3
  -3  -6 -11 2048.09 463.386   3
  -3  -6 -12-189.222 215.844   3
   3  -7 -14 4521.76 754.483   3
   3   7 -14 5349.01 837.986   3
   3  -7 -13 3185.60 611.411   3
   3   7 -13 2943.16 627.109   3
   3  -7 -12 247.787 291.482   3
   3   7 -12 671.726 334.419   3
   3  -7 -11 11686.0 1035.00   3
   3   7 -11 13139.3 1089.96   3
   3  -7 -10 16356.7 1150.98   3
   3   7 -10 15145.2 1101.41   3
   3  -7  -9 3627.20 540.535   3
   3   7  -9 4930.96 595.087   3
   3   7  -8 18979.0 1068.42   3
   3  -7  -8 17259.5 1091.43   3
   3   7  -7 31920.4 1160.57   1
   3   7  -7 31814.4 1274.75   3
   3  -7  -7 31808.0 1151.47   4
   3  -7  -7 29631.3 1320.15   3
  -3  -7   6 13599.9 820.949   3
   3   7  -6 13887.9 771.808   3
   3  -7  -6 13326.1 734.876   4
   3   7  -6 13318.8 682.823   1
   3  -7  -6 12072.8 809.061   3
   3   7  -5 24415.6 925.119   3
   3  -7  -5 24809.1 985.214   4
  -3  -7   5 22732.0 958.101   3
   3  -7  -5 23285.0 1071.27   3
   3   7  -5 22790.2 784.137   1
  -3  -7   4 61121.7 1384.89   3
   3   7  -4 63601.6 1120.98   1
   3  -7  -4 63339.1 1506.69   4
   3  -7  -4 64418.3 1748.33   3
   3  -7  -3 25618.1 1096.94   1
  -3  -7   3 25999.8 544.590   1
  -3  -7   3 25824.0 777.023   3
   3   7  -3 24221.4 560.698   1
  -3   7   3 27500.4 1080.72   4
  -3  -7   2 20499.5 569.279   3
   3  -7  -2 18384.4 619.469   2
  -3   7   2 20044.5 920.171   4
   3  -7  -2 20732.9 969.851   1
   3  -7  -1 100697. 2080.34   1
  -3  -7   1 97977.9 980.787   3
  -3   7   1 104732. 2093.51   4
   3  -7  -1 99479.7 1407.15   2
  -3  -7   0 40302.5 659.859   1
  -3   7   0 40095.8 1408.57   1
   3  -7   0 39329.8 1320.81   1
  -3   7   0 40326.6 1316.11   4
  -3  -7   0 37786.1 584.744   3
  -3  -7  -1 2585.42 195.741   3
  -3  -7  -1 2613.56 225.763   1
   3  -7   1 2809.67 367.345   1
  -3   7  -1 2684.84 402.624   1
  -3  -7  -1 2742.80 409.744   2
  -3   7  -1 2031.11 257.218   2
   3   7   1 2422.08 368.792   2
  -3   7  -1 2336.40 338.111   4
  -3  -7  -2 49346.0 1005.51   3
  -3  -7  -2 48551.6 1098.50   1
  -3   7  -2 46755.1 1450.73   4
  -3   7  -2 47596.3 1306.84   2
   3   7   2 50156.9 1505.66   2
   3  -7   2 49367.4 1476.84   1
  -3  -7  -3 38640.9 1041.37   3
  -3  -7  -3 38358.1 1104.95   1
  -3   7  -3 39120.3 1296.83   2
  -3   7  -3 37222.7 1315.08   4
   3  -7   3 37968.9 1329.23   1
  -3  -7  -4 965.891 198.996   3
  -3   7  -4 1303.44 276.137   4
  -3   7  -4 1182.08 286.134   2
   3   7   4 1313.99 242.810   3
   3  -7   4 1258.95 283.867   1
   3   7   5 23373.3 1080.62   3
   3  -7   5 24066.8 1137.45   1
  -3   7  -5 24997.8 1096.09   4
   3  -7   6 11512.3 824.703   1
  -3   7  -6 14040.7 824.024   4
  -3  -7  -6 13535.3 840.952   3
  -3  -7  -7 962.858 280.372   3
   3  -7   7 1168.68 327.761   1
  -3   7  -7 1112.52 240.060   4
   3  -7   8 6635.36 716.219   1
  -3  -7  -8 7796.80 742.381   3
   3  -7   9 8429.04 845.586   1
  -3  -7  -9 8507.25 817.850   3
   3  -7  10-447.910 375.771   1
  -3  -7 -10 213.036 232.208   3
  -3  -7 -11 2085.28 487.573   3
  -3  -7 -12 3041.16 580.156   3
   3  -8 -14 3563.30 677.507   3
   3   8 -14 3863.59 732.162   3
   3  -8 -13 12840.3 1214.98   3
   3   8 -13 16534.7 1371.52   3
   3  -8 -12 25546.2 1613.91   3
   3   8 -12 28241.0 1697.84   3
   3  -8 -11 815.332 350.234   3
   3   8 -11 850.595 378.008   3
   3  -8 -10 10394.4 951.073   3
   3   8 -10 11124.5 966.601   3
   3   8  -9 33280.0 1544.72   3
   3  -8  -9 32254.4 1562.52   3
   3   8  -8 24509.5 1237.63   3
   3  -8  -8 22303.7 1260.56   3
   3  -8  -7 36305.9 1522.15   3
   3   8  -7 37804.6 1428.52   3
   3   8  -7 36425.4 1282.14   1
  -3  -8   6 85163.9 2049.97   3
   3  -8  -6 84996.7 2192.75   3
   3   8  -6 90040.3 1819.98   1
  -3  -8   5 30887.9 909.514   1
  -3  -8   5 31383.3 1133.09   3
   3   8  -5 30162.2 943.949   1
   3  -8  -5 29577.5 1243.32   3
  -3   8   4 3803.25 426.571   4
  -3  -8   4 3945.66 289.959   1
  -3  -8   4 3509.16 351.247   3
   3   8  -4 3655.78 308.576   1
   3  -8  -4 4501.70 487.614   3
   3   8  -3 104199. 1295.80   1
  -3  -8   3 108996. 1201.29   1
   3  -8  -3 106296. 2335.53   1
  -3  -8   3 105640. 1620.84   3
  -3   8   3 108241. 2186.05   4
  -3  -8   2 32061.2 762.873   3
  -3  -8   2 31987.1 520.421   1
   3  -8  -2 30888.2 772.257   2
   3  -8  -2 34398.4 1301.62   1
  -3   8   2 32729.1 1208.56   4
   3  -8  -1 8823.58 670.406   1
  -3  -8   1 7735.97 266.181   1
  -3  -8   1 8313.33 340.179   3
  -3   8   1 8998.82 651.356   4
   3  -8  -1 8765.43 387.110   2
  -3   8   0 13444.0 862.940   1
   3  -8   0 13318.4 788.288   1
  -3  -8   0 12572.0 436.163   1
  -3   8   0 11583.2 746.989   4
   3   8   0 13535.0 803.239   2
  -3  -8   0 14267.9 433.250   3
   3   8   1 128631. 2431.06   2
   3  -8   1 120859. 2377.75   1
  -3   8  -1 122457. 2406.77   4
  -3  -8  -1 130142. 2748.68   2
  -3   8  -1 119754. 1820.00   2
  -3  -8  -1 123965. 1432.98   3
   3   8   2 2552.09 392.634   2
  -3  -8  -2 1951.48 234.279   1
  -3  -8  -2 1800.33 208.072   3
   3  -8   2 2255.93 352.894   1
  -3   8  -2 1824.98 342.121   4
  -3   8  -2 1745.45 267.585   2
  -3  -8  -3 46088.4 1167.96   3
  -3  -8  -3 46205.8 1231.39   1
   3  -8   3 45808.6 1516.25   1
  -3   8  -3 44050.8 1490.26   4
  -3   8  -3 44256.8 1360.14   2
  -3  -8  -4 39751.6 1211.06   3
  -3   8  -4 37400.1 1387.82   4
   3  -8   4 37973.5 1413.48   1
  -3   8  -4 37977.8 1403.02   2
   3   8   5 4467.83 476.651   3
   3  -8   5 3888.29 478.125   1
  -3  -8  -6 569.784 228.116   3
   3  -8   6 209.929 198.133   1
  -3   8  -6 769.727 237.202   4
  -3  -8  -7 40067.2 1565.07   3
   3  -8   7 37070.9 1599.29   1
  -3   8  -7 41290.9 1455.80   4
  -3   8  -8 6065.24 561.679   4
   3  -8   8 5857.66 682.507   1
  -3  -8  -8 5691.36 634.880   3
   3  -8   9 788.710 337.526   1
  -3  -8  -9 1284.75 369.027   3
   3  -8  10 13863.6 1145.54   1
  -3  -8 -10 12008.0 1023.76   3
   3  -8  11 6012.84 829.310   1
  -3  -8 -11 6212.95 789.387   3
   3  -9 -14 10476.0 1145.16   3
   3  -9 -13 10744.9 1122.09   3
   3   9 -13 9785.55 1088.40   3
   3  -9 -12 1531.49 462.125   3
   3   9 -12 2339.21 544.680   3
   3  -9 -11 32317.3 1776.22   3
   3   9 -11 34413.2 1809.87   3
   3  -9 -10 49989.0 2077.59   3
   3   9 -10 49709.8 2038.43   3
   3  -9  -9 308.714 272.494   3
   3   9  -9 883.856 340.541   3
   3  -9  -8 61263.2 2121.02   3
   3   9  -7 84231.8 2005.01   1
   3  -9  -7 81152.0 2341.60   3
  -3  -9   6 5243.27 445.376   1
  -3  -9   6 5457.08 540.776   3
   3   9  -6 4586.90 441.298   1
   3  -9  -6 4814.88 565.295   3
  -3  -9   5 96353.5 1641.82   1
  -3  -9   5 94326.8 2001.16   3
   3   9  -5 89975.0 1739.80   1
  -3   9   5 94878.8 2142.69   4
   3  -9  -5 91959.1 2292.29   3
   3   9  -4 139477. 1878.01   1
   3  -9  -4 142184. 2783.13   3
  -3  -9   4 142092. 1757.78   1
  -3  -9   4 140154. 2189.40   3
  -3   9   4 144741. 2630.77   4
  -3  -9   3 16463.4 674.110   3
  -3  -9   3 19134.5 544.348   1
  -3   9   3 17517.3 923.966   4
   3  -9  -3 18031.3 1008.13   1
  -3  -9   2 74457.0 1261.04   3
   3   9  -2 73134.0 1953.80   2
  -3  -9   2 73173.0 946.859   1
   3  -9  -2 71108.7 1076.63   2
   3  -9  -2 76215.5 2006.83   1
  -3   9   2 72349.0 1869.60   4
   3  -9  -1 206029. 3240.98   1
  -3   9   1 206817. 3149.52   4
   3  -9  -1 201512. 1526.35   2
  -3  -9   1 201279. 1622.23   1
   3   9  -1 209213. 3248.80   2
  -3   9   0 45100.5 1493.27   4
   3  -9   0 45535.4 1516.43   1
   3   9   0 44377.5 1475.46   2
  -3  -9   0 45366.2 889.854   3
  -3  -9   0 43742.4 902.808   1
   3   9   1 50783.2 1563.86   2
   3  -9   1 52091.2 1614.29   1
  -3   9  -1 48464.2 1585.71   4
  -3  -9  -1 50623.9 993.007   3
   3  -9   2 107662. 2341.59   1
  -3   9  -2 107904. 2388.18   4
  -3   9  -2 106063. 1875.86   2
   3   9   2 114739. 2322.15   2
  -3  -9  -2 111907. 1656.72   3
  -3  -9  -3 56743.1 1338.76   3
  -3   9  -3 54559.9 1718.38   4
  -3   9  -3 54135.0 1485.98   2
   3  -9   3 54749.2 1706.62   1
  -3  -9  -4 13787.2 770.317   1
  -3   9  -4 13774.0 854.505   2
  -3   9  -4 13702.1 889.761   4
   3  -9   4 14964.5 946.960   1
   3  -9   5 78785.5 2183.54   1
  -3   9  -5 82187.8 2163.13   4
  -3   9  -6 39135.5 1506.34   4
  -3  -9  -6 37645.5 1428.95   3
   3  -9   6 38949.0 1583.82   1
  -3  -9  -7 3180.28 490.123   3
   3  -9   7 2735.35 507.974   1
  -3   9  -7 3027.66 447.912   4
   3  -9   8 24081.8 1378.63   1
  -3  -9  -8 24246.8 1309.87   3
  -3   9  -8 25545.5 1188.39   4
   3  -9   9 22346.2 1411.12   1
  -3  -9  -9 23174.2 1352.29   3
   3  -9  10 196.267 336.115   1
  -3  -9 -10 381.696 284.430   3
  -3  -9 -11 7622.34 866.550   3
   3 -10 -13 6602.75 906.285   3
   3 -10 -12 21393.8 1525.59   3
   3 -10 -11 9786.96 1003.76   3
   3 -10 -10 7885.39 876.791   3
   3 -10  -9 80664.0 2577.99   3
   3 -10  -8 18006.3 1160.70   3
  -3 -10   7 17118.2 883.606   1
   3  10  -7 15467.3 912.164   1
   3 -10  -7 17430.9 1113.27   3
  -3 -10   6 141389. 2271.30   1
   3  10  -6 136876. 2430.80   1
   3 -10  -6 132823. 2939.47   3
  -3  10   5 93505.6 2179.57   4
   3 -10  -5 97026.2 2444.58   3
  -3 -10   5 96696.6 1686.35   1
  -3 -10   5 96802.4 2067.40   3
   3  10  -5 94646.2 1842.97   1
  -3 -10   4 3046.72 355.415   3
  -3 -10   4 3184.16 303.363   1
   3  10  -4 2252.84 294.726   1
   3 -10  -4 3129.75 499.588   3
  -3  10   4 2947.35 422.732   4
  -3 -10   3 181422. 2327.49   3
  -3 -10   3 190054. 1857.35   1
   3 -10  -3 192383. 3421.73   1
  -3  10   3 185410. 3039.16   4
  -3 -10   2 185483. 2123.80   3
  -3 -10   2 184491. 1714.55   1
   3 -10  -2 184919. 3326.64   1
   3  10  -2 189359. 3188.94   2
  -3  10   2 186041. 3082.09   4
   3 -10  -2 178226. 1447.20   2
  -3 -10   1 1824.38 217.479   1
   3 -10  -1 2005.25 412.610   1
  -3  10   1 2134.77 392.106   4
   3  10  -1 864.938 271.324   2
  -3  10   0 224272. 3481.86   4
  -3 -10   0 225708. 2215.66   1
   3  10   0 231837. 3379.15   2
  -3 -10   0 237644. 2278.45   3
   3 -10   0 231169. 3523.73   1
   3 -10   1 146618. 2800.85   1
  -3 -10  -1 148300. 1850.77   3
   3  10   1 153319. 2730.32   2
  -3  10  -1 146032. 2808.57   4
   3  10   2 2653.57 418.888   2
  -3  10  -2 2773.51 468.717   4
  -3  10  -2 2426.08 303.073   2
   3 -10   2 2613.19 422.338   1
  -3 -10  -2 2794.63 292.967   3
  -3 -10  -3 83728.8 1670.10   3
  -3  10  -3 79457.5 2147.23   4
  -3  10  -3 84738.3 1824.56   2
   3 -10   3 82236.2 2186.22   1
  -3 -10  -4 168553. 2691.20   1
   3 -10   4 175203. 3218.24   1
  -3  10  -4 172557. 3184.21   4
  -3 -10  -5 5146.32 504.362   3
  -3  10  -5 4258.23 527.302   2
   3 -10   5 5728.98 633.143   1
  -3  10  -5 5228.23 583.585   4
  -3 -10  -6 52200.8 1687.29   3
   3 -10   6 53625.6 1905.32   1
  -3  10  -6 54110.9 1818.79   4
  -3  10  -7 76467.3 2131.39   4
  -3 -10  -7 72992.2 2119.54   3
   3 -10   7 72048.7 2288.18   1
  -3 -10  -8 6779.33 713.403   3
   3 -10   8 4693.37 667.198   1
  -3  10  -8 5194.26 571.297   4
   3 -10   9 18583.5 1292.54   1
  -3 -10  -9 19190.1 1236.54   3
   3 -10  10 26754.9 1630.77   1
  -3 -10 -10 26287.5 1496.77   3
   3 -11 -13 9513.46 1085.21   3
   3 -11 -12 3103.63 633.500   3
   3 -11 -11 27302.9 1702.31   3
   3 -11 -10 24086.6 1513.15   3
   3 -11  -9 3226.69 580.665   3
  -3 -11   8 58999.6 1777.81   1
   3 -11  -8 55745.5 2106.10   3
  -3 -11   7 79114.2 1903.99   1
   3  11  -7 78825.9 2103.22   1
   3 -11  -7 77107.5 2385.98   3
  -3 -11   6 307.092 165.926   1
  -3  11   6 23.3112 158.327   4
   3  11  -6 181.929 131.647   1
   3 -11  -6 446.882 269.414   3
  -3  11   5 56240.7 1741.63   4
   3  11  -5 58846.4 1514.26   1
  -3 -11   5 59620.2 1657.96   3
  -3 -11   5 58734.1 1378.09   1
  -3 -11   4 142421. 2330.08   3
  -3 -11   4 143515. 1927.39   1
   3 -11  -4 145507. 3128.43   1
   3 -11  -4 146790. 3076.63   3
  -3  11   4 140581. 2704.87   4
   3  11  -4 140815. 2159.55   1
   3 -11  -3 11866.9 920.338   1
  -3 -11   3 11123.6 611.883   3
  -3  11   3 11051.2 796.500   4
  -3 -11   3 11627.2 504.004   1
  -3 -11   2 106275. 1706.11   3
   3 -11  -2 113444. 2673.71   1
   3  11  -2 110788. 2488.92   2
  -3 -11   2 109624. 1465.38   1
  -3  11   2 110682. 2451.85   4
  -3 -11   1 139324. 1701.80   1
   3  11  -1 142956. 2752.55   2
  -3  11   1 142954. 2814.43   4
   3 -11  -1 141109. 2882.30   1
   3 -11   0 23276.6 1169.51   1
  -3 -11   0 21176.2 734.300   1
  -3  11   0 21822.6 1129.97   4
   3  11   0 23602.8 1118.48   2
  -3 -11   0 21406.3 754.089   3
  -3  11  -1 20882.2 1109.70   4
   3  11   1 22708.4 1080.21   2
   3 -11   1 22197.4 1146.33   1
  -3 -11  -1 22960.8 789.105   3
   3 -11   2 185619. 3314.73   1
  -3  11  -2 185403. 2250.45   2
  -3  11  -2 182213. 3303.58   4
  -3 -11  -2 185769. 2363.25   3
   3  11   2 191939. 3123.56   2
  -3  11  -3 18326.5 1074.35   4
  -3  11  -3 18947.4 859.936   2
   3 -11   3 18225.8 1073.05   1
  -3 -11  -3 19654.7 842.922   3
  -3 -11  -4 21332.2 964.746   1
  -3  11  -4 19597.4 1130.47   4
   3 -11   4 22413.0 1195.18   1
  -3  11  -4 18909.2 968.296   2
  -3 -11  -5 65259.9 1770.90   3
   3 -11   5 64338.1 2044.78   1
  -3  11  -5 66577.2 2063.01   4
  -3 -11  -6 30695.6 1301.91   3
   3 -11   6 29151.6 1448.81   1
  -3  11  -6 30937.6 1426.66   4
  -3 -11  -7 1689.78 373.741   3
   3 -11   7 2412.42 524.469   1
  -3  11  -7 1674.90 378.508   4
  -3 -11  -8 36824.1 1602.53   3
   3 -11   8 34438.4 1707.47   1
  -3  11  -8 36053.6 1510.97   4
   3 -11   9 11739.7 1043.84   1
  -3 -11  -9 11803.6 974.286   3
  -3 -11 -10 775.812 384.946   3
   3 -11  10 458.658 348.847   1
   3 -12 -13 7096.30 965.373   3
   3 -12 -12 14605.0 1326.44   3
   3 -12 -11 797.014 350.664   3
   3 -12 -10 12973.2 1167.83   3
   3 -12  -9 21216.8 1410.36   3
   3 -12  -8 279.745 267.750   3
  -3 -12   8 320.466 173.976   1
  -3 -12   7 22473.1 1036.63   1
   3 -12  -7 23073.3 1339.97   3
  -3 -12   6 71203.9 1671.38   1
   3 -12  -6 70925.1 2278.59   3
   3  12  -6 67446.4 1840.84   1
  -3 -12   5 3306.52 421.132   3
  -3 -12   5 3051.53 333.521   1
   3  12  -5 2957.26 362.707   1
  -3  12   5 3115.38 426.578   4
   3 -12  -5 2702.13 466.014   3
   3 -12  -4 22028.3 1272.82   1
  -3 -12   4 21447.3 934.510   3
  -3 -12   4 22320.2 792.627   1
   3  12  -4 20973.1 873.854   1
  -3  12   4 21178.2 1088.09   4
   3 -12  -4 20821.8 1213.02   3
   3 -12  -3 55593.3 1992.00   1
  -3 -12   3 53019.2 1374.30   3
   3  12  -3 56777.9 1887.75   2
  -3 -12   3 55192.5 1171.12   1
  -3  12   3 55888.3 1765.02   4
  -3 -12   2 3180.76 323.432   3
   3  12  -2 2694.44 418.322   2
  -3  12   2 3569.00 495.379   4
   3 -12  -2 2278.40 408.903   1
  -3 -12   2 3303.53 285.219   1
   3  12  -1 6812.38 632.352   2
  -3 -12   1 7152.83 426.214   1
  -3  12   1 7114.19 666.164   4
   3 -12  -1 7512.94 702.127   1
  -3 -12   0 39916.3 1081.98   1
  -3 -12   0 41111.5 1106.25   3
   3 -12   0 41061.7 1606.45   1
  -3  12   0 41020.6 1577.44   4
   3  12   0 39840.0 1462.65   2
   3 -12   1 25364.2 1252.79   1
  -3  12  -1 24422.1 1239.99   4
  -3 -12  -1 26554.5 977.395   1
  -3 -12  -1 26095.3 898.127   3
   3  12   1 26544.2 1180.85   2
  -3 -12  -2 640.344 132.279   3
  -3  12  -2 847.308 150.514   2
   3  12   2 1209.60 333.779   2
   3 -12   2 1278.95 337.659   1
  -3  12  -2 997.238 298.812   4
  -3  12  -3 28651.1 1373.31   4
   3 -12   3 30241.8 1387.74   1
  -3  12  -3 29261.8 1005.77   2
   3 -12   4 16971.9 1075.42   1
  -3  12  -4 17501.9 903.162   2
  -3  12  -4 17856.3 1104.76   4
   3 -12   5 64.8602 181.806   1
  -3 -12  -5-311.535 252.689   3
  -3  12  -5-143.665 200.206   4
  -3 -12  -6 4664.55 522.937   3
   3 -12   6 4573.39 608.877   1
  -3  12  -6 4568.93 576.366   4
  -3 -12  -7 10038.8 807.880   3
  -3  12  -7 10661.9 870.928   4
   3 -12   7 10802.7 955.296   1
  -3 -12  -8 2541.36 443.405   3
  -3  12  -8 2759.31 469.614   4
   3 -12   8 1830.06 403.754   1
  -3 -12  -9 1855.49 400.756   3
   3 -12   9 2692.51 543.440   1
   3 -12  10 8247.68 936.349   1
   3 -13 -12 4887.60 784.247   3
   3 -13 -11 10456.3 1093.56   3
   3 -13 -10 5058.69 752.406   3
   3 -13  -9 2838.07 544.853   3
  -3 -13   9 2591.71 425.368   1
  -3 -13   8 19367.5 1042.50   1
   3 -13  -8 18140.4 1296.60   3
  -3 -13   7 2358.49 352.212   1
  -3  13   7 2003.41 349.838   4
   3 -13  -7 1778.11 374.691   3
   3 -13  -6 551.951 219.573   3
  -3 -13   6 578.946 162.649   1
  -3  13   6 976.777 260.193   4
   3  13  -6 648.958 199.890   1
  -3 -13   5 25990.1 954.423   1
  -3  13   5 24269.1 1207.41   4
   3 -13  -5 26517.4 1440.59   3
   3  13  -5 24544.6 1071.50   1
  -3 -13   4 11743.7 719.462   3
  -3 -13   4 11804.0 614.420   1
   3 -13  -4 12178.4 965.361   3
  -3  13   4 12477.2 871.999   4
   3 -13  -4 11874.4 988.338   1
  -3 -13   3 128.460 73.2999   1
   3 -13  -3 38.2196 180.740   1
  -3 -13   3 65.1174 102.019   3
  -3  13   3 44.6507 167.027   4
   3  13  -3 70.0172 162.008   2
   3 -13  -2 19056.9 1187.63   1
  -3 -13   2 18701.6 803.322   3
   3  13  -2 19255.7 1086.31   2
  -3  13   2 18777.8 1086.28   4
  -3 -13   2 17825.7 696.489   1
  -3 -13   1 30654.1 930.084   1
   3  13  -1 29920.5 1323.67   2
  -3  13   1 30851.9 1412.50   4
   3 -13  -1 30494.1 1453.54   1
   3 -13   0 185.563 182.401   1
  -3 -13   0 154.678 113.630   1
  -3  13   0 230.720 189.589   4
  -3 -13   0 0.72273 104.519   3
   3  13   0-254.326 263.809   2
   3  13   1 18814.2 1005.50   2
  -3 -13  -1 20124.0 903.990   1
   3 -13   1 21092.3 1184.17   1
  -3  13  -1 17948.9 1099.10   4
  -3 -13  -1 18379.0 796.228   3
   3 -13   2 5077.52 597.256   1
  -3  13  -2 5843.50 654.750   4
   3 -13   3 2471.83 435.807   1
  -3  13  -3 2830.61 483.732   4
  -3  13  -3 3057.74 318.413   2
  -3 -13  -4 5924.27 542.398   3
  -3  13  -4 4713.46 600.355   4
   3 -13   4 5945.37 667.557   1
  -3 -13  -5 11331.9 766.588   3
   3 -13   5 11114.2 910.208   1
  -3  13  -5 11379.3 920.209   4
  -3  13  -6 519.003 198.674   4
  -3 -13  -6 632.808 212.838   3
   3 -13   6 662.358 265.994   1
   3 -13   7 754.658 303.434   1
  -3 -13  -7 559.552 213.942   3
  -3  13  -7 903.530 295.124   4
  -3 -13  -8 2387.01 442.582   3
  -3  13  -8 3351.83 506.077   4
   3 -13   8 3505.87 577.801   1
  -3 -13  -9 877.780 290.280   3
   3 -13   9 1357.81 398.513   1
   3 -14 -12 8067.31 1018.93   3
   3 -14 -11 2323.61 573.456   3
   3 -14 -10 3753.33 667.766   3
  -3 -14   9 19341.6 1132.16   1
   3 -14  -9 19420.8 1396.51   3
  -3 -14   8 9755.01 759.361   1
   3 -14  -8 9937.92 986.038   3
  -3 -14   7 16747.8 920.657   1
  -3  14   7 13542.7 949.520   4
   3 -14  -7 15635.9 1200.97   3
  -3 -14   6 17283.7 870.628   1
   3 -14  -6 15512.0 1145.01   3
  -3  14   6 15751.2 1012.25   4
   3  14  -5 15457.7 883.500   1
   3 -14  -5 14846.4 1160.69   1
  -3 -14   5 16090.4 776.260   1
  -3  14   5 14429.4 953.974   4
   3 -14  -5 15543.8 1154.59   3
   3 -14  -4 530.059 309.685   1
   3 -14  -4 108.393 280.225   3
  -3 -14   4 433.787 155.143   1
  -3  14   4-28.3774 200.949   4
   3 -14  -4 318.431 65.9997   2
  -3 -14   3 29094.9 1112.89   3
   3  14  -3 31001.3 1460.65   2
  -3  14   3 31300.8 1415.16   4
  -3 -14   3 29057.7 961.942   1
   3 -14  -3 28957.1 1524.97   1
   3 -14  -2 26646.5 1434.21   1
  -3 -14   2 25118.0 982.542   3
   3  14  -2 25125.6 1263.08   2
  -3  14   2 27253.2 1336.22   4
  -3 -14   2 25999.9 885.225   1
   3 -14  -1 3822.59 571.268   1
  -3 -14   1 3332.33 331.759   1
  -3  14   1 3827.88 529.980   4
   3  14  -1 3781.05 492.006   2
   3 -14   0 8283.84 792.736   1
   3  14   0 8139.07 694.433   2
  -3 -14   0 7743.26 538.559   1
  -3  14   0 9029.25 816.671   4
   3 -14   1 23601.2 1303.97   1
  -3  14  -1 20374.7 1230.22   4
   3  14   1 21991.5 1114.83   2
  -3 -14  -1 22547.5 1013.33   1
  -3  14  -2 841.387 311.180   4
   3 -14   2 801.452 285.550   1
   3 -14   3 6488.86 709.808   1
  -3 -14  -3 6491.35 547.402   3
  -3  14  -3 7377.36 790.097   4
  -3  14  -4 11932.0 973.289   4
   3 -14   4 10430.7 894.416   1
  -3 -14  -4 11098.2 735.951   3
   3 -14   5 2095.94 445.911   1
  -3 -14  -5 2315.38 355.592   3
  -3  14  -5 2885.95 505.338   4
  -3 -14  -6 2440.69 407.091   3
  -3  14  -6 1879.02 425.245   4
   3 -14   6 2271.36 450.765   1
  -3 -14  -7 9674.41 815.643   3
   3 -14   7 9894.08 936.924   1
  -3  14  -7 10250.3 900.749   4
  -3 -14  -8-276.767 307.679   3
  -3  14  -8 38.5516 208.797   4
   3 -14   8 287.775 236.291   1
   3 -14   9 910.468 363.387   1
   3 -15 -12 733.182 410.892   3
   3 -15 -11 10222.2 1141.46   3
  -3 -15  10 35655.4 1652.58   1
   3 -15 -10 34703.2 1998.51   3
  -3 -15   9 12565.5 931.563   1
   3 -15  -9 13518.8 1206.38   3
  -3 -15   8 7615.08 684.839   1
   3 -15  -8 7131.15 888.752   3
  -3 -15   7 61157.5 1790.12   1
   3 -15  -7 63666.9 2469.23   3
  -3  15   7 56866.6 1967.90   4
  -3 -15   6 23854.8 1066.34   1
  -3  15   6 21018.2 1193.48   4
   3 -15  -6 22456.0 1436.91   3
   3 -15  -5 4486.94 685.747   1
  -3 -15   5 6102.91 507.873   1
  -3  15   5 5236.72 629.686   4
   3 -15  -5 6079.16 791.758   3
  -3  15   4 65079.1 2089.50   4
   3 -15  -4 64669.4 2514.53   1
   3 -15  -4 69319.7 2479.52   3
  -3 -15   4 65635.5 1547.09   1
   3  15  -4 63434.1 2175.51   2
   3 -15  -3 44457.5 1967.85   1
   3  15  -3 42296.6 1707.34   2
  -3  15   3 42985.3 1742.35   4
  -3 -15   3 43388.2 1226.32   1
  -3 -15   2 2369.65 338.852   3
  -3 -15   2 1985.26 272.170   1
  -3  15   2 3135.85 548.102   4
   3  15  -2 2114.32 397.069   2
   3 -15  -2 2139.52 455.285   1
  -3 -15   1 42183.7 1222.59   1
  -3  15   1 44022.7 1807.49   4
   3  15  -1 42362.2 1606.45   2
   3 -15  -1 41436.3 1870.41   1
   3  15   0 62829.7 1901.12   2
   3 -15   0 62111.8 2233.03   1
  -3  15   0 65778.4 2208.47   4
  -3 -15   0 63455.1 1610.73   1
   3  15   1 1186.51 327.372   2
   3 -15   1 1497.48 393.625   1
  -3  15  -1 2077.96 500.498   4
  -3 -15  -1 1438.58 302.565   1
   3 -15   2 32051.7 1560.47   1
  -3  15  -2 32694.5 1630.67   4
  -3 -15  -2 32430.3 1197.79   3
  -3 -15  -2 33975.4 1389.83   1
  -3  15  -3 36349.6 1737.92   4
   3 -15   3 37218.9 1694.49   1
  -3 -15  -3 37031.6 1330.82   3
  -3 -15  -4 1520.02 320.878   3
   3 -15   4 1311.21 380.717   1
  -3  15  -4 1345.63 416.181   4
  -3 -15  -5 9692.05 743.584   3
  -3  15  -5 11314.5 981.382   4
   3 -15   5 11011.1 959.957   1
  -3 -15  -6 25269.7 1262.75   3
  -3  15  -6 24627.1 1427.67   4
   3 -15   6 26366.5 1500.60   1
  -3 -15  -7 2718.65 455.845   3
   3 -15   7 4334.47 654.311   1
  -3  15  -7 3003.35 536.557   4
   3 -15   8 4756.94 690.613   1
  -3  15  -8 3177.73 527.432   4
   3 -16 -11 16460.2 1474.61   3
   3 -16 -10 1483.70 464.326   3
  -3 -16  10 1746.13 418.626   1
  -3 -16   9 18589.2 1146.82   1
   3 -16  -9 18492.2 1434.99   3
  -3 -16   8 39519.8 1555.50   1
   3 -16  -8 39575.6 2031.46   3
  -3 -16   7 13580.6 875.635   1
  -3  16   7 12162.7 939.942   4
   3 -16  -7 14876.9 1263.62   3
  -3 -16   6 27471.4 1156.04   1
   3 -16  -6 25242.5 1664.71   1
  -3  16   6 25386.3 1337.76   4
   3 -16  -6 28445.0 1680.85   3
  -3 -16   5 97697.5 2040.97   1
   3 -16  -5 96341.7 3144.76   1
   3 -16  -5 101013. 3145.98   3
   3 -16  -4 22712.0 1497.99   3
  -3 -16   4 21568.7 918.965   1
   3  16  -4 20691.5 1279.37   2
  -3  16   4 22128.1 1277.12   4
   3 -16  -4 23043.8 1510.00   1
  -3 -16   3 9433.03 599.382   1
   3 -16  -3 8560.82 909.896   1
   3  16  -3 9316.99 837.404   2
  -3  16   3 10816.3 925.419   4
   3 -16  -2 91507.9 2838.55   1
  -3  16   2 91468.0 2613.62   4
   3  16  -2 85730.5 2370.85   2
  -3 -16   2 84179.3 1761.70   1
  -3 -16   1 54624.3 1460.88   1
   3 -16  -1 57132.1 2250.28   1
   3  16  -1 51599.6 1806.67   2
  -3 -16   0 8490.47 622.219   3
   3 -16   0 9527.55 912.458   1
   3  16   0 8841.51 736.941   2
  -3 -16   0 8422.65 620.463   1
  -3 -16  -1 87792.8 2126.19   1
   3 -16   1 86050.5 2609.78   1
  -3  16  -1 87087.2 2694.39   4
  -3 -16  -1 85631.4 1987.26   3
   3  16   1 83932.1 2187.90   2
  -3 -16  -2 59800.8 1894.85   1
   3 -16   2 55387.9 2116.26   1
  -3 -16  -2 56569.2 1637.92   3
  -3 -16  -3 2271.32 365.686   3
   3 -16   3 2735.71 529.131   1
  -3  16  -3 2286.97 544.459   4
  -3  16  -4 53630.0 2179.02   4
   3 -16   4 53108.9 2089.83   1
  -3 -16  -4 52957.8 1710.10   3
  -3 -16  -5 30778.2 1364.39   3
   3 -16   5 31979.9 1674.02   1
  -3  16  -5 31162.4 1673.53   4
  -3 -16  -6 861.793 296.406   3
  -3  16  -6 423.489 277.997   4
   3 -16   6 635.857 357.094   1
   3 -16   7 16348.0 1271.19   1
  -3  16  -7 16418.0 1206.05   4
   3 -16   8 26628.9 1631.34   1
  -3  16  -8 23392.1 1434.02   4
   3 -17 -11 1402.10 506.824   3
  -3 -17  10 15096.9 1097.89   1
   3 -17 -10 17201.0 1458.95   3
  -3 -17   9 13494.8 998.921   1
   3 -17  -9 13461.2 1270.26   3
  -3  17   8 1253.59 343.635   4
  -3 -17   8 1873.19 373.921   1
   3 -17  -8 2303.61 583.050   3
  -3 -17   7 21492.1 1113.85   1
  -3  17   7 18602.3 1198.35   4
   3 -17  -7 21671.6 1530.48   3
   3 -17  -6 17873.7 1429.99   1
  -3 -17   6 18415.6 972.306   1
  -3  17   6 15175.7 1085.27   4
   3 -17  -6 18405.0 1387.27   3
  -3  17   5 1114.20 324.933   4
   3 -17  -5 761.358 370.496   3
   3  17  -5 1306.36 383.387   2
  -3 -17   5 1339.83 277.620   1
   3 -17  -5 518.656 361.548   1
  -3 -17   4 36747.8 1257.64   1
   3  17  -4 38355.6 1729.98   2
  -3  17   4 37838.9 1707.19   4
   3 -17  -4 39564.7 2040.00   1
   3 -17  -4 39885.6 2008.27   3
   3 -17  -3 56081.7 2352.18   1
  -3 -17   3 54091.2 1481.14   1
   3  17  -3 51115.0 1909.56   2
  -3  17   3 57487.9 2136.67   4
  -3 -17   2-1.32945 171.472   1
   3 -17  -2-125.506 349.125   1
   3  17  -2-228.388 260.798   2
  -3  17   2 535.701 358.436   4
  -3 -17   1 34114.7 1202.80   1
  -3  17   1 36083.4 1732.68   4
   3 -17  -1 33221.4 1755.93   1
   3  17  -1 31728.0 1398.63   2
  -3 -17   0 45139.5 1472.28   1
   3 -17   0 45243.7 2008.56   1
  -3 -17   0 43321.8 1490.55   3
   3  17   0 43296.7 1599.06   2
  -3  17   0 48918.9 2038.40   4
  -3 -17  -1 5609.19 565.833   1
  -3 -17  -1 5834.84 546.143   3
  -3  17  -1 5945.20 765.478   4
   3 -17   1 4562.36 648.724   1
   3 -17   2 21569.1 1378.06   1
  -3 -17  -2 23571.5 1223.94   1
  -3  17  -2 22172.3 1452.78   4
  -3 -17  -2 22504.1 1065.73   3
  -3 -17  -3 32370.7 1311.54   3
  -3 -17  -3 36035.6 1627.27   1
  -3  17  -3 31603.0 1729.99   4
   3 -17   3 34236.4 1712.66   1
   3 -17   4 2801.86 525.381   1
  -3 -17  -4 3599.15 480.270   3
  -3 -17  -5 10067.3 796.421   3
   3 -17   5 9855.60 950.978   1
  -3  17  -5 10487.1 1032.43   4
   3 -17   6 26245.2 1563.03   1
  -3  17  -6 24347.4 1521.94   4
   3 -17   7 4637.63 704.965   1
  -3  17  -7 3261.58 567.270   4
  -3  17  -8 4912.08 684.063   4
   3 -18 -10 1002.98 398.151   3
  -3 -18   9 12035.5 944.737   1
   3 -18  -9 11859.5 1211.91   3
  -3 -18   8 4844.89 572.766   1
   3 -18  -8 3964.92 720.046   3
  -3  18   8 4316.50 608.993   4
  -3 -18   7 4423.20 523.909   1
   3 -18  -7 4631.89 779.639   1
  -3  18   7 4510.02 625.651   4
   3 -18  -7 3502.41 671.402   3
   3 -18  -6 12170.0 1239.60   1
  -3 -18   6 12979.5 840.283   1
   3 -18  -6 12404.5 1174.90   3
  -3  18   6 11625.9 980.288   4
  -3 -18   5 8463.87 652.661   1
   3  18  -5 8860.93 879.678   2
  -3  18   5 7209.07 774.632   4
   3 -18  -5 8237.44 977.310   3
   3 -18  -5 8103.52 980.258   1
  -3  18   4 234.701 252.003   4
  -3 -18   4 488.214 177.623   1
   3  18  -4 538.178 234.473   2
   3 -18  -4-364.389 371.954   3
   3 -18  -4 383.060 291.209   1
   3 -18  -3 16880.8 1354.31   1
  -3 -18   3 15915.9 840.539   1
   3  18  -3 16527.8 1085.99   2
  -3  18   3 17721.0 1244.88   4
   3 -18  -2 13707.9 1192.91   1
  -3  18   2 13236.7 1088.69   4
   3  18  -2 13245.1 944.439   2
  -3 -18   2 11805.2 729.405   1
   3  18  -1-55.1208 174.344   2
  -3 -18   1 91.5455 127.220   1
   3 -18  -1 30.7024 294.131   1
  -3  18   1 457.309 293.482   4
   3 -18   0 8095.11 885.925   1
  -3 -18   0 8207.64 656.623   1
  -3  18   0 9831.90 963.861   4
  -3 -18   0 8507.69 678.311   3
   3  18   0 9794.93 771.640   2
   3 -18   1 11742.9 1051.97   1
  -3  18  -1 12670.2 1107.98   4
  -3 -18  -1 12590.1 826.294   3
  -3 -18  -1 13504.0 883.189   1
   3 -18   2 1537.15 397.797   1
  -3  18  -2 1598.65 445.124   4
  -3 -18  -2 1430.57 325.137   1
  -3 -18  -2 1603.54 317.267   3
  -3 -18  -3 3536.72 464.189   3
  -3 -18  -3 5154.29 661.301   1
   3 -18   3 3907.83 617.156   1
  -3  18  -3 4981.09 739.107   4
  -3 -18  -4 9296.47 895.420   1
  -3  18  -4 9080.28 968.979   4
   3 -18   4 8190.12 872.078   1
  -3 -18  -4 8785.64 737.889   3
   3 -18   5 3853.37 600.548   1
  -3  18  -5 4756.20 727.370   4
  -3  18  -6 2590.08 534.714   4
   3 -18   6 1522.62 435.888   1
   3 -18   7 6691.60 834.482   1
  -3  18  -7 5318.30 733.881   4
  -3  18  -8 832.892 313.230   4
   3 -19  -9 603.388 333.316   3
   3 -19  -8 9008.12 1136.81   1
   3 -19  -8 11288.8 1204.81   3
  -3  19   8 9343.71 914.644   4
  -3 -19   7 8142.74 720.025   1
  -3  19   7 6872.73 775.508   4
   3 -19  -7 6087.76 941.704   1
   3 -19  -7 7800.11 989.469   3
  -3 -19   6 65.6372 145.883   1
  -3  19   6 116.636 222.293   4
   3  19  -6 268.984 181.790   2
   3 -19  -6-351.416 399.606   3
   3 -19  -6 97.2053 302.971   1
   3 -19  -5 26728.1 1781.53   3
  -3 -19   5 25654.2 1148.00   1
   3  19  -5 26125.9 1503.21   2
  -3  19   5 22039.1 1394.61   4
   3 -19  -5 24984.2 1779.65   1
   3 -19  -4 15291.0 1322.53   3
   3 -19  -4 13178.2 1287.47   1
  -3 -19   4 14424.5 832.593   1
   3  19  -4 15166.0 1111.07   2
  -3  19   4 14312.9 1132.31   4
  -3 -19   3-63.3945 140.075   1
  -3  19   3 315.725 288.093   4
   3  19  -3-13.2200 213.179   2
   3 -19  -3 58.8661 268.451   1
  -3  19   2 14162.8 1156.15   4
   3  19  -2 13516.2 951.068   2
   3 -19  -2 14882.7 1288.88   1
  -3 -19   2 13872.5 828.409   1
  -3 -19   1 19240.8 983.869   1
   3 -19  -1 19971.4 1450.84   1
  -3  19   1 21729.7 1427.01   4
   3  19  -1 19210.0 1084.64   2
   3  19   0 2945.78 443.403   2
   3 -19   0 3056.54 606.487   1
  -3 -19   0 2350.76 365.364   1
  -3  19   0 2146.29 502.737   4
  -3 -19   0 2497.13 399.035   3
   3 -19   1 11249.4 1067.00   1
  -3  19  -1 10856.4 1056.02   4
  -3 -19  -1 10867.5 800.473   3
  -3 -19  -1 11686.8 861.106   1
   3 -19   2 14068.6 1169.15   1
  -3 -19  -2 16451.4 1084.36   1
  -3 -19  -2 14487.9 923.074   3
  -3  19  -2 15525.4 1260.33   4
  -3 -19  -3 2778.45 428.834   3
  -3 -19  -3 2955.46 518.895   1
   3 -19   3 3518.19 608.969   1
  -3  19  -3 4580.49 714.678   4
  -3 -19  -4 6866.68 803.998   1
  -3  19  -4 7951.66 939.073   4
   3 -19   4 5572.05 750.038   1
  -3  19  -5 14137.1 1232.50   4
   3 -19   5 12608.8 1122.10   1
  -3  19  -6 2133.17 508.738   4
   3 -19   6 1796.48 449.669   1
  -3  19  -7-143.908 349.481   4
  -3  19  -8 5100.78 725.097   4
   3 -20  -9 8185.65 1065.37   3
   3 -20  -8-582.161 524.301   1
  -3  20   8 371.633 257.808   4
   3 -20  -8-254.404 432.598   3
   3 -20  -7 12845.9 1395.98   1
  -3  20   7 14117.1 1143.78   4
   3 -20  -7 13042.2 1302.42   3
   3  20  -6 15958.3 1224.43   2
  -3  20   6 15591.4 1210.64   4
   3 -20  -6 18405.1 1524.33   3
   3 -20  -6 15773.9 1481.48   1
  -3  20   5 2759.98 552.262   4
   3  20  -5 3006.68 526.453   2
   3 -20  -5 2699.59 639.722   3
   3 -20  -5 2882.13 642.383   1
  -3  20   4 13052.4 1128.79   4
   3  20  -4 10048.9 894.711   2
   3 -20  -4 11647.8 1212.79   1
   3 -20  -4 11305.0 1193.64   3
   3 -20  -3 23842.9 1710.58   1
   3  20  -3 21858.0 1257.09   2
  -3  20   3 23697.4 1513.20   4
   3  20  -2 2898.43 436.441   2
   3 -20  -2 3047.41 649.505   1
  -3  20   2 4221.10 679.238   4
   3 -20  -1 8329.70 966.613   1
  -3  20   1 10152.4 1031.81   4
   3  20  -1 8853.51 747.076   2
   3 -20   0 23837.1 1601.93   1
  -3  20   0 23968.7 1581.38   4
  -3 -20   0 19137.7 1107.79   3
   3 -20   1 12791.5 1173.47   1
  -3  20  -1 14017.3 1255.02   4
  -3 -20  -1 12401.5 895.770   3
   3 -20   2 1691.49 459.721   1
  -3  20  -2 2061.68 541.656   4
  -3  20  -3 23713.0 1637.32   4
   3 -20   3 23987.9 1574.53   1
  -3  20  -4 8460.85 999.442   4
   3 -20   4 8474.47 953.476   1
   3 -20   5 284.384 226.674   1
  -3  20  -5 405.428 293.969   4
  -3  20  -6 6278.22 852.563   4
  -3  20  -7 8454.23 985.916   4
   3 -21  -8 17925.3 1570.62   3
  -3  21   8 19397.3 1380.87   4
  -3  21   7 6309.71 807.802   4
   3 -21  -7 5794.48 964.232   1
   3 -21  -7 6413.70 946.465   3
  -3  21   6 7152.88 878.539   4
   3 -21  -6 8033.55 1100.02   1
   3 -21  -6 7193.71 987.475   3
   3 -21  -5 19610.9 1646.65   1
  -3  21   5 18034.2 1360.19   4
   3 -21  -5 19963.5 1648.74   3
   3 -21  -4 13984.6 1380.86   1
  -3  21   4 15890.6 1272.42   4
   3 -21  -4 16043.4 1459.53   3
   3 -21  -3 840.463 416.789   1
  -3  21   3 1652.09 486.089   4
   3 -21  -2 33187.5 2039.85   1
  -3  21   2 35961.0 1937.87   4
   3 -21  -1 14283.9 1319.11   1
  -3  21   1 16310.4 1337.20   4
   3 -21   0 232.479 302.384   1
  -3  21   0 838.963 425.259   4
  -3 -21   0 26.6883 158.459   3
   3 -21   1 12255.7 1183.83   1
  -3  21  -1 14536.9 1295.98   4
   3 -21   2 13934.7 1248.30   1
  -3  21  -2 14407.9 1315.08   4
   3 -21   3 298.479 332.768   1
  -3  21  -3 542.980 366.350   4
  -3  21  -4 6933.57 929.132   4
   3 -21   4 5567.28 794.733   1
  -3  21  -5 8622.29 1038.48   4
  -3  21  -6 2944.07 647.946   4
  -3  22   8 1663.73 493.877   4
  -3  22   7 3985.94 670.338   4
   3 -22  -6 21385.8 1799.87   1
  -3  22   6 21353.9 1519.81   4
   3 -22  -6 22409.1 1771.87   3
   3 -22  -5 8092.97 1104.23   1
   3 -22  -5 7864.67 1076.68   3
  -3  22   5 8457.04 961.908   4
   3 -22  -4 2354.16 641.914   1
  -3  22   4 2449.27 596.853   4
   3 -22  -4 2004.03 593.065   3
  -3  22   3 22345.7 1578.36   4
   3 -22  -3 19643.4 1655.39   1
   3 -22  -2 10758.6 1199.12   1
  -3  22   2 12919.0 1262.41   4
   3 -22  -1 1220.53 501.615   1
  -3  22   1 1754.03 538.216   4
   3 -22   0 23148.9 1681.69   1
  -3  22   0 27250.9 1794.35   4
   3 -22   1 11338.4 1194.09   1
  -3  22  -1 12570.1 1259.92   4
   3 -22   2 114.188 296.338   1
  -3  22  -2-6.78131 317.071   4
  -3  22  -3 11063.2 1200.87   4
   3 -22   3 9985.58 1076.77   1
  -3  22  -4 13403.0 1311.61   4
  -3  23   7 16502.2 1359.86   4
  -3  23   6 7540.66 941.374   4
   3 -23  -5 5152.99 922.649   1
   3 -23  -5 3763.02 789.359   3
  -3  23   5 3431.09 668.342   4
   3 -23  -4 29873.5 2078.63   3
   3 -23  -4 29796.3 2094.27   1
  -3  23   4 31248.4 1907.00   4
  -3  23   3 11413.7 1202.32   4
   3 -23  -3 12594.9 1353.11   1
   3 -23  -2 1992.22 608.593   1
  -3  23   2 2435.79 604.792   4
   3 -23  -1 28401.3 1956.24   1
  -3  23   1 29139.8 1903.61   4
   3 -23   0 20326.9 1605.21   1
  -3  23   0 21424.0 1653.45   4
   3 -23   1-18.9442 381.708   1
  -3  23  -1 886.353 479.378   4
   3 -23   2 29307.3 1879.90   1
   4   0 -15 2231.43 568.309   3
   4   0 -14 3828.01 718.581   3
   4   0 -13 2920.93 549.563   3
   4   0 -12 1814.68 466.241   3
   4   0 -11 1294.72 386.841   3
   4   0 -10 33467.3 1559.99   3
   4   0  -9 43326.7 1683.74   3
   4   0  -8 9377.43 753.848   3
   4   0  -7 20695.9 1034.75   3
  -4   0   7 20388.0 1065.57   3
   4   0  -6 24996.5 1043.63   3
  -4   0   6 24628.3 1066.86   3
   4   0  -5 45799.2 1301.52   3
  -4   0   5 44652.7 1296.72   3
   4   0  -4 89071.6 1661.79   3
   4   0  -3 57691.1 1190.72   1
   4   0  -3 59889.7 1230.89   3
   4   0  -2 4955.39 489.651   2
   4   0  -2 5663.38 354.310   1
   4   0  -2 5734.68 346.224   3
   4   0  -1 25518.8 735.664   1
   4   0  -1 25788.8 1084.47   2
  -4   0   0 80066.5 1524.25   1
   4   0   0 83231.7 1375.69   1
   4   0   0 78539.4 1846.48   2
   4   0   1 58961.1 1100.57   3
   4   0   1 58944.3 1235.29   1
  -4   0  -1 59664.7 1833.81   2
  -4   0  -1 60184.0 1433.35   1
   4   0   1 59722.9 1609.97   2
   4   0   2 17415.7 676.093   3
   4   0   2 18185.3 741.392   1
   4   0   2 17807.7 898.521   2
  -4   0  -3 11804.2 756.203   1
   4   0   3 10634.9 600.644   3
   4   0   3 10997.0 637.793   1
   4   0   3 11558.1 579.822   4
   4   0   4 39890.7 1318.91   3
   4   0   4 43398.1 1369.75   1
   4   0   4 42189.9 1039.14   4
   4   0   5 545.844 235.166   1
   4   0   6 28494.4 1292.96   1
   4  -1 -15 17382.8 1443.98   3
   4   1 -15 15309.4 1386.73   3
   4  -1 -14 13588.8 1253.95   3
   4   1 -14 13712.4 1229.26   3
   4  -1 -13-66.6154 284.189   3
   4   1 -13 116.586 328.938   3
   4  -1 -12 15335.4 1192.11   3
   4   1 -12 16535.0 1230.78   3
   4  -1 -11 40958.7 1835.59   3
   4   1 -11 40297.2 1806.29   3
   4  -1 -10 5433.23 677.967   3
   4   1 -10 6086.44 706.859   3
   4  -1  -9 28995.0 1394.82   3
   4   1  -9 30583.9 1408.00   3
   4  -1  -8 40284.5 1546.93   3
   4   1  -8 40632.3 1522.28   3
   4  -1  -7 10553.8 761.891   3
   4   1  -7 11415.6 770.861   3
  -4  -1   7 11282.4 797.776   3
   4  -1  -6 40746.6 1363.83   3
   4   1  -6 43609.7 1365.90   3
  -4   1   6 42255.0 1437.37   3
  -4  -1   6 39550.4 1340.06   3
   4   1  -5 135812. 2191.80   3
  -4   1   5 129965. 2253.58   3
  -4  -1   5 131501. 2184.59   3
   4  -1  -5 134019. 2273.66   3
  -4  -1   4 97776.3 1639.69   3
   4  -1  -4 100744. 1787.29   3
   4   1  -3 7789.93 414.678   1
   4  -1  -3 8323.46 499.762   1
   4  -1  -3 8401.78 491.172   3
   4   1  -3 8783.69 461.572   3
   4  -1  -2 64258.7 1276.12   1
   4   1  -2 67218.6 1060.57   1
   4  -1  -2 62136.9 1646.11   2
   4  -1  -2 66812.3 1244.24   3
   4   1  -2 68428.5 1068.97   3
   4  -1  -1 126157. 1768.78   1
   4   1  -1 127312. 1442.32   1
   4  -1  -1 120673. 2289.74   2
   4   1  -1 123242. 1287.03   3
   4  -1   0 1641.21 269.190   1
  -4  -1   0 1176.61 230.633   1
   4   1   0 1383.38 158.774   3
  -4   1   0 1672.52 277.992   1
   4   1   0 1490.16 194.657   1
   4  -1   0 1727.29 310.927   2
   4   1   0 1547.48 349.755   2
   4   1   1 65838.8 1084.69   3
   4   1   1 64080.1 1233.21   1
   4  -1   1 61987.6 1208.14   3
  -4  -1  -1 66681.6 1438.61   1
  -4  -1  -1 70253.3 2013.65   2
  -4   1  -1 64366.8 1885.66   2
   4  -1   1 64547.6 1358.35   1
   4   1   1 67239.5 1744.76   2
  -4   1  -1 68291.5 1614.76   1
   4  -1   1 65359.4 1648.47   2
   4   1   2 103543. 1807.28   4
  -4   1  -2 112285. 2589.51   2
   4   1   2 106950. 1623.09   3
  -4  -1  -2 111302. 2035.75   1
   4   1   2 110652. 1786.22   1
   4  -1   2 106967. 1727.07   3
   4  -1   2 112458. 1911.58   1
   4   1   2 109021. 2203.70   2
   4   1   3 545.227 144.142   4
   4   1   3 611.833 169.921   3
   4  -1   3 631.959 186.977   3
   4   1   3 488.818 191.518   1
   4  -1   3 344.920 142.071   4
   4  -1   3 734.991 212.911   1
  -4   1  -3 237.091 172.099   1
   4   1   4 31903.5 1157.16   3
   4   1   4 34184.2 1198.66   1
   4  -1   4 30899.7 1152.79   3
   4  -1   4 31774.3 1181.15   1
   4   1   4 32531.9 908.287   4
   4  -1   4 34188.6 916.358   4
  -4  -1  -4 34099.7 1366.32   1
   4   1   5 62495.0 1802.30   3
   4   1   5 67920.8 1862.17   1
   4  -1   5 66660.9 1855.24   1
   4  -1   6 12632.7 876.453   1
   4  -1   7 6686.84 706.000   1
   4   2 -15 13329.5 1279.73   3
   4  -2 -14 2461.50 588.108   3
   4   2 -14 2629.38 638.542   3
   4  -2 -13 28023.8 1684.65   3
   4   2 -13 27509.6 1650.24   3
   4  -2 -12 27409.0 1581.27   3
   4   2 -12 27241.7 1568.20   3
   4  -2 -11 3141.02 588.381   3
   4   2 -11 3722.68 629.938   3
   4  -2 -10 105673. 2809.64   3
   4   2 -10 110586. 2814.20   3
   4  -2  -9 110236. 2725.71   3
   4   2  -9 113561. 2675.46   3
   4  -2  -8 4780.15 595.244   3
   4   2  -8 4148.99 436.195   1
   4   2  -8 4618.11 577.088   3
   4  -2  -7 170701. 2992.55   3
   4   2  -7 175316. 2894.21   3
  -4  -2   7 171415. 3071.05   3
   4   2  -6 310574. 3572.88   3
  -4   2   6 311729. 3895.28   3
   4  -2  -6 318806. 3847.97   3
  -4  -2   6 309474. 3719.61   3
   4   2  -5 6449.47 496.562   3
  -4  -2   5 6368.70 488.715   3
   4  -2  -5 7073.51 566.498   3
   4   2  -4 229644. 2494.46   3
  -4  -2   4 229699. 2469.47   3
   4  -2  -4 232811. 2811.94   3
   4  -2  -3 230186. 2604.10   3
   4  -2  -3 224702. 2679.82   1
   4   2  -3 222154. 1868.10   1
   4  -2  -2 30027.8 940.848   1
   4   2  -2 30807.4 596.940   1
   4  -2  -2 28555.2 1089.29   2
   4   2  -2 30586.9 625.175   3
   4  -2  -1 184797. 2327.61   1
   4   2  -1 188373. 1487.71   1
   4  -2  -1 176828. 2710.81   2
   4   2  -1 178431. 1240.25   3
  -4  -2   0 373204. 2787.48   1
   4   2   0 373843. 1840.75   3
   4   2   0 388548. 2474.32   1
  -4   2   0 390194. 3775.59   1
   4  -2   0 379253. 3928.19   2
   4  -2   0 381679. 3365.76   1
   4   2   1 89604.4 1177.01   3
   4   2   1 90907.8 1387.61   1
  -4  -2  -1 89997.8 1578.48   1
   4  -2   1 84598.2 1520.18   3
  -4  -2  -1 90505.5 2321.21   2
  -4   2  -1 90550.7 2199.34   2
   4  -2   1 89888.9 1691.54   1
   4  -2   1 89407.1 1888.35   2
  -4  -2  -2 80325.4 1683.47   1
   4   2   2 79321.3 1365.94   3
   4   2   2 80260.6 1504.07   1
   4  -2   2 75561.3 1554.70   3
   4  -2   2 80031.7 1676.01   1
  -4   2  -2 79504.2 2159.09   2
   4   2   2 77470.0 1924.68   2
   4   2   3 169043. 2332.86   3
   4   2   3 181223. 2494.68   1
   4  -2   3 169479. 2468.61   3
  -4   2  -3 183757. 3167.52   1
   4  -2   3 177056. 2625.43   1
   4   2   3 168191. 2249.55   4
   4   2   4 24515.3 1010.19   3
   4  -2   4 24250.7 1033.35   3
   4  -2   4 26562.8 1103.17   1
   4   2   4 24287.0 797.780   4
  -4  -2  -4 25951.7 1170.20   1
   4   2   5 8673.50 692.810   3
   4   2   5 8228.89 405.549   4
   4  -2   6 74456.4 2118.30   1
   4  -2   7 34390.4 1546.21   1
   4   3 -15 17535.7 1484.91   3
   4  -3 -14 33897.8 1934.36   3
   4   3 -14 30297.7 1848.88   3
   4  -3 -13 769.686 360.612   3
   4   3 -13 42.6277 221.479   3
   4  -3 -12 20969.8 1414.80   3
   4   3 -12 22363.1 1423.66   3
   4  -3 -11 62689.2 2312.40   3
   4   3 -11 65470.9 2292.91   3
   4  -3 -10 13636.5 1038.00   3
   4   3 -10 14682.9 1041.28   3
   4  -3  -9 39945.7 1664.59   3
   4   3  -9 41745.5 1630.71   3
   4  -3  -8 125640. 2773.12   3
   4   3  -8 125101. 2625.14   3
   4   3  -8 119191. 2212.34   1
   4  -3  -7 2993.98 449.720   3
   4   3  -7 4792.16 509.474   3
   4   3  -7 2046.81 274.353   1
  -4  -3   7 3717.31 475.881   3
   4   3  -6 17581.5 704.107   1
   4   3  -6 19315.4 886.913   3
  -4  -3   6 19918.3 948.459   3
   4  -3  -6 18752.8 965.532   3
   4   3  -5 301092. 2482.46   1
   4  -3  -5 301776. 3654.28   4
   4  -3  -5 306941. 3607.45   3
  -4  -3   5 310308. 3237.62   3
   4   3  -4 142654. 1422.67   1
  -4  -3   4 143241. 1893.21   3
   4  -3  -4 145827. 2321.73   3
   4   3  -3 44162.8 844.891   3
   4  -3  -3 44253.5 1263.71   1
   4   3  -3 40384.6 657.388   1
   4  -3  -3 44458.8 1235.25   3
   4   3  -2 182959. 1153.47   3
   4   3  -2 179331. 992.086   1
   4   3  -1 126370. 1002.82   1
   4  -3  -1 125649. 2060.07   1
   4  -3  -1 126041. 2150.74   4
   4  -3  -1 127978. 2219.94   2
   4  -3   0 2908.42 333.969   1
  -4   3   0 3070.29 406.441   1
  -4  -3   0 2555.92 239.855   1
   4  -3   0 2248.33 327.509   2
   4   3   1 324427. 2560.57   1
  -4  -3  -1 324817. 2821.13   1
  -4   3  -1 326396. 4099.46   2
   4  -3   1 323635. 3363.49   1
   4  -3   1 332304. 3562.85   2
   4   3   2 112069. 2329.60   2
   4  -3   2 108129. 1898.91   3
  -4   3  -2 107516. 2495.27   2
   4  -3   2 110526. 2027.79   1
  -4   3  -2 112588. 2409.10   1
  -4  -3  -2 113331. 1915.88   1
   4   3   2 104531. 1498.28   3
   4  -3   3 6505.11 505.945   3
   4  -3   3 6493.47 533.532   1
   4   3   3 6143.10 440.015   3
   4  -3   4 99169.8 2156.23   1
   4   3   4 94040.5 1591.15   4
  -4  -3  -4 97054.5 2238.64   1
   4   3   4 99729.6 1979.06   3
   4  -3   5 122433. 2554.98   1
   4   3   5 120622. 1561.32   4
   4  -3   6 1079.77 350.002   1
  -4  -3  -6 2357.01 439.263   3
   4  -3   7 61699.9 2055.89   1
  -4  -3  -7 62678.0 2105.40   3
   4  -3   8 29420.8 1508.79   1
  -4  -3  -8 31995.6 1608.42   3
  -4  -3  -9 1682.44 486.568   3
   4  -4 -14 3621.81 701.044   3
   4   4 -14 2188.71 577.360   3
   4  -4 -13 10243.5 1046.56   3
   4   4 -13 9759.20 1020.72   3
   4  -4 -12 7141.16 845.320   3
   4   4 -12 6453.81 785.242   3
   4  -4 -11 2604.63 525.238   3
   4   4 -11 3471.81 579.766   3
   4  -4 -10 69942.2 2333.16   3
   4   4 -10 73002.3 2295.97   3
   4  -4  -9 34772.2 1571.01   3
   4   4  -9 34854.2 1488.36   3
   4  -4  -8 9083.24 762.911   3
   4   4  -8 10163.1 757.280   3
   4   4  -8 8747.67 600.719   1
   4   4  -7 74682.6 1860.98   3
   4   4  -7 67891.3 1518.95   1
  -4  -4   7 70281.1 1965.18   3
   4  -4  -7 70110.7 1993.62   3
   4   4  -6 43594.8 1294.33   3
   4   4  -6 39772.4 1027.41   1
  -4  -4   6 41653.7 1358.37   3
   4  -4  -6 41245.8 1423.40   3
  -4  -4   5 591.523 176.028   3
   4   4  -5 1593.29 244.836   3
   4   4  -5 637.644 122.685   1
   4  -4  -5 1271.53 271.648   3
   4   4  -4 139011. 1295.82   1
   4  -4  -4 141746. 2373.49   3
  -4  -4   4 142593. 1851.75   3
   4  -4  -3 72887.9 1719.81   1
   4   4  -3 70390.7 977.572   3
   4  -4  -3 68367.0 1590.16   3
  -4  -4   3 70805.3 1020.00   3
   4  -4  -2 21600.3 907.875   1
   4  -4  -2 18295.2 837.464   2
   4  -4  -1 169202. 2500.36   1
   4  -4  -1 167382. 2511.96   4
   4  -4  -1 164418. 2468.05   2
   4  -4   0 81192.8 1740.66   1
   4  -4   0 85436.1 1763.85   4
   4  -4   0 83475.2 1755.60   2
   4  -4   1 597.537 195.517   2
   4  -4   1 116.395 149.636   1
  -4   4  -1 639.819 220.663   1
  -4   4  -1 829.923 245.052   2
  -4  -4  -1 280.345 101.689   1
   4  -4   1 527.772 150.505   4
   4   4   1 510.038 65.8323   3
   4  -4   2 53821.5 1404.94   3
  -4   4  -2 57573.6 1796.39   2
   4  -4   2 57805.4 1545.71   1
  -4  -4  -2 58448.6 1326.98   1
   4   4   2 55386.8 1023.73   3
   4   4   2 58259.3 1707.16   2
  -4   4  -2 57597.8 1788.39   1
   4  -4   3 45286.8 1371.38   3
   4  -4   3 44973.8 1411.37   1
   4   4   3 43423.1 1105.00   3
   4   4   4 836.498 193.374   3
   4  -4   4 2109.52 356.131   1
  -4  -4  -4 1240.54 279.791   1
  -4  -4  -4 2536.65 330.239   3
   4  -4   5 23681.7 1146.14   1
   4   4   5 21128.0 676.686   4
   4   4   5 21058.0 1001.58   3
   4  -4   6 38620.6 1542.94   1
  -4  -4  -6 40882.3 1523.76   3
   4  -4   7 152.997 223.221   1
  -4  -4  -7 886.005 349.440   3
   4  -4   8 8428.87 849.925   1
  -4  -4  -8 10349.1 913.566   3
   4  -4   9 10136.7 970.952   1
  -4  -4  -9 11555.1 1027.96   3
  -4  -4 -10 1907.45 489.595   3
  -4  -4 -11 558.334 336.382   3
   4  -5 -14 1802.94 494.520   3
   4   5 -14 3933.73 707.052   3
   4  -5 -13 213.904 252.992   3
   4   5 -13 606.670 290.472   3
   4  -5 -12 5965.64 792.327   3
   4   5 -12 5830.14 758.276   3
   4  -5 -11 8316.54 869.193   3
   4   5 -11 9904.48 924.244   3
   4  -5 -10 499.955 327.979   3
   4   5 -10 466.903 236.945   3
   4  -5  -9 16247.6 1091.50   3
   4   5  -9 16469.4 1038.72   3
   4  -5  -8 1678.33 352.939   3
   4   5  -8 1431.31 302.919   3
   4   5  -8 1539.12 264.423   1
   4  -5  -7 1033.72 276.492   3
  -4  -5   7 824.692 233.956   3
   4   5  -7 1082.86 253.537   3
   4   5  -7 1039.64 204.134   1
   4   5  -6 45567.3 1324.29   3
   4   5  -6 43459.0 1063.18   1
   4  -5  -6 41916.2 1490.34   3
  -4  -5   6 43975.0 1422.65   3
  -4  -5   5 21400.1 865.470   3
   4   5  -5 22139.0 821.623   3
   4   5  -5 20974.5 626.168   1
   4  -5  -5 21894.1 1014.57   3
   4   5  -4 60.2611 38.5822   1
   4   5  -4 125.926 98.4360   3
   4  -5  -4 236.986 154.757   3
   4  -5  -3 16226.7 848.408   1
   4  -5  -3 15150.1 778.685   3
  -4  -5   3 14884.5 457.640   3
   4  -5  -2 5470.42 482.360   1
   4  -5  -2 4901.30 426.560   2
   4  -5  -1 2094.54 307.089   1
   4  -5  -1 1623.31 264.210   4
   4  -5  -1 2032.56 282.801   2
   4  -5   0 19721.9 899.095   1
  -4   5   0 20618.5 1019.60   1
   4  -5   0 20820.1 889.828   4
   4  -5   0 19213.7 825.881   2
  -4  -5   0 18268.5 446.114   1
   4   5   1 2070.49 355.601   2
  -4   5  -1 1769.91 337.362   1
   4  -5   1 1945.30 314.294   1
  -4   5  -1 1728.36 306.222   2
   4  -5   1 1741.46 250.805   4
  -4  -5  -1 2173.14 214.523   1
   4  -5   2 6418.29 510.648   3
  -4   5  -2 7167.68 641.872   2
   4  -5   2 6778.15 552.910   1
  -4  -5  -2 6870.44 461.606   1
   4   5   2 6572.75 334.687   3
   4   5   2 7183.56 632.361   2
  -4  -5  -3 14219.8 610.478   3
   4  -5   3 13530.9 805.519   1
  -4   5  -3 13235.3 904.570   2
   4   5   3 13508.0 606.134   3
  -4  -5  -4 8333.36 551.228   3
   4   5   4 7172.62 522.318   3
   4  -5   4 7792.44 651.737   1
  -4  -5  -4 7500.45 603.186   1
   4   5   5 2939.67 255.132   4
   4  -5   5 2816.28 400.592   1
   4   5   5 3828.03 438.479   3
  -4  -5  -6 86.0048 159.575   3
   4  -5   6-99.3162 234.717   1
   4  -5   7 741.450 271.778   1
  -4  -5  -7 1204.12 302.932   3
   4  -5   8 4763.68 626.381   1
  -4  -5  -8 5123.81 641.624   3
   4  -5   9 615.727 300.191   1
  -4  -5  -9 71.0666 199.747   3
  -4  -5 -10-102.179 307.650   3
   4  -6 -14-171.870 370.304   3
   4   6 -14-474.850 377.507   3
   4  -6 -13-426.121 377.863   3
   4   6 -13-330.740 390.072   3
   4  -6 -12 1173.71 349.406   3
   4   6 -12 533.603 269.953   3
   4  -6 -11 41.0844 325.085   3
   4   6 -11 182.830 220.810   3
   4  -6 -10-93.1603 308.430   3
   4   6 -10 513.774 228.744   3
   4  -6  -9 2533.08 445.849   3
   4   6  -9 3846.90 501.455   3
   4  -6  -8-217.094 260.674   3
   4   6  -8 101.546 149.261   3
   4   6  -8-41.5206 113.566   1
   4  -6  -7 182.294 157.758   3
  -4  -6   7 18.0185 116.300   3
   4   6  -7 91.8185 122.348   3
   4   6  -7 53.0819 95.4535   1
  -4  -6   6 1718.53 297.059   3
   4   6  -6 1916.91 291.527   3
   4   6  -6 1752.02 222.968   1
   4  -6  -6 1177.60 270.765   3
   4   6  -5 5938.66 431.719   3
   4   6  -5 6231.84 342.894   1
   4  -6  -5 6238.51 568.309   3
  -4  -6   5 6066.73 484.497   3
   4   6  -4 5464.45 229.913   1
   4   6  -4 5830.19 362.309   3
   4  -6  -4 6519.77 566.372   3
  -4  -6   4 5682.73 396.746   3
   4  -6  -3 997.647 245.543   1
  -4  -6   3 2601.65 196.344   3
   4  -6  -2 1080.35 241.954   1
   4  -6  -2 696.436 171.481   2
   4  -6  -1 3490.22 409.960   1
   4  -6  -1 3488.29 344.049   2
   4  -6   0 23920.2 1034.70   1
  -4  -6   0 22381.6 430.326   1
  -4   6   0 23631.4 1133.79   1
   4  -6   0 24891.1 969.528   4
   4   6   0 25813.4 1190.94   2
   4  -6   0 24743.9 892.945   2
   4  -6   1 19741.4 957.908   1
  -4   6  -1 19758.3 949.415   2
  -4  -6  -1 19342.9 601.491   1
   4   6   1 18695.5 1012.55   2
  -4   6  -2 9413.43 721.333   2
  -4  -6  -2 8315.16 485.665   1
   4  -6   2 9215.35 665.205   1
   4   6   2 9281.08 716.614   2
   4  -6   3 118.727 113.818   1
   4   6   3 127.818 86.7364   3
  -4  -6  -3 54.7531 76.0323   3
  -4   6  -3 184.098 168.130   2
  -4  -6  -3 109.238 92.4155   1
   4   6   4 1401.58 233.035   3
  -4  -6  -4 1484.72 242.764   3
   4  -6   4 1370.28 299.864   1
  -4  -6  -4 2026.89 317.517   1
   4  -6   5 1509.68 319.429   1
   4   6   5 889.930 209.657   3
  -4  -6  -6 3392.99 438.679   3
   4  -6   6 2609.90 432.735   1
  -4  -6  -7 3516.64 472.615   3
   4  -6   7 3117.63 480.265   1
   4  -6   8-36.2972 247.667   1
  -4  -6  -8 92.4661 178.865   3
   4  -6   9 1430.22 394.376   1
  -4  -6  -9 990.887 316.779   3
   4  -6  10 3997.51 649.631   1
  -4  -6 -10 3113.78 568.538   3
   4  -7 -14 531.849 274.429   3
   4   7 -14 347.667 310.715   3
   4  -7 -13 1004.99 359.270   3
   4   7 -13 456.812 264.372   3
   4  -7 -12 660.394 311.612   3
   4   7 -12 801.550 317.550   3
   4  -7 -11 674.746 247.135   3
   4   7 -11 1084.64 326.031   3
   4  -7 -10-457.425 324.977   3
   4   7 -10-142.033 235.390   3
   4  -7  -9 2107.98 431.888   3
   4   7  -9 1731.26 366.393   3
   4  -7  -8 18.0903 175.427   3
   4   7  -8 317.380 146.364   1
   4   7  -8 290.252 178.305   3
  -4  -7   7 2672.32 403.955   3
   4   7  -7 3145.15 406.061   3
   4   7  -7 2859.84 330.600   1
   4  -7  -7 3606.89 488.018   3
  -4  -7   6 585.992 190.614   3
   4   7  -6 305.482 108.843   1
   4   7  -6 220.753 138.035   3
   4  -7  -6 469.594 162.145   3
  -4  -7   5 9831.29 617.473   3
   4   7  -5 9614.87 437.938   1
   4   7  -5 10143.8 575.190   3
   4  -7  -5 9491.43 713.654   3
   4   7  -4 10129.8 310.387   1
   4  -7  -4 10578.8 768.138   1
   4  -7  -4 11614.5 782.666   3
  -4  -7   4 10956.8 563.888   3
  -4  -7   3 93.9346 62.4485   3
   4  -7  -3 173.094 187.018   1
   4   7  -2 103.116 204.976   2
   4  -7  -2 440.392 158.095   2
   4  -7  -1 8368.46 515.398   2
   4  -7  -1 8200.69 643.954   1
   4   7  -1 8271.58 704.599   2
  -4  -7   0 5168.19 188.922   1
   4  -7   0 5613.62 534.346   1
  -4   7   0 6348.04 602.429   4
   4   7   0 5643.62 595.847   2
   4  -7   0 5838.49 430.787   2
   4  -7   1 4480.28 472.499   1
  -4   7  -1 4692.30 467.396   2
  -4   7  -1 5118.85 549.455   4
  -4  -7  -1 5437.49 315.572   1
   4   7   1 5203.73 570.723   2
  -4   7  -2 7091.13 633.098   2
  -4  -7  -2 7851.00 342.787   3
  -4  -7  -2 8526.35 483.838   1
   4  -7   2 8702.10 671.502   1
  -4   7  -2 8427.90 715.475   4
   4   7   2 8472.97 705.285   2
   4  -7   3 142.952 168.386   1
  -4  -7  -3 75.7010 80.5966   3
  -4   7  -3-133.189 258.601   4
  -4  -7  -3-92.1554 75.7573   1
  -4   7  -3 252.971 158.827   2
  -4  -7  -4 715.004 190.559   3
  -4  -7  -4 408.633 152.326   1
   4   7   4 642.857 162.887   3
   4  -7   4 468.471 184.660   1
   4  -7   5 21508.1 1146.90   1
   4   7   5 21219.8 989.434   3
  -4  -7  -6 2515.48 390.152   3
   4  -7   6 2296.10 425.832   1
  -4  -7  -7 795.572 248.498   3
   4  -7   7 794.892 285.984   1
   4  -7   8 3243.85 538.832   1
  -4  -7  -8 3335.62 502.647   3
   4  -7   9 467.124 264.542   1
  -4  -7  -9 257.697 249.237   3
   4  -7  10-271.350 320.964   1
   4  -8 -14 4150.37 739.967   3
   4   8 -14 4229.57 750.688   3
   4  -8 -13 8896.58 1017.59   3
   4   8 -13 9305.19 1054.79   3
   4  -8 -12 6629.56 843.164   3
   4   8 -12 6907.19 850.802   3
   4  -8 -11 3089.90 580.647   3
   4   8 -11 4227.26 653.171   3
   4  -8 -10 69285.6 2450.79   3
   4   8 -10 72670.1 2412.20   3
   4   8  -9 19894.7 1178.62   3
   4  -8  -9 17153.6 1181.10   3
   4   8  -8 5698.64 610.773   3
   4   8  -8 4549.59 471.808   1
   4  -8  -8 5256.69 634.388   3
   4   8  -7 56376.6 1697.56   3
   4   8  -7 54488.0 1449.14   1
   4  -8  -7 56635.5 1933.90   3
  -4  -8   6 48400.7 1554.48   3
   4   8  -6 47280.8 1190.99   1
   4  -8  -6 46459.0 1679.07   3
  -4  -8   5 1937.16 312.103   3
   4   8  -5 1459.06 189.130   1
   4  -8  -5 1837.64 369.751   3
  -4  -8   4 61945.7 1363.03   3
   4  -8  -4 62124.7 1915.06   1
   4  -8  -4 64973.4 1911.70   3
  -4  -8   3 62170.5 1111.90   3
   4   8  -3 61774.0 1995.43   2
   4  -8  -3 60667.7 1866.94   1
   4  -8  -2 1296.01 334.778   1
   4   8  -2 514.182 246.145   2
  -4   8   2 224.568 269.400   4
   4  -8  -2 736.135 187.467   2
  -4  -8   2 870.883 91.5047   3
  -4   8   1 97689.1 2389.49   4
   4   8  -1 95724.3 2378.88   2
   4  -8  -1 95580.6 2244.65   1
   4  -8  -1 94577.3 1654.53   2
   4  -8   0 50586.0 1646.81   1
  -4   8   0 51471.4 1761.07   4
   4   8   0 53298.7 1756.48   2
   4  -8   1 591.196 244.088   1
  -4   8  -1 739.375 238.949   4
  -4  -8  -1 979.549 142.238   1
  -4   8  -2 5257.41 585.990   4
  -4  -8  -2 5199.08 293.809   3
  -4  -8  -2 5379.93 388.906   1
  -4   8  -2 5109.03 514.446   2
   4  -8   2 6248.54 602.329   1
   4   8   2 6308.05 634.155   2
  -4  -8  -3 44847.9 1071.51   3
  -4   8  -3 42657.8 1562.85   2
   4  -8   3 45339.5 1598.84   1
  -4   8  -3 44239.5 1696.69   4
  -4  -8  -4 2952.02 330.480   3
  -4  -8  -4 3364.02 402.095   1
  -4   8  -4 2259.15 384.611   4
   4  -8   4 2517.69 421.821   1
   4  -8   5 5743.80 626.529   1
   4   8   5 4779.27 473.825   3
  -4   8  -5 4841.35 591.162   4
  -4  -8  -6 18477.9 995.908   3
   4  -8   6 17667.8 1107.94   1
  -4  -8  -7 3624.07 484.883   3
   4  -8   7 3705.91 563.761   1
  -4  -8  -8 1316.56 356.107   3
   4  -8   8 2011.03 472.889   1
   4  -8   9 5165.05 713.709   1
  -4  -8  -9 6292.36 732.195   3
   4  -8  10 1681.23 470.030   1
   4   9 -14 32652.5 2067.55   3
   4  -9 -13 359.924 383.889   3
   4   9 -13 712.322 476.615   3
   4  -9 -12 30112.5 1798.93   3
   4   9 -12 31419.3 1807.02   3
   4  -9 -11 74587.8 2708.24   3
   4   9 -11 77769.5 2680.46   3
   4   9 -10 14453.9 1104.22   3
   4  -9 -10 12161.8 1085.92   3
   4   9  -9 53861.6 1971.66   3
   4  -9  -9 50338.2 2057.62   3
   4  -9  -8 145680. 3305.25   3
   4   9  -8 153453. 2730.46   1
   4   9  -7 12056.2 708.361   1
   4  -9  -7 11896.9 919.485   3
  -4  -9   6 41290.2 1464.04   3
   4   9  -6 40831.9 1148.12   1
   4  -9  -6 40637.1 1643.25   3
   4  -9  -5 306563. 4391.31   3
   4   9  -5 298983. 2585.70   1
  -4  -9   4 80195.1 1613.29   3
   4  -9  -4 85924.9 2261.44   3
   4  -9  -4 81014.9 2304.29   1
  -4  -9   3 37782.6 926.056   3
   4   9  -3 38391.3 1615.86   2
   4  -9  -3 34673.2 1037.26   2
  -4   9   3 41234.6 1604.00   4
   4  -9  -3 38096.7 1549.03   1
   4  -9  -2 216146. 3537.15   1
  -4   9   2 217130. 3602.14   4
   4  -9  -2 211239. 2426.26   2
   4   9  -2 217631. 3795.81   2
  -4   9   1 107901. 2599.90   4
   4   9  -1 108536. 2580.80   2
   4  -9  -1 107521. 2473.56   1
   4  -9  -1 109894. 1633.27   2
  -4  -9   0 1016.15 115.680   1
  -4  -9   0 1258.95 120.631   1
  -4   9   0 1887.98 465.238   4
   4   9   0 1650.75 396.733   2
   4  -9   1 215502. 3516.37   1
  -4  -9  -1 212415. 1999.04   1
  -4   9  -1 213695. 3756.32   4
   4   9   1 209496. 3554.93   2
  -4  -9  -2 112017. 1404.29   3
  -4  -9  -2 110717. 1767.04   1
  -4   9  -2 109045. 2253.95   2
  -4   9  -2 110621. 2732.07   4
   4  -9   2 109879. 2515.60   1
   4   9   2 112957. 2549.68   2
  -4   9  -3 3684.28 557.179   4
  -4  -9  -3 3638.52 319.679   3
   4  -9   3 5044.84 630.820   1
  -4   9  -3 3906.32 511.821   2
  -4   9  -4 80901.9 2386.52   4
  -4  -9  -4 84191.4 1712.05   3
  -4  -9  -4 73128.9 1824.34   1
   4  -9   4 74159.1 2165.83   1
   4  -9   5 94742.2 2532.36   1
  -4   9  -5 99323.7 2634.63   4
  -4  -9  -6 3757.07 485.090   3
   4  -9   6 4009.32 617.931   1
  -4   9  -6 3410.97 531.849   4
   4  -9   7 33716.0 1668.57   1
  -4  -9  -7 31900.6 1411.92   3
   4  -9   8 32850.4 1681.20   1
  -4  -9  -8 33531.6 1534.50   3
   4  -9   9 1897.27 532.295   1
   4 -10 -13 35944.5 2059.79   3
   4 -10 -12 23881.7 1638.21   3
   4 -10 -11 2094.79 635.779   3
   4 -10 -10 86746.9 2860.37   3
   4 -10  -9 118176. 3185.97   3
   4 -10  -8 3044.41 612.319   3
   4  10  -7 131102. 2341.84   1
   4 -10  -7 131304. 3097.64   3
  -4 -10   6 211251. 3334.83   3
   4  10  -6 217251. 2684.11   1
   4 -10  -6 219863. 3913.09   3
  -4 -10   5 30305.9 1157.93   3
   4  10  -5 31127.1 875.188   1
   4 -10  -5 32544.0 1508.41   3
   4 -10  -4 197448. 3709.07   1
  -4  10   4 201033. 3541.16   4
   4 -10  -4 196614. 3568.92   3
  -4 -10   3 279467. 2671.33   3
   4 -10  -3 293284. 4365.79   1
   4  10  -3 299410. 4604.50   2
   4 -10  -3 278522. 2756.41   2
  -4  10   3 290842. 4238.11   4
   4 -10  -2 34448.9 1476.31   1
  -4 -10   2 32377.8 751.671   3
   4  10  -2 36020.2 1555.10   2
  -4  10   2 35744.6 1517.44   4
   4 -10  -2 35533.5 904.484   2
  -4 -10   1 90434.9 971.945   3
  -4  10   1 98975.2 2554.02   4
   4  10  -1 97959.0 2529.88   2
   4 -10  -1 98781.9 2450.42   1
   4  10   0 439227. 5190.76   2
  -4 -10   0 397773. 2185.75   1
  -4 -10   0 388073. 1795.49   3
  -4 -10   0 414014. 2153.59   1
  -4 -10   0 384486. 1758.21   3
   4 -10   0 434994. 5134.07   1
  -4  10   0 420618. 5269.91   4
  -4 -10  -1 103845. 1168.85   3
   4 -10   1 102953. 2486.87   1
  -4 -10  -1 106804. 1472.92   1
  -4  10  -1 100132. 2662.10   4
   4  10   1 105548. 2539.58   2
  -4 -10  -2 92723.0 1371.88   3
  -4 -10  -2 90908.0 1632.11   1
  -4  10  -2 91477.3 2555.13   4
   4  10   2 91178.2 2317.55   2
   4 -10   2 89451.3 2337.38   1
  -4  10  -3 190392. 3195.20   2
   4 -10   3 190304. 3477.86   1
  -4  10  -3 196099. 3814.76   4
  -4 -10  -4 59767.1 1467.31   3
   4 -10   4 55104.3 1925.56   1
  -4  10  -4 58438.0 2097.33   4
   4 -10   5 15695.1 1081.62   1
  -4  10  -5 14800.8 1076.42   4
  -4 -10  -6 118473. 2490.67   3
   4 -10   6 113713. 2915.91   1
  -4  10  -6 118686. 2982.95   4
  -4 -10  -7 41393.9 1595.58   3
   4 -10   7 41783.4 1850.68   1
  -4  10  -7 41409.6 1740.23   4
   4 -10   8 6334.05 792.607   1
   4 -10   9 42987.1 2036.60   1
   4 -11 -13 3436.23 730.595   3
   4 -11 -12 11856.0 1203.20   3
   4 -11 -11 51114.8 2325.29   3
   4 -11 -10 13955.5 1204.90   3
   4 -11  -9 24284.2 1495.84   3
   4 -11  -8 61864.5 2282.05   3
   4  11  -7 32054.2 1199.73   1
   4 -11  -7 34764.4 1649.15   3
  -4 -11   6 24511.6 1158.72   3
   4 -11  -6 25110.6 1401.06   3
   4  11  -6 24426.5 935.695   1
  -4 -11   5 147258. 2587.70   3
   4 -11  -5 150606. 3383.83   1
   4  11  -5 148300. 1985.43   1
  -4 -11   4 80907.1 1716.09   3
   4 -11  -4 83595.9 2540.04   1
   4 -11  -4 88581.6 2517.83   3
  -4  11   4 89299.8 2405.71   4
  -4  11   3 4299.28 586.318   4
  -4 -11   3 3616.81 355.856   3
   4 -11  -3 4195.20 322.989   2
   4  11  -3 2902.42 495.548   2
   4 -11  -3 4119.30 572.258   1
   4 -11  -2 128014. 2984.46   1
  -4 -11   2 131843. 1651.13   3
  -4  11   2 131579. 2958.97   4
   4  11  -2 135915. 3069.40   2
   4 -11  -2 134885. 1492.62   2
  -4 -11   1 112206. 1305.38   3
  -4  11   1 112337. 2784.77   4
   4  11  -1 117820. 2772.80   2
   4 -11  -1 111020. 2734.62   1
  -4 -11   1 112376. 1290.57   3
  -4 -11   0 2632.66 207.644   1
   4 -11   0 2923.16 502.143   1
  -4 -11   0 2305.06 190.412   3
  -4 -11   0 2338.33 204.012   1
  -4 -11   0 2833.33 211.797   3
   4  11   0 2492.73 449.216   2
  -4 -11  -1 63529.4 1049.23   3
   4 -11   1 60400.9 1980.07   1
  -4 -11  -1 64937.5 1196.36   1
  -4  11  -1 61546.5 2125.85   4
   4  11   1 62068.7 1946.59   2
  -4 -11  -2 108223. 1800.04   1
  -4  11  -2 109586. 2889.23   4
   4  11   2 108719. 2556.35   2
   4 -11   2 111138. 2696.21   1
   4 -11   3 597.632 265.733   1
  -4 -11  -3 733.962 192.795   3
  -4  11  -3 1090.14 390.308   4
  -4  11  -3 962.863 272.114   2
  -4 -11  -4 43172.4 1253.52   3
  -4  11  -4 47229.4 1927.66   4
   4 -11   4 44693.7 1766.27   1
   4 -11   5 74181.4 2329.77   1
  -4  11  -5 72251.8 2395.15   4
  -4 -11  -6 7353.73 645.581   3
   4 -11   6 6043.96 720.583   1
  -4  11  -6 6232.06 724.935   4
   4 -11   7 11624.0 1011.51   1
  -4  11  -7 10408.7 902.264   4
   4 -11   8 30564.7 1711.30   1
   4 -11   9 2801.10 574.789   1
   4 -12 -12 3305.32 657.684   3
   4 -12 -11 1578.88 450.165   3
   4 -12 -10 28230.6 1700.40   3
   4 -12  -9 12516.6 1094.42   3
   4 -12  -8 3532.53 569.772   3
   4 -12  -7 16588.4 1168.62   3
   4  12  -6 19913.9 868.590   1
   4 -12  -6 21284.7 1314.09   3
   4 -12  -5 1705.85 448.787   1
  -4 -12   5 1476.14 279.590   3
   4  12  -5 1015.45 179.217   1
  -4  12   5 1263.49 330.944   4
   4 -12  -5 647.021 278.016   3
   4 -12  -4 31799.3 1612.17   1
  -4 -12   4 30978.5 764.289   1
  -4 -12   4 28125.0 1052.75   3
   4 -12  -4 28621.8 844.407   2
   4  12  -4 32404.6 1601.49   2
  -4  12   4 30798.0 1446.68   4
   4 -12  -4 29857.6 1515.94   3
  -4 -12   3 31167.2 613.945   1
  -4 -12   3 30332.2 967.424   3
   4 -12  -3 31655.5 1548.47   1
   4  12  -3 32793.5 1575.06   2
   4 -12  -3 30622.1 717.020   2
  -4  12   3 32591.9 1499.85   4
  -4 -12   2 159.141 84.1661   3
   4 -12  -2-187.154 251.660   1
  -4 -12   2 72.0346 28.9087   1
  -4  12   2 190.055 169.099   4
   4  12  -2-157.202 202.537   2
  -4  12   1 19278.6 1187.18   4
  -4 -12   1 20053.5 634.394   3
   4 -12  -1 19032.8 1161.29   1
   4  12  -1 19668.6 1161.22   2
  -4 -12   1 20475.7 634.631   3
  -4 -12   1 19643.6 473.982   1
  -4 -12   0 31728.1 735.837   1
   4 -12   0 29181.4 1437.56   1
  -4  12   0 31021.4 1530.58   4
  -4 -12   0 29826.7 734.550   1
   4  12   0 31030.3 1430.57   2
  -4 -12   0 31530.7 762.627   3
  -4 -12  -1 9234.96 474.663   1
   4 -12   1 7856.72 749.411   1
  -4 -12  -1 8577.41 500.688   1
  -4  12  -1 7779.18 794.192   4
   4  12   1 8300.12 740.208   2
  -4 -12  -1 8637.66 428.550   3
  -4 -12  -2 3780.71 318.506   3
  -4 -12  -2 4205.45 374.052   1
  -4  12  -2 4927.16 638.781   4
   4  12   2 4511.97 551.555   2
   4 -12   2 4500.26 601.485   1
  -4 -12  -3 10644.5 585.545   3
  -4  12  -3 10234.2 930.049   4
   4 -12   3 8677.33 800.607   1
  -4  12  -4 7359.29 790.562   4
   4 -12   4 6861.79 723.483   1
  -4 -12  -5 1032.90 249.797   3
  -4  12  -5 870.348 376.961   4
   4 -12   5 1379.56 421.642   1
  -4 -12  -6 9378.54 711.280   3
   4 -12   6 9212.18 876.300   1
  -4  12  -6 9279.96 879.711   4
   4 -12   7 4020.60 614.437   1
  -4  12  -7 3740.72 557.883   4
   4 -12   8 346.075 245.194   1
   4 -13 -12 2242.88 567.083   3
   4 -13 -11 2760.02 592.573   3
   4 -13 -10-311.688 351.083   3
   4 -13  -9 2493.75 535.556   3
   4 -13  -8 4947.92 682.623   3
   4 -13  -7 91.5175 285.649   3
  -4 -13   6 2092.24 277.291   1
   4 -13  -6 1472.35 398.461   3
  -4 -13   5 21510.9 773.261   1
  -4 -13   5 19764.9 995.892   3
  -4  13   5 18293.6 1137.98   4
   4 -13  -5 22026.4 1408.75   1
   4 -13  -5 21180.9 1334.55   3
  -4 -13   4 6919.36 384.027   1
  -4 -13   4 6065.67 510.510   3
   4  13  -4 7031.54 769.198   2
   4 -13  -4 6676.17 365.610   2
   4 -13  -4 6286.79 753.954   1
  -4  13   4 6950.59 718.295   4
  -4 -13   3 3967.10 252.989   1
  -4 -13   3 3521.56 353.471   3
   4 -13  -3 3802.16 578.717   1
  -4  13   3 2889.49 465.844   4
   4  13  -3 3759.89 545.782   2
  -4 -13   2 4430.83 347.664   3
  -4 -13   2 3925.29 228.030   1
  -4  13   2 4925.62 620.094   4
   4  13  -2 4166.77 569.010   2
   4 -13  -2 4336.89 596.752   1
  -4 -13   1 7438.35 427.858   3
  -4  13   1 6710.17 726.350   4
   4 -13  -1 7396.57 752.416   1
   4  13  -1 7836.43 760.119   2
  -4 -13   1 7608.18 426.354   3
  -4 -13   1 7750.70 344.700   1
   4  13   0 983.557 304.552   2
  -4 -13   0 1642.96 203.289   3
   4 -13   0 1340.52 333.931   1
  -4 -13   0 1333.13 177.735   1
  -4  13   0 911.722 313.473   4
  -4 -13  -1 19645.7 714.894   1
   4 -13   1 19494.5 1198.21   1
  -4  13  -1 17263.0 1199.69   4
  -4 -13  -1 19922.7 777.086   1
   4  13   1 20532.9 1170.19   2
  -4 -13  -1 20628.8 709.877   3
   4 -13   2 7025.91 731.463   1
  -4 -13  -2 7470.51 467.576   3
  -4  13  -2 6409.39 753.508   4
   4  13   2 6331.96 659.589   2
  -4 -13  -3 245.787 115.917   3
   4 -13   3-234.110 302.629   1
  -4  13  -3 94.2404 209.442   4
   4 -13   4 2244.32 411.016   1
  -4  13  -4 3482.42 572.297   4
   4 -13   5 12979.2 1035.64   1
  -4  13  -5 12804.8 1063.56   4
  -4  13  -6 1548.38 387.530   4
   4 -13   6 1498.12 397.871   1
   4 -13   7 1903.85 441.192   1
  -4  13  -7 1914.25 442.914   4
   4 -13   8 1521.60 417.676   1
   4 -14 -12 1399.59 461.240   3
   4 -14 -11 1051.92 393.232   3
   4 -14 -10 9999.12 1064.25   3
   4 -14  -9 4719.58 722.119   3
   4 -14  -8-21.5163 246.546   3
   4 -14  -7 11329.6 1040.56   3
  -4 -14   6 16757.6 794.898   1
   4 -14  -6 17000.4 1321.66   1
  -4  14   6 15827.9 1090.85   4
   4 -14  -6 16881.0 1249.49   3
   4 -14  -5 340.381 291.472   1
  -4 -14   5 31.6664 94.2785   1
  -4  14   5-167.856 305.656   4
   4 -14  -5 319.303 224.354   3
  -4 -14   4 11530.9 523.239   1
  -4 -14   4 11395.2 710.988   3
   4  14  -4 10623.3 980.791   2
   4 -14  -4 10660.0 993.592   1
  -4  14   4 10807.7 903.710   4
  -4 -14   3 8942.04 573.230   3
   4 -14  -3 9039.64 901.439   1
  -4 -14   3 9549.50 427.927   1
  -4  14   3 7891.52 779.365   4
   4  14  -3 8497.41 838.000   2
   4 -14  -2 824.189 311.561   1
  -4 -14   2 894.323 177.707   3
  -4 -14   2 1152.55 143.696   1
  -4  14   2 1171.42 279.228   4
   4  14  -2 1485.47 365.632   2
  -4 -14   1 11699.6 572.062   3
   4 -14  -1 12698.6 1015.57   1
  -4  14   1 12097.2 1002.47   4
   4  14  -1 11120.2 893.421   2
  -4 -14   1 11814.4 575.647   3
  -4 -14   1 12059.7 481.173   1
   4 -14   0 29336.0 1518.97   1
  -4 -14   0 27469.3 816.568   1
  -4  14   0 27134.4 1526.50   4
   4  14   0 28115.5 1391.95   2
  -4 -14   0 28810.8 869.510   3
   4 -14   1 5391.29 658.689   1
  -4 -14  -1 4790.61 404.359   1
  -4  14  -1 4798.57 654.866   4
   4  14   1 5628.38 631.774   2
  -4 -14  -1 5148.51 384.899   3
  -4 -14  -2 5646.89 427.663   3
   4 -14   2 5493.32 663.974   1
  -4  14  -2 5406.71 705.794   4
  -4 -14  -2 5864.16 509.625   1
  -4  14  -3 16848.7 1252.01   4
   4 -14   3 16497.7 1158.62   1
   4 -14   4 690.868 282.917   1
  -4  14  -4 591.247 262.740   4
  -4  14  -5 1624.31 436.736   4
   4 -14   5 1507.79 371.305   1
   4 -14   6 9492.76 923.865   1
  -4  14  -6 9319.84 939.034   4
  -4  14  -7 4730.65 668.942   4
   4 -14   7 5081.60 710.851   1
   4 -14   8 411.900 261.769   1
   4 -15 -11 13603.5 1318.85   3
   4 -15 -10 1875.27 508.595   3
   4 -15  -9 9134.91 1019.45   3
   4 -15  -8 10853.0 1073.49   3
  -4 -15   7 137.634 120.509   1
   4 -15  -7 53.1186 251.889   3
  -4 -15   6 8160.49 565.722   1
  -4  15   6 7005.01 761.584   4
   4 -15  -6 6484.26 849.252   1
   4 -15  -6 8093.54 904.979   3
   4 -15  -5 31837.6 1828.76   1
  -4 -15   5 32271.9 1012.99   1
   4  15  -5 30546.5 1673.85   2
  -4  15   5 30552.7 1568.03   4
   4 -15  -5 33910.4 1830.28   3
  -4 -15   4 6951.61 433.181   1
   4 -15  -4 6734.51 834.046   1
   4  15  -4 6538.41 785.756   2
  -4  15   4 6066.73 701.969   4
   4 -15  -3 6291.82 790.981   1
  -4 -15   3 6251.73 370.116   1
   4  15  -3 6692.37 758.728   2
  -4  15   3 6074.34 694.176   4
  -4 -15   2 22150.2 673.025   1
  -4  15   2 24318.6 1437.71   4
   4  15  -2 22133.9 1321.77   2
   4 -15  -2 23760.6 1448.63   1
  -4  15   1 3302.00 568.873   4
  -4 -15   1 3963.13 363.277   3
  -4 -15   1 4162.59 307.100   1
   4  15  -1 3767.40 543.154   2
   4 -15  -1 4196.30 640.731   1
   4  15   0 2403.03 441.000   2
   4 -15   0 2697.96 495.363   1
  -4 -15   0 3246.32 306.190   1
  -4  15   0 2355.59 504.617   4
  -4 -15   0 2851.79 299.409   3
  -4 -15  -1 16520.7 763.477   1
   4 -15   1 19830.3 1285.66   1
  -4  15  -1 16555.6 1242.53   4
  -4 -15  -1 17184.7 726.779   3
   4  15   1 17082.9 1081.64   2
   4 -15   2 6191.13 725.314   1
  -4 -15  -2 6510.69 561.146   1
  -4  15  -2 5791.48 755.428   4
  -4 -15  -2 4603.58 396.328   3
   4 -15   3 1231.88 355.699   1
  -4  15  -3 866.191 379.015   4
  -4  15  -4 12962.5 1134.85   4
   4 -15   4 12810.3 1059.71   1
   4 -15   5 8513.06 880.449   1
  -4  15  -5 8969.91 956.299   4
  -4  15  -6-129.399 305.497   4
   4 -15   6 313.291 218.532   1
   4 -15   7 6756.26 847.270   1
  -4  15  -7 6215.29 785.164   4
   4 -16 -11 1251.69 451.620   3
   4 -16 -10 15010.8 1359.97   3
   4 -16  -9 11334.6 1155.81   3
   4 -16  -8 3956.71 692.150   3
   4 -16  -7 11591.5 1185.49   1
   4 -16  -7 13473.2 1211.06   3
  -4 -16   6 7336.87 549.481   1
   4 -16  -6 7811.02 962.561   1
  -4  16   6 6953.05 773.497   4
   4 -16  -6 8203.57 962.813   3
   4 -16  -5 681.254 332.424   1
  -4 -16   5 589.328 165.841   1
   4  16  -5 330.405 256.726   2
   4 -16  -5 931.520 371.903   3
  -4  16   5 481.504 260.674   4
  -4 -16   4 29988.0 924.395   1
   4 -16  -4 28754.3 1719.10   1
   4  16  -4 28806.4 1619.24   2
  -4  16   4 27544.1 1528.93   4
   4 -16  -3 18323.3 1341.46   1
  -4 -16   3 17620.0 662.734   1
  -4  16   3 18496.1 1277.82   4
   4  16  -3 16568.6 1193.72   2
  -4 -16   2 1267.76 184.755   1
   4 -16  -2 1469.19 427.767   1
  -4  16   2 1780.74 441.476   4
   4  16  -2 1757.72 407.270   2
   4 -16  -1 21528.2 1411.10   1
  -4  16   1 20925.1 1394.17   4
   4  16  -1 20432.4 1244.43   2
  -4 -16   1 20101.9 723.659   1
   4  16   0 23246.5 1286.79   2
   4 -16   0 23154.4 1434.53   1
  -4 -16   0 23333.9 846.858   1
  -4  16   0 25842.1 1567.63   4
   4  16   1 886.720 291.742   2
  -4 -16  -1 1535.45 262.150   1
  -4  16  -1 1123.28 417.267   4
   4 -16   1 1191.33 383.186   1
   4 -16   2 16485.3 1212.44   1
  -4 -16  -2 17274.5 929.376   1
  -4  16  -2 16229.7 1296.71   4
  -4  16  -3 7799.39 899.581   4
   4 -16   3 8481.21 884.779   1
   4 -16   4 1084.60 390.278   1
  -4  16  -4 891.308 340.744   4
   4 -16   5 6003.09 791.850   1
  -4  16  -5 6859.30 848.586   4
   4 -16   6 15633.5 1234.00   1
  -4  16  -6 13984.9 1203.34   4
  -4  16  -7 151.164 286.422   4
   4 -16   7 705.166 347.441   1
   4 -17 -10 770.337 386.332   3
   4 -17  -9 6636.66 931.409   3
   4 -17  -8 8907.14 1082.28   1
   4 -17  -8 8942.05 1035.80   3
   4 -17  -7 1529.26 476.579   1
  -4  17   7 1587.24 390.784   4
   4 -17  -7 1410.86 449.541   3
  -4  17   6 14544.5 1136.46   4
   4 -17  -6 15054.5 1360.64   1
   4  17  -6 13289.0 1176.76   2
   4 -17  -6 14699.8 1330.53   3
   4  17  -5 21151.6 1450.22   2
  -4  17   5 21984.2 1402.54   4
   4 -17  -5 23780.8 1657.84   1
   4 -17  -5 25878.2 1720.16   3
   4 -17  -4 5689.29 816.958   1
  -4  17   4 4480.27 677.568   4
   4  17  -4 4168.10 657.977   2
   4 -17  -4 5005.43 778.997   3
   4 -17  -3 6803.77 864.372   1
  -4  17   3 6803.22 806.756   4
   4  17  -3 6592.73 771.101   2
  -4  17   2 14049.2 1171.82   4
   4  17  -2 13568.1 1056.79   2
   4 -17  -2 14374.2 1216.76   1
   4 -17  -1 8784.93 942.007   1
   4  17  -1 8510.08 833.006   2
  -4  17   1 9566.11 976.380   4
   4 -17   0 3949.50 649.420   1
  -4  17   0 3623.38 665.436   4
   4  17   0 4485.92 593.486   2
   4 -17   1 18619.2 1322.65   1
  -4  17  -1 16746.9 1332.09   4
   4  17   1 17924.3 1120.40   2
   4 -17   2 7166.50 830.637   1
  -4  17  -2 6827.06 865.925   4
   4 -17   3 2849.45 535.500   1
  -4  17  -3 3315.40 613.271   4
  -4  17  -4 13033.3 1213.90   4
   4 -17   4 11709.4 1064.84   1
  -4  17  -5 5182.40 765.735   4
   4 -17   5 6120.83 787.104   1
   4 -17   6 462.632 330.521   1
  -4  17  -6-236.103 361.956   4
  -4  17  -7 4238.27 699.978   4
   4 -18  -9 4645.74 805.907   3
   4 -18  -8-56.0433 257.390   1
   4 -18  -8 6.79871 313.560   3
   4 -18  -7 8355.53 1056.64   1
  -4  18   7 6871.65 811.032   4
   4 -18  -7 8077.00 1006.04   3
  -4  18   6 11389.3 1032.67   4
   4  18  -6 12618.9 1161.67   2
   4 -18  -6 12342.0 1256.62   3
   4 -18  -6 12923.6 1296.12   1
  -4  18   5 316.480 241.179   4
   4  18  -5 223.191 215.022   2
   4 -18  -5 1007.82 437.392   3
   4 -18  -5 211.865 315.634   1
   4 -18  -4 10114.1 1089.29   1
   4  18  -4 10165.2 993.866   2
   4 -18  -4 11084.4 1179.07   3
  -4  18   4 11230.3 1046.25   4
  -4  18   3 6519.87 819.923   4
   4  18  -3 5317.69 696.678   2
   4 -18  -3 5711.08 816.925   1
  -4  18   2-206.560 297.254   4
   4 -18  -2-12.7467 278.499   1
   4  18  -2-146.900 290.863   2
   4 -18  -1 6760.49 849.847   1
   4  18  -1 6142.00 704.799   2
  -4  18   1 7611.16 899.350   4
  -4  18   0 13664.2 1204.56   4
   4 -18   0 12401.7 1137.34   1
   4  18   0 13154.9 985.601   2
  -4  18  -1 2297.94 518.794   4
   4 -18   1 2572.90 531.811   1
   4 -18   2 3536.92 607.003   1
  -4  18  -2 3839.28 670.882   4
  -4  18  -3 4686.65 776.238   4
   4 -18   3 5541.70 753.179   1
   4 -18   4 472.354 277.051   1
  -4  18  -4 560.047 290.555   4
   4 -18   5 197.928 268.173   1
  -4  18  -5 185.256 254.494   4
  -4  18  -6 2661.33 621.701   4
  -4  18  -7 3174.27 642.144   4
   4 -19  -9 2448.81 588.127   3
   4 -19  -8 3690.27 736.720   1
   4 -19  -8 3694.78 716.184   3
   4  19  -7-8.62028 318.120   2
   4 -19  -7-303.639 385.611   1
  -4  19   7 136.605 211.557   4
   4 -19  -7-368.662 433.463   3
   4 -19  -6-503.788 345.802   1
   4  19  -6-86.3937 230.548   2
  -4  19   6-264.831 313.792   4
   4 -19  -6 34.9199 342.404   3
   4 -19  -5 9066.80 1088.09   1
   4  19  -5 9792.82 1021.96   2
  -4  19   5 10276.4 1020.43   4
   4 -19  -5 11467.8 1246.17   3
   4 -19  -4 11272.2 1189.76   1
  -4  19   4 10486.6 1049.79   4
   4  19  -4 9882.58 976.797   2
   4 -19  -4 11067.7 1183.16   3
   4 -19  -3-31.9071 338.048   1
  -4  19   3-292.719 341.550   4
   4  19  -3-115.760 257.163   2
  -4  19   2 3969.29 675.283   4
   4 -19  -2 4527.31 730.273   1
   4  19  -2 4067.87 593.807   2
   4 -19  -1 6252.27 845.535   1
   4  19  -1 5955.14 695.406   2
  -4  19   1 6159.74 851.370   4
   4 -19   0 1589.29 473.615   1
   4  19   0 2345.23 441.272   2
  -4  19   0 2352.86 579.342   4
   4 -19   1 5726.14 795.867   1
  -4  19  -1 5277.40 815.533   4
   4 -19   2 4501.23 697.539   1
  -4  19  -2 5076.45 800.340   4
   4 -19   3 1662.70 403.246   1
  -4  19  -3 1552.25 456.297   4
   4 -19   4 886.866 344.582   1
  -4  19  -4 1118.12 441.680   4
   4 -19   5 9309.39 1009.08   1
  -4  19  -5 10857.6 1154.28   4
  -4  19  -6 2667.66 624.454   4
   4 -20  -8-766.743 521.591   1
   4  20  -8-229.489 302.658   2
   4 -20  -8-1077.93 561.113   3
   4 -20  -7 6283.94 1004.83   1
   4  20  -7 6467.95 892.162   2
  -4  20   7 6377.67 833.274   4
   4 -20  -7 6395.16 936.592   3
   4  20  -6 9557.65 1042.58   2
   4 -20  -6 11042.1 1263.60   1
  -4  20   6 10015.5 1041.98   4
   4 -20  -6 12101.3 1289.22   3
   4 -20  -5 1896.60 573.787   1
  -4  20   5 1984.92 501.549   4
   4  20  -5 1711.21 459.860   2
   4 -20  -5 2233.21 600.920   3
   4 -20  -4 6558.57 938.728   1
  -4  20   4 7333.33 913.130   4
   4  20  -4 6327.64 801.332   2
   4 -20  -4 6268.08 944.833   3
  -4  20   3 18712.6 1444.43   4
   4  20  -3 16565.5 1220.91   2
   4 -20  -3 19159.7 1550.78   1
   4  20  -2 3094.18 518.048   2
   4 -20  -2 3148.99 649.157   1
  -4  20   2 2909.64 611.625   4
   4 -20  -1 5587.74 828.639   1
  -4  20   1 6488.60 910.117   4
   4  20  -1 5813.64 677.225   2
  -4  20   0 20482.9 1568.78   4
   4 -20   0 19202.8 1502.05   1
   4  20   0 19264.7 1199.03   2
   4 -20   1 8980.71 1024.76   1
  -4  20  -1 8838.49 1067.20   4
   4 -20   2-132.155 327.516   1
  -4  20  -2 986.280 405.708   4
  -4  20  -3 12348.7 1294.23   4
   4 -20   3 12295.8 1176.37   1
   4 -20   4 7605.47 938.400   1
  -4  20  -4 8213.44 1043.29   4
  -4  20  -5 600.858 392.567   4
  -4  21   7 5580.52 811.722   4
   4 -21  -6 13668.1 1453.82   1
  -4  21   6 14988.4 1311.29   4
   4 -21  -6 11767.3 1325.45   3
   4 -21  -5 51906.1 2754.73   1
  -4  21   5 47684.7 2307.16   4
   4 -21  -5 51889.7 2761.96   3
  -4  21   4 11286.1 1151.38   4
   4 -21  -4 14678.1 1444.33   3
   4 -21  -4 13722.0 1384.84   1
  -4  21   3 4433.02 774.497   4
   4 -21  -3 2950.80 655.016   1
   4  21  -3 2692.31 505.152   2
   4 -21  -2 35163.1 2133.68   1
  -4  21   2 32621.9 1988.41   4
   4  21  -2 30128.4 1564.94   2
   4 -21  -1 21672.6 1641.01   1
  -4  21   1 20887.3 1622.39   4
   4  21  -1 20330.3 1250.34   2
  -4  21   0 896.155 483.183   4
   4 -21   0 524.744 369.584   1
   4 -21   1 27074.7 1793.99   1
  -4  21  -1 27112.4 1890.64   4
  -4  21  -2 20530.3 1679.65   4
   4 -21   2 19963.7 1545.66   1
  -4  21  -3 412.989 431.653   4
  -4  22   7 22171.5 1617.16   4
  -4  22   6 32166.6 1958.45   4
  -4  22   5 2184.36 593.056   4
   4 -22  -5 1852.98 629.335   3
   4 -22  -5 1765.82 638.845   1
  -4  22   4 31950.6 1990.56   4
   4 -22  -4 35688.1 2307.71   3
   4 -22  -4 33483.5 2197.78   1
  -4  22   3 38715.2 2210.14   4
   4 -22  -3 35023.4 2219.16   1
   4 -22  -2 323.940 442.860   1
  -4  22   2 1991.96 589.110   4
   4 -22  -1 15029.4 1421.31   1
  -4  22   1 15501.3 1438.43   4
   4 -22   0 50662.7 2544.79   1
  -4  22   0 51070.5 2641.63   4
   4 -22   1 10364.7 1157.99   1
  -4  22  -1 11161.0 1268.07   4
   5   0 -15-115.519 302.249   3
   5   0 -14 984.172 416.533   3
   5   0 -13 11522.7 1101.75   3
   5   0 -12 444.500 249.208   3
   5   0 -11 3170.73 538.414   3
   5   0 -10 11313.9 946.343   3
   5   0  -9 22679.1 1251.83   3
   5   0  -8 5184.64 588.446   3
   5   0  -7 43336.5 1523.96   3
   5   0  -6 9471.80 669.969   3
   5   0  -5 1221.61 263.057   3
   5   0  -4 19366.2 777.846   1
   5   0  -4 21532.6 847.932   3
   5   0  -3 108863. 2552.84   2
   5   0  -3 109597. 1742.48   1
   5   0  -3 115957. 1776.29   3
   5   0  -2 29897.3 872.501   1
   5   0  -2 31910.4 862.109   3
   5   0  -1 44456.3 1570.11   2
   5   0  -1 45034.2 1089.95   1
   5   0   0 78980.4 1278.96   3
   5   0   0 80280.1 1503.90   1
   5   0   0 79606.0 2110.34   2
  -5   0   0 78728.3 1694.82   1
   5   0   1 25732.4 794.413   3
   5   0   1 27130.7 915.951   1
   5   0   1 24116.4 1010.15   4
   5   0   1 25953.0 1205.87   2
   5   0   2 13778.1 653.761   3
   5   0   2 15502.8 758.460   1
   5   0   2 15181.5 788.132   4
  -5   0  -2 15760.4 899.261   1
   5   0   2 15732.5 924.056   2
   5   0   3 31824.8 1112.60   3
   5   0   3 32512.8 1174.39   1
   5   0   3 31619.1 1098.36   4
   5   0   4 12733.0 765.861   3
   5   0   4 13255.1 819.621   1
   5   0   5 7080.02 658.484   1
   5   1 -15 5308.85 829.330   3
   5  -1 -14 4657.41 731.170   3
   5   1 -14 4684.65 759.017   3
   5  -1 -13 857.434 370.388   3
   5   1 -13 1353.84 435.957   3
   5  -1 -12 7210.64 822.748   3
   5   1 -12 7608.89 840.977   3
   5  -1 -11 12376.9 1047.13   3
   5   1 -11 14779.6 1109.66   3
   5  -1 -10-126.978 209.948   3
   5   1 -10 443.752 274.064   3
   5  -1  -9 20925.2 1220.52   3
   5   1  -9 21314.6 1192.49   3
   5  -1  -8 42514.5 1616.59   3
   5   1  -8 39667.9 1523.72   3
   5  -1  -7 18283.4 1007.93   3
   5   1  -7 18830.5 985.538   3
  -5  -1   7 17956.8 1011.58   3
   5   1  -6 41835.1 1349.28   3
  -5  -1   6 40635.8 1334.68   3
   5  -1  -6 39897.4 1378.13   3
   5   1  -5 74264.8 1665.71   3
   5  -1  -5 76061.7 1776.06   3
   5  -1  -4 19821.3 846.985   1
   5   1  -4 19494.0 715.986   1
   5  -1  -4 20347.3 864.454   3
   5   1  -4 21417.9 805.360   3
   5   1  -3 6621.25 655.523   2
   5  -1  -3 7223.70 662.287   2
   5   1  -3 6626.65 389.645   1
   5  -1  -3 7596.31 497.489   3
   5   1  -3 7691.53 434.682   3
   5  -1  -3 6650.73 465.050   1
   5   1  -2 47465.8 989.658   1
   5  -1  -2 45199.0 1186.16   1
   5   1  -2 47604.3 1685.10   2
   5  -1  -2 46407.5 1135.06   3
   5  -1  -2 48378.4 1640.72   2
   5   1  -2 49618.2 964.825   3
   5   1  -1 36304.5 867.978   1
   5   1  -1 34792.5 1424.68   2
   5  -1  -1 34062.0 1348.91   2
   5   1  -1 34752.6 769.812   3
   5  -1  -1 36020.1 1038.88   1
  -5   1   0 29285.7 1104.43   1
   5   1   0 31372.2 714.656   3
   5   1   0 32291.6 888.393   1
   5  -1   0 34178.1 1036.84   1
   5   1   0 31436.8 1334.71   2
   5  -1   0 31828.3 1314.50   2
  -5  -1   0 31749.5 1018.12   1
   5   1   1 34170.1 847.294   3
   5   1   1 35950.0 1020.78   1
   5  -1   1 31806.6 952.004   3
   5  -1   1 34448.9 1083.83   1
   5  -1   1 32300.5 1170.24   4
   5   1   1 35201.1 1415.80   2
   5  -1   1 36141.6 1377.27   2
  -5  -1  -1 34883.2 1159.85   1
   5   1   2 25309.7 847.254   3
   5   1   2 27092.3 964.815   1
   5  -1   2 23702.7 877.572   3
   5  -1   2 25619.0 992.844   1
   5   1   2 24416.1 994.624   4
   5  -1   2 24271.3 1002.81   4
  -5   1  -2 26255.0 1213.70   1
   5   1   2 26150.4 1202.26   2
  -5  -1  -3 1081.97 278.725   1
   5   1   3 1308.54 244.030   3
   5  -1   3 1176.15 242.877   3
   5   1   3 1025.52 237.151   1
   5  -1   3 1401.62 298.065   1
   5   1   3 819.579 183.664   4
   5  -1   3 877.939 215.416   4
   5   1   4 26246.9 1077.86   3
   5   1   4 27655.9 1165.51   1
   5  -1   4 28970.3 1221.35   1
   5  -1   4 27145.5 944.122   4
   5  -1   5 14411.7 928.120   1
   5  -1   6-500.096 304.849   1
   5   2 -15 1321.43 462.369   3
   5  -2 -14 11744.6 1178.92   3
   5   2 -14 11635.1 1155.40   3
   5  -2 -13 14214.3 1228.80   3
   5   2 -13 12649.7 1158.16   3
   5  -2 -12-100.014 269.960   3
   5   2 -12 1018.51 436.184   3
   5  -2 -11 36440.5 1793.72   3
   5   2 -11 37430.9 1761.73   3
   5  -2 -10 40684.1 1799.37   3
   5   2 -10 40772.4 1730.00   3
   5  -2  -9 779.213 319.747   3
   5   2  -9 1095.49 372.777   3
   5  -2  -8 21231.7 1167.95   3
   5   2  -8 21303.8 932.127   1
   5   2  -8 21985.7 1140.91   3
   5  -2  -7 19716.8 1063.38   3
   5   2  -7 19303.3 803.332   1
   5   2  -7 21114.7 1025.09   3
  -5  -2   7 20168.9 1041.90   3
   5   2  -6 14354.6 789.368   3
  -5  -2   6 12179.9 732.792   3
   5  -2  -6 13608.9 848.854   3
   5   2  -5 55985.6 1398.23   3
   5  -2  -5 56814.6 1561.91   3
   5   2  -4 71088.2 1372.84   3
   5  -2  -4 68604.0 1647.07   1
   5   2  -4 70669.1 1229.97   1
   5  -2  -4 70489.0 1625.64   3
   5   2  -3 22624.9 665.963   3
   5  -2  -3 21665.5 885.370   1
   5   2  -3 21311.8 601.603   1
   5   2  -3 22063.9 1191.65   2
   5  -2  -3 20350.6 1075.00   2
   5  -2  -3 22378.1 869.863   3
   5  -2  -2 7660.72 529.418   1
   5   2  -2 8726.26 748.703   2
   5  -2  -2 8157.54 680.288   2
   5   2  -2 7862.70 341.140   1
   5  -2  -2 7661.24 494.960   3
   5   2  -2 8558.69 336.272   3
   5  -2  -1 53618.1 1360.26   1
   5   2  -1 50712.6 650.459   3
   5   2  -1 53137.4 1770.78   2
   5  -2  -1 52126.2 1644.96   2
   5   2  -1 52412.7 730.551   3
   5   2   0 38387.1 656.630   3
   5   2   0 41576.9 938.349   1
  -5  -2   0 39864.8 1048.47   1
   5   2   0 39317.3 1516.69   2
   5  -2   0 41943.9 1222.14   1
   5  -2   0 41314.3 1469.60   2
   5   2   1 7001.58 354.938   3
   5   2   1 7029.45 432.051   1
  -5   2  -1 6265.96 581.797   1
   5  -2   1 7113.70 476.900   3
   5  -2   1 6651.24 512.288   1
  -5  -2  -1 7315.18 512.614   1
   5   2   1 6998.23 655.469   2
   5  -2   1 8283.81 661.013   2
   5   2   2 9235.04 484.291   3
   5   2   2 10531.0 596.099   1
   5  -2   2 8902.31 570.402   3
   5  -2   2 9682.68 633.543   1
   5  -2   2 9397.05 628.302   4
  -5   2  -2 8196.71 707.257   1
   5   2   2 9537.22 754.939   2
   5   2   3 41395.0 1181.58   3
   5   2   3 44522.2 1340.72   1
   5  -2   3 39897.4 1293.46   3
  -5  -2  -3 43445.3 1538.03   1
   5  -2   3 43185.4 1422.07   1
   5  -2   3 44693.5 1315.17   4
   5   2   3 40641.0 1241.06   4
   5   2   4 136.661 133.611   3
   5  -2   4 245.975 191.945   1
   5  -2   5 40662.6 1555.21   1
   5  -2   6 16558.8 1070.06   1
   5  -2   7 20.8013 216.931   1
   5   3 -15 12785.9 1272.14   3
   5  -3 -14 1660.36 499.723   3
   5   3 -14 2205.85 587.408   3
   5  -3 -13 12781.8 1190.34   3
   5   3 -13 13983.5 1210.77   3
   5  -3 -12 40583.4 2006.80   3
   5   3 -12 38523.2 1878.06   3
   5  -3 -11 4634.54 690.747   3
   5   3 -11 5001.21 725.733   3
   5  -3 -10 48673.8 1984.08   3
   5   3 -10 51064.5 1920.20   3
   5  -3  -9 84266.9 2479.57   3
   5   3  -9 85250.7 2316.76   3
   5  -3  -8 49352.4 1804.02   3
   5   3  -8 49682.2 1659.49   3
   5   3  -7 43614.6 1187.77   1
   5   3  -7 46262.1 1486.53   3
  -5  -3   7 44324.5 1564.11   3
   5  -3  -7 46713.6 1653.73   3
   5   3  -6 203538. 2274.95   1
   5   3  -6 213828. 2916.10   3
  -5  -3   6 210739. 2980.41   3
   5  -3  -6 209493. 3270.83   3
   5   3  -5 49312.7 959.075   1
   5   3  -5 52395.1 1282.86   3
  -5  -3   5 49678.7 1243.20   3
   5  -3  -5 51584.6 1543.93   3
   5  -3  -4 20014.4 949.435   1
   5   3  -4 19437.1 674.306   3
   5   3  -4 18886.3 560.198   1
   5  -3  -4 18645.3 888.256   3
   5  -3  -3 198319. 2831.19   1
   5   3  -3 193610. 1635.32   3
   5   3  -3 197623. 3642.68   2
   5  -3  -3 187374. 3159.31   2
   5  -3  -3 193919. 2750.59   3
   5   3  -3 185493. 1349.04   1
   5   3  -2 96958.3 892.326   1
   5  -3  -2 98923.3 1979.10   1
   5   3  -2 100922. 2552.28   2
   5  -3  -2 94981.3 2227.05   2
   5  -3  -1 33261.2 1139.22   1
   5   3  -1 34920.0 648.745   1
   5   3  -1 35272.6 1477.14   2
   5  -3  -1 32849.3 1297.45   2
   5   3   0 227352. 2018.00   1
  -5  -3   0 208588. 2195.09   1
   5   3   0 217039. 3588.98   2
   5  -3   0 213520. 3225.75   2
   5  -3   0 224899. 2969.65   1
   5   3   1 105789. 1624.58   1
  -5   3  -1 104149. 2408.29   1
   5  -3   1 101223. 1877.35   3
   5  -3   1 105707. 2082.82   1
  -5  -3  -1 102198. 1796.37   1
   5   3   1 97663.4 2460.36   2
   5  -3   1 105951. 2270.60   2
   5   3   1 93791.8 1050.82   3
   5   3   2 890.184 362.694   2
   5   3   2 611.916 147.555   3
  -5  -3  -2 205.580 138.149   1
   5  -3   2 617.946 193.763   3
   5  -3   2 559.708 244.464   1
  -5  -3  -3 99386.8 2250.62   1
   5   3   3 95881.1 1931.54   4
   5   3   3 94334.4 1696.44   3
   5  -3   4 58671.5 1808.45   1
   5   3   4 54977.2 1475.93   3
   5  -3   5 617.720 362.709   1
   5  -3   6 37607.8 1613.33   1
   5  -3   7 30764.9 1571.42   1
   5  -3   8-60.7796 245.726   1
   5   4 -15 10838.3 1205.25   3
   5  -4 -14 40458.6 2144.23   3
   5   4 -14 41007.0 2164.26   3
   5  -4 -13 15826.5 1318.14   3
   5   4 -13 17395.4 1361.35   3
   5  -4 -12 14444.0 1214.93   3
   5   4 -12 15136.6 1195.68   3
   5  -4 -11 96713.8 2940.81   3
   5   4 -11 97954.0 2840.59   3
   5  -4 -10 44931.1 1927.49   3
   5   4 -10 45780.2 1819.87   3
   5  -4  -9 14390.9 1048.48   3
   5   4  -9 14354.1 983.769   3
   5   4  -8 130185. 2661.48   3
   5   4  -8 123968. 2190.26   1
   5  -4  -8 126209. 2893.35   3
   5   4  -7 111917. 2265.98   3
  -5  -4   7 115566. 2472.66   3
   5  -4  -7 109828. 2556.50   3
   5   4  -6 19559.0 686.453   1
   5   4  -6 20987.1 922.804   3
  -5  -4   6 18376.6 887.631   3
   5  -4  -6 20262.6 1069.04   3
  -5  -4   5 298403. 3076.21   3
   5   4  -5 298649. 2166.42   1
   5  -4  -5 298758. 3804.73   3
   5  -4  -4 148769. 2673.81   1
   5   4  -4 146536. 1675.08   3
   5   4  -4 135147. 1020.67   1
   5   4  -4 133803. 1130.97   1
   5  -4  -4 146509. 2539.63   3
   5   4  -3 45.5977 48.0270   3
   5   4  -3-198.153 311.126   2
   5  -4  -3 11.2906 172.109   2
   5  -4  -2 146585. 2683.30   2
   5  -4  -2 148471. 2527.69   1
   5  -4  -1 247490. 3260.49   1
   5   4  -1 249250. 3963.99   2
   5  -4  -1 248403. 3439.04   2
  -5   4   0 13981.5 947.167   1
  -5  -4   0 12299.4 500.723   1
   5   4   0 14926.6 995.032   2
   5  -4   0 12876.3 797.366   2
   5  -4   0 14595.8 828.578   1
  -5  -4  -1 167718. 2177.17   1
   5  -4   1 165097. 2720.03   1
   5   4   1 171439. 3221.67   2
   5  -4   1 168813. 2798.33   2
  -5  -4  -2 127475. 2190.57   1
   5  -4   2 120290. 2263.61   3
   5  -4   2 126613. 2438.73   1
   5   4   2 123468. 2717.01   2
   5  -4   3 8585.98 677.342   1
   5   4   3 7698.35 463.206   3
   5  -4   4 57921.2 1821.32   1
   5   4   4 51559.9 1363.46   3
   5  -4   5 99315.5 2498.89   1
   5  -4   6 20263.9 1223.28   1
   5  -4   7 15129.3 1104.49   1
   5  -4   8 31198.1 1656.94   1
   5  -5 -14-82.1930 307.462   3
   5   5 -14 523.354 361.821   3
   5  -5 -13 8262.40 974.404   3
   5   5 -13 9103.86 989.103   3
   5  -5 -12 20766.8 1456.10   3
   5   5 -12 22011.8 1446.56   3
   5  -5 -11 788.987 380.934   3
   5   5 -11 1443.26 410.408   3
   5  -5 -10 42221.4 1877.28   3
   5   5 -10 42901.7 1757.79   3
   5  -5  -9 72714.9 2346.37   3
   5   5  -9 76517.1 2198.57   3
   5  -5  -8 3525.31 540.112   3
   5   5  -8 3303.46 449.246   3
   5   5  -8 3298.78 375.507   1
   5   5  -7 24936.9 1071.47   3
   5   5  -7 25448.8 874.094   1
  -5  -5   7 25040.7 1160.56   3
   5  -5  -7 24922.5 1240.45   3
   5   5  -6 152327. 2320.81   3
   5   5  -6 146821. 1770.67   1
  -5  -5   6 149362. 2478.81   3
   5  -5  -6 150824. 2917.82   3
   5   5  -5 29309.7 897.571   3
   5  -5  -5 28042.0 1241.14   1
   5   5  -5 28055.7 589.068   1
  -5  -5   5 27921.9 920.722   3
   5  -5  -5 29532.5 1242.68   3
   5  -5  -4 62996.7 1819.37   1
   5   5  -4 62287.1 1026.15   3
   5  -5  -4 60591.1 1716.63   3
   5  -5  -3 104519. 2271.63   1
   5  -5  -3 101593. 2249.91   2
   5  -5  -3 100588. 2152.46   3
   5   5  -2 18325.7 1139.19   2
   5  -5  -2 19260.4 967.973   2
   5  -5  -2 18739.9 964.110   1
   5  -5  -1 22161.9 1022.80   1
   5   5  -1 23624.7 1279.31   2
   5  -5  -1 23108.8 1035.32   2
   5  -5   0 197928. 3054.99   1
   5   5   0 203590. 3577.00   2
   5  -5   0 194928. 2970.79   2
  -5  -5  -1 30275.8 872.908   1
   5  -5   1 32518.3 1269.92   1
   5   5   1 30356.5 1389.76   2
  -5  -5  -2 11455.7 640.437   1
   5  -5   2 11916.8 784.034   1
   5   5   2 12344.7 891.584   2
   5  -5   3 29461.2 1265.56   1
   5   5   3 27399.9 799.589   3
   5  -5   4 40906.0 1548.56   1
   5  -5   5 1188.48 366.515   1
   5  -5   6 24867.2 1339.71   1
   5  -5   7 7500.94 807.302   1
   5  -5   8 31.2521 229.301   1
   5  -5   9 3915.71 661.863   1
   5  -6 -14 1753.22 518.265   3
   5   6 -14 1346.92 441.334   3
   5  -6 -13 1629.37 510.668   3
   5   6 -13 1780.73 455.694   3
   5  -6 -12 1556.75 451.863   3
   5   6 -12 1741.48 438.117   3
   5  -6 -11 14616.5 1185.81   3
   5   6 -11 14245.6 1098.73   3
   5  -6 -10 3104.04 567.623   3
   5   6 -10 2735.99 467.848   3
   5  -6  -9 2635.03 471.237   3
   5   6  -9 3114.47 458.589   3
   5  -6  -8 1993.12 400.599   3
   5   6  -8 1852.43 339.303   3
   5   6  -8 1607.77 255.188   1
   5   6  -7 6954.01 570.606   3
   5   6  -7 6953.76 455.379   1
  -5  -6   7 7137.53 641.645   3
   5  -6  -7 7107.66 684.670   3
   5   6  -6 3237.06 350.140   3
   5   6  -6 3110.18 252.615   1
  -5  -6   6 3174.87 380.115   3
   5  -6  -6 2630.32 411.847   3
   5  -6  -5 8370.51 715.438   1
   5   6  -5 7782.57 453.269   3
   5  -6  -5 7191.48 636.510   3
  -5  -6   5 7595.75 480.531   3
  -5  -6   4 24652.4 650.499   3
   5  -6  -4 24906.0 1166.80   3
   5  -6  -4 24787.5 1184.99   1
   5  -6  -3 7551.91 648.776   1
   5   6  -3 7326.15 757.647   2
   5  -6  -3 6820.97 583.255   2
   5   6  -2 5153.90 633.036   2
   5  -6  -2 5309.57 502.941   2
   5  -6  -2 4519.38 490.215   1
   5  -6  -1 25661.0 1148.49   1
   5   6  -1 27265.4 1365.92   2
   5  -6  -1 26636.2 1090.57   2
   5  -6   0 5446.01 548.026   1
   5   6   0 5919.89 656.086   2
   5  -6   0 5513.84 508.110   2
   5   6   1 1507.11 365.825   2
  -5  -6  -1 1240.87 180.902   1
   5  -6   1 1663.82 330.807   1
  -5  -6  -2 13277.2 660.793   1
   5  -6   2 13020.3 848.388   1
   5   6   2 13485.5 938.037   2
   5  -6   3 20854.6 1098.68   1
   5  -6   4 519.662 248.331   1
   5  -6   5 19571.4 1149.15   1
   5  -6   6 15353.2 1080.57   1
   5  -6   7 488.708 283.288   1
   5  -6   8 1506.96 431.716   1
   5  -6   9 6082.87 805.192   1
   5  -7 -14-3.96723 262.099   3
   5   7 -14-465.336 381.376   3
   5  -7 -13 357.805 306.533   3
   5   7 -13-310.128 357.094   3
   5  -7 -12 5786.33 803.549   3
   5   7 -12 6238.80 784.854   3
   5  -7 -11 364.419 288.420   3
   5   7 -11-198.955 264.908   3
   5  -7 -10 3639.72 591.760   3
   5   7 -10 3721.24 544.593   3
   5   7  -9 13862.6 961.292   3
   5  -7  -9 11481.9 980.097   3
   5   7  -8 10687.5 772.719   3
   5   7  -8 10349.3 634.362   1
   5  -7  -8 9677.23 853.901   3
   5  -7  -7-84.5167 219.516   3
  -5  -7   7-56.6647 195.795   3
   5   7  -7-71.8794 108.901   1
   5   7  -7 35.8500 147.308   3
   5   7  -6 40801.7 1208.29   3
   5  -7  -6 37217.6 1530.80   3
  -5  -7   6 39622.8 1320.84   3
   5   7  -6 38455.7 862.453   1
   5  -7  -5 16820.5 1058.14   1
   5  -7  -5 17157.7 1011.94   3
  -5  -7   5 18089.1 740.940   3
   5  -7  -4 1041.78 279.311   1
   5  -7  -4 1444.79 319.471   3
  -5  -7   4 978.188 135.050   3
   5  -7  -3 17590.8 1010.90   1
   5   7  -3 16502.7 1146.43   2
   5  -7  -3 16546.5 886.323   2
   5   7  -2 37022.7 1677.91   2
   5  -7  -2 33497.4 1225.31   2
   5  -7  -2 36714.4 1430.72   1
   5  -7  -1 797.309 194.313   2
   5  -7  -1 1042.95 299.726   1
   5   7  -1 323.252 281.895   2
   5  -7   0 41073.5 1505.30   1
   5  -7   0 41774.6 1298.56   2
  -5  -7  -1 48472.5 965.499   1
   5   7   1 51833.3 1868.07   2
   5  -7   1 50378.8 1692.49   1
   5  -7   2 6095.92 608.987   1
   5   7   2 6763.83 682.450   2
  -5  -7  -2 6889.66 464.717   1
   5  -7   3 6879.92 660.172   1
   5  -7   4 27809.0 1345.75   1
   5  -7   5 7709.73 746.306   1
   5  -7   6 3487.48 553.856   1
   5  -7   7 12288.8 1022.91   1
   5  -7   8 3067.56 563.464   1
   5  -7   9 1398.45 449.049   1
   5   8 -14 22212.8 1658.74   3
   5  -8 -13 12527.2 1207.67   3
   5   8 -13 11665.2 1150.20   3
   5  -8 -12 238.266 250.179   3
   5   8 -12 187.624 249.919   3
   5  -8 -11 34262.1 1836.42   3
   5   8 -11 33757.9 1726.87   3
   5   8 -10 39858.1 1751.37   3
   5  -8 -10 39205.9 1910.29   3
   5  -8  -9 935.972 382.843   3
   5   8  -9 774.697 269.948   3
   5   8  -8 35458.0 1418.66   3
   5  -8  -8 33797.6 1607.27   3
   5   8  -7 57687.4 1289.49   1
   5   8  -7 62305.0 1697.76   3
   5  -8  -7 58881.0 2050.59   3
  -5  -8   7 57196.6 1826.79   3
   5   8  -6 3131.33 250.702   1
  -5  -8   6 3245.26 406.146   3
   5  -8  -6 3467.82 490.680   3
   5  -8  -5 99739.2 2613.65   1
   5  -8  -5 99675.3 2540.51   3
  -5  -8   5 101918. 1790.37   3
   5  -8  -4 67186.0 1751.58   2
   5   8  -4 74952.3 2478.38   2
   5  -8  -4 70971.9 2156.73   1
   5  -8  -4 73195.3 2143.17   3
  -5  -8   4 68891.9 1105.85   3
   5  -8  -3 6230.41 644.482   1
   5   8  -3 7678.75 829.923   2
   5  -8  -3 5979.05 532.125   2
   5   8  -2 13780.4 1039.10   2
   5  -8  -2 13671.9 773.068   2
   5  -8  -2 13647.0 921.665   1
   5  -8  -1 102885. 2482.43   1
   5   8  -1 105261. 2744.65   2
   5  -8  -1 100685. 2006.30   2
   5  -8   0 37920.5 1504.75   1
   5   8   0 38607.3 1649.03   2
  -5  -8  -1 44826.1 868.380   1
   5   8   1 45863.2 1777.95   2
   5  -8   1 46374.0 1675.46   1
   5  -8   2 27384.7 1298.95   1
  -5  -8  -2 26019.3 872.797   1
   5   8   2 27834.0 1369.09   2
   5  -8   3 17330.0 1064.34   1
   5  -8   4 8050.25 751.525   1
   5  -8   5 34424.7 1592.60   1
   5  -8   6 18261.0 1220.29   1
   5  -8   7 1386.29 398.043   1
   5  -8   8 8025.97 884.278   1
   5  -8   9 11556.3 1124.44   1
   5   9 -14 6030.84 893.969   3
   5  -9 -13 4098.14 735.195   3
   5   9 -13 4370.93 723.313   3
   5  -9 -12 33949.1 1952.97   3
   5   9 -12 33653.5 1841.65   3
   5  -9 -11 11023.1 1079.32   3
   5   9 -11 11316.4 1019.70   3
   5   9 -10 15915.1 1134.15   3
   5  -9 -10 17846.7 1330.53   3
   5   9  -9 58652.3 2000.14   3
   5  -9  -9 55689.2 2182.00   3
   5  -9  -8 37324.7 1756.47   3
   5  -9  -7 7077.57 752.502   3
   5  -9  -6 102640. 2706.84   3
   5   9  -6 98905.7 1314.05   1
  -5  -9   6 103344. 2205.57   3
   5  -9  -5 57569.7 2071.36   1
   5  -9  -5 59243.9 2028.91   3
  -5  -9   5 58354.3 1401.18   3
   5  -9  -4 1929.80 408.671   1
   5   9  -4 1864.21 435.967   2
   5  -9  -4 2177.89 351.205   2
   5  -9  -4 1767.38 354.112   3
  -5  -9   4 2597.05 242.011   3
   5  -9  -3 71998.1 2201.29   1
   5   9  -3 75265.9 2482.33   2
   5  -9  -3 67692.9 1661.75   2
   5   9  -2 65373.2 2240.39   2
   5  -9  -2 64721.9 1578.58   2
   5  -9  -2 63744.3 2039.92   1
   5  -9  -1 3488.93 480.079   1
   5  -9  -1 4563.63 425.877   2
   5   9  -1 4174.75 589.695   2
   5  -9   0 75716.6 2187.89   1
   5   9   0 74678.4 2316.26   2
   5  -9   1 55951.7 1884.49   1
  -5  -9  -1 52189.6 885.269   1
   5   9   1 56413.1 1978.26   2
   5   9   2 1375.84 366.876   2
  -5  -9  -2 1479.63 207.912   1
   5  -9   2 1335.87 354.957   1
   5  -9   3 29193.8 1414.46   1
   5  -9   4 33998.7 1576.35   1
   5  -9   5 1721.37 425.322   1
   5  -9   6 12883.4 1036.03   1
   5  -9   7 10404.2 982.892   1
   5  -9   8 1108.00 379.019   1
   5 -10 -13 11195.5 1175.54   3
   5 -10 -12-17.3658 241.706   3
   5 -10 -11 20042.2 1466.93   3
   5 -10 -10 23442.8 1522.84   3
   5 -10  -9 120.104 216.601   3
   5 -10  -8 5126.21 684.155   3
   5 -10  -7 35561.7 1692.80   3
   5 -10  -6 4486.88 628.388   1
   5  10  -6 3842.60 261.662   1
   5 -10  -6 4764.34 619.952   3
  -5 -10   6 4382.04 475.240   3
   5 -10  -5 12067.0 996.047   1
   5 -10  -5 9989.54 885.490   3
  -5 -10   5 12023.5 669.406   3
   5  10  -4 62209.9 2331.19   2
   5 -10  -4 56008.4 1539.55   2
   5 -10  -4 59904.8 2101.65   1
   5 -10  -4 59551.4 2074.56   3
  -5 -10   4 60962.2 1165.17   3
   5 -10  -3 27797.5 1413.93   1
   5  10  -3 30220.2 1598.99   2
   5 -10  -3 30732.9 1071.95   2
   5 -10  -2 4787.88 579.716   1
   5  10  -2 5241.12 664.987   2
   5 -10  -2 5117.30 425.687   2
   5 -10  -1 46897.1 1794.46   1
   5  10  -1 45812.4 1874.63   2
   5 -10   0 20969.7 1183.66   1
   5  10   0 22391.1 1306.38   2
   5  10   1 532.186 291.954   2
  -5 -10  -1 115.430 54.7221   1
   5 -10   1 514.285 261.250   1
   5 -10   2 18040.3 1132.79   1
   5  10   2 20082.2 1188.53   2
   5 -10   3 25611.2 1373.81   1
   5 -10   4 690.138 294.427   1
   5 -10   5 19230.7 1243.06   1
   5 -10   6 15135.5 1152.78   1
   5 -10   7 186.628 176.784   1
   5 -10   8 2219.60 507.413   1
   5 -11 -12 8064.87 983.647   3
   5 -11 -11 6156.14 839.216   3
   5 -11 -10 870.636 368.725   3
   5 -11  -9 22303.5 1451.97   3
   5 -11  -8 11500.0 1016.84   3
   5 -11  -7 1412.14 396.995   3
   5 -11  -6 32699.2 1707.13   1
   5 -11  -6 34411.6 1667.26   3
   5 -11  -5 30412.4 1621.89   1
   5 -11  -5 31151.5 1583.93   3
  -5 -11   5 32646.9 1139.81   3
  -5 -11   4 60.7748 84.8609   3
   5  11  -4 20.9415 239.198   2
   5 -11  -4-12.5510 122.844   2
   5 -11  -4-458.169 379.495   3
   5 -11  -4 8.69581 205.188   1
   5 -11  -3 4966.39 622.182   1
   5  11  -3 5431.36 702.360   2
   5 -11  -3 5109.94 415.986   2
  -5 -11   3 4374.85 200.668   3
   5  11  -2 21435.9 1345.09   2
   5 -11  -2 19728.1 1224.16   1
   5 -11  -2 21408.1 776.553   2
   5 -11  -1 6379.75 698.206   1
  -5  11   1 5165.69 694.256   4
   5  11  -1 6891.82 748.590   2
   5 -11   0 24404.2 1332.40   1
  -5  11   0 26989.4 1578.86   4
   5  11   0 24781.9 1384.17   2
   5 -11   1 23018.9 1290.89   1
  -5 -11  -1 20828.4 548.175   1
   5  11   1 22559.1 1320.80   2
   5  11   2 2479.05 459.264   2
   5 -11   2 1681.91 362.321   1
   5 -11   3-257.864 273.541   1
  -5  11  -3 65.8865 258.220   4
   5 -11   4 16070.4 1130.64   1
   5 -11   5 4585.06 642.063   1
   5 -11   6 579.253 297.678   1
   5 -11   7 1268.57 394.092   1
   5 -11   8 3101.87 581.051   1
   5 -12 -12-349.054 395.388   3
   5 -12 -11 4229.76 716.389   3
   5 -12 -10 11762.9 1133.31   3
   5 -12  -9 3344.92 592.888   3
   5 -12  -8 991.255 351.701   3
   5 -12  -7 23450.4 1466.10   3
   5 -12  -7 23970.6 1533.45   1
   5 -12  -6 2317.29 506.335   1
   5 -12  -6 2654.03 520.622   3
   5 -12  -5 6103.10 495.561   2
   5  12  -5 7149.08 851.231   2
   5 -12  -5 6149.78 754.329   3
   5 -12  -5 6232.07 755.016   1
   5 -12  -4 19778.1 1290.20   1
   5  12  -4 20089.9 1373.49   2
   5 -12  -4 18654.7 789.195   2
   5 -12  -4 19626.6 1300.49   3
   5 -12  -3 11657.8 978.809   1
   5  12  -3 13420.0 1109.22   2
   5 -12  -3 13801.1 613.161   2
  -5  12   2 829.283 273.395   4
   5  12  -2 1102.81 358.964   2
   5 -12  -2 695.314 255.075   1
  -5  12   1 25448.8 1515.96   4
   5 -12  -1 25949.5 1425.11   1
   5  12  -1 25538.4 1450.26   2
   5  12   0 19073.5 1229.60   2
   5 -12   0 18107.5 1167.66   1
  -5  12   0 19254.7 1376.96   4
   5  12   1 291.006 271.462   2
   5 -12   1 92.0255 177.126   1
  -5  12  -1-162.892 262.388   4
  -5  12  -2 5345.97 740.822   4
   5 -12   2 5355.32 648.575   1
   5  12   2 5668.97 661.945   2
  -5  12  -3 7687.94 892.246   4
   5 -12   3 7320.52 768.139   1
   5 -12   4 410.429 229.677   1
  -5  12  -4 68.6573 260.113   4
   5 -12   5 5103.50 682.885   1
   5 -12   6 8908.15 906.787   1
   5 -12   7 1923.18 444.677   1
   5 -13 -12 4368.04 746.729   3
   5 -13 -11 1539.97 457.104   3
   5 -13 -10 172.325 249.652   3
   5 -13  -9 4180.54 672.430   3
   5 -13  -8 10621.0 1015.00   3
   5 -13  -7 1251.91 380.266   1
   5 -13  -7 1247.11 356.817   3
   5 -13  -6 10749.7 1076.60   1
   5 -13  -6 11861.5 1064.80   3
   5  13  -5 16625.0 1310.76   2
   5 -13  -5 16403.3 762.424   2
   5 -13  -5 19507.6 1368.87   3
   5 -13  -5 17549.5 1283.25   1
   5 -13  -4 10595.8 978.455   1
   5  13  -4 9573.49 988.458   2
   5 -13  -4 9133.78 501.753   2
   5 -13  -4 9327.66 941.531   3
   5 -13  -3 6180.79 743.720   1
  -5  13   3 6309.29 773.129   4
   5  13  -3 5336.33 719.355   2
   5 -13  -3 6289.49 337.945   2
  -5  13   2 24970.3 1517.54   4
   5  13  -2 28287.2 1565.50   2
   5 -13  -2 26677.7 1505.20   1
   5 -13  -1 3972.23 594.026   1
  -5  13   1 4431.60 675.554   4
   5  13  -1 4257.92 615.153   2
   5 -13   0 7027.34 761.799   1
  -5  13   0 6822.62 838.829   4
   5  13   0 6634.07 759.322   2
   5 -13   1 26276.8 1458.82   1
  -5  13  -1 25463.2 1617.63   4
   5  13   1 26687.5 1425.84   2
   5  13   2 17241.4 1145.45   2
  -5  13  -2 18589.5 1411.11   4
   5 -13   2 15499.9 1132.56   1
   5 -13   3 1292.40 357.845   1
  -5  13  -3 1642.50 491.940   4
  -5  13  -4 16214.6 1338.71   4
   5 -13   4 15734.2 1189.92   1
   5 -13   5 8427.71 886.697   1
  -5  13  -5 9157.45 1000.08   4
   5 -13   6 409.360 274.810   1
   5 -13   7 7544.80 890.188   1
   5 -14 -11 9584.80 1105.95   3
   5 -14 -10 9228.91 1051.24   3
   5 -14  -9-73.8191 297.432   3
   5 -14  -8 2327.66 480.749   3
   5 -14  -7 7104.38 853.616   3
   5 -14  -7 6687.60 874.980   1
   5 -14  -6 4097.79 693.494   1
   5 -14  -6 4980.83 746.751   3
   5  14  -5 18263.6 1395.15   2
   5 -14  -5 18624.6 1397.65   1
   5 -14  -5 19804.4 1417.72   3
   5 -14  -4 27811.2 1655.59   1
   5  14  -4 28828.6 1709.15   2
   5 -14  -4 30675.7 1740.99   3
  -5  14   4 28927.8 1632.94   4
  -5  14   3 7379.97 865.598   4
   5  14  -3 8657.92 908.510   2
   5 -14  -3 7421.00 841.615   1
  -5  14   2 4879.09 692.876   4
   5 -14  -2 4105.98 631.718   1
   5  14  -2 3702.20 608.516   2
   5 -14  -1 28555.4 1593.64   1
  -5  14   1 28075.9 1684.96   4
   5  14  -1 30351.2 1627.19   2
   5 -14   0 17577.9 1220.97   1
  -5  14   0 18961.5 1424.21   4
   5  14   0 17645.4 1235.98   2
   5  14   1 3292.42 540.300   2
   5 -14   1 2863.43 527.282   1
  -5  14  -1 3847.94 678.202   4
  -5  14  -2 8940.38 1006.38   4
   5 -14   2 9508.29 909.079   1
  -5  14  -3 20423.5 1521.58   4
   5 -14   3 19632.8 1318.17   1
   5 -14   4-145.047 236.601   1
  -5  14  -4 721.838 352.177   4
   5 -14   5 21901.9 1429.03   1
  -5  14  -5 22599.8 1591.48   4
   5 -14   6 10730.6 1037.23   1
  -5  14  -6 11147.1 1115.08   4
   5 -15 -11 1026.61 443.079   3
   5 -15 -10 25137.1 1732.12   3
   5 -15  -9 40206.2 2170.93   3
   5 -15  -8 6022.39 848.623   1
   5 -15  -8 4416.76 724.430   3
   5 -15  -7 26200.0 1761.35   1
   5 -15  -7 24463.2 1660.86   3
   5  15  -6 70948.0 2787.33   2
   5 -15  -6 73366.6 2842.86   3
   5 -15  -6 68254.7 2777.96   1
   5 -15  -5 11861.2 1149.46   1
   5  15  -5 11653.9 1143.49   2
   5 -15  -5 13384.6 1239.16   3
   5 -15  -4 24130.5 1623.34   1
  -5  15   4 27522.1 1633.55   4
   5  15  -4 23854.8 1583.31   2
   5 -15  -4 25309.9 1651.96   3
  -5  15   3 53375.5 2302.79   4
   5  15  -3 53622.6 2291.01   2
   5 -15  -3 53583.9 2327.89   1
  -5  15   2 19427.2 1431.90   4
   5 -15  -2 17563.2 1293.78   1
   5  15  -2 17664.2 1296.46   2
   5 -15  -1 10991.2 1047.51   1
  -5  15   1 11757.4 1140.43   4
   5  15  -1 9230.39 912.401   2
   5 -15   0 81038.2 2714.38   1
  -5  15   0 83947.7 3031.94   4
   5  15   0 79970.0 2576.13   2
   5 -15   1 27061.6 1557.31   1
  -5  15  -1 28456.0 1809.91   4
   5  15   1 26889.8 1498.78   2
   5 -15   2 3131.19 569.515   1
  -5  15  -2 2526.56 605.936   4
  -5  15  -3 31114.0 1919.56   4
   5 -15   3 30332.4 1697.72   1
  -5  15  -4 23120.0 1672.29   4
   5 -15   4 22697.8 1502.87   1
  -5  15  -5 603.374 412.500   4
   5 -15   5 628.982 394.434   1
   5 -15   6 13139.6 1167.75   1
  -5  15  -6 13341.8 1236.37   4
   5 -16 -10 12994.6 1297.26   3
   5 -16  -9 6750.99 985.250   1
   5 -16  -9 6048.38 928.047   3
   5 -16  -8 48262.6 2515.35   1
   5 -16  -8 46319.1 2358.12   3
   5 -16  -7 39579.8 2280.13   1
   5 -16  -7 41949.2 2233.81   3
   5  16  -6 11852.0 1198.19   2
   5 -16  -6 12684.0 1266.86   3
   5 -16  -6 12187.8 1220.32   1
   5 -16  -5 91771.1 3222.08   1
   5  16  -5 92864.3 3213.57   2
   5 -16  -5 100612. 3437.23   3
   5 -16  -4 51446.6 2352.21   1
  -5  16   4 52065.2 2298.86   4
   5  16  -4 50671.9 2330.83   2
   5 -16  -4 54384.6 2504.20   3
   5 -16  -3 875.961 392.458   1
  -5  16   3 1109.52 517.716   4
   5  16  -3 224.194 344.585   2
  -5  16   2 72325.4 2806.29   4
   5 -16  -2 68202.8 2623.28   1
   5  16  -2 68038.6 2529.29   2
   5 -16  -1 76273.8 2745.05   1
  -5  16   1 79327.8 2984.81   4
   5  16  -1 74706.9 2603.83   2
   5  16   0 849.092 390.532   2
  -5  16   0 1791.78 612.043   4
   5 -16   0 806.041 445.362   1
   5 -16   1 47031.2 2115.00   1
  -5  16  -1 50097.6 2442.48   4
   5  16   1 45739.8 1945.39   2
  -5  16  -2 58301.2 2652.00   4
   5 -16   2 63901.1 2452.11   1
   5 -16   3 2008.14 488.155   1
  -5  16  -3 1380.91 531.671   4
  -5  16  -4 25947.4 1803.78   4
   5 -16   4 26631.1 1622.27   1
   5 -16   5 39154.6 1979.40   1
  -5  16  -5 36627.0 2104.61   4
  -5  16  -6 5969.83 888.701   4
   5 -17  -9 27858.6 1990.24   1
   5 -17  -9 29943.3 1980.67   3
   5 -17  -8 1047.00 471.910   1
   5 -17  -8 1313.30 524.543   3
   5 -17  -7 15769.3 1455.38   1
   5  17  -7 15004.9 1346.25   2
   5 -17  -7 16319.6 1440.28   3
   5  17  -6 47494.1 2375.27   2
   5 -17  -6 48166.2 2464.65   1
   5 -17  -6 50653.7 2513.45   3
   5 -17  -5 7826.19 1026.77   1
  -5  17   5 7797.90 970.540   4
   5  17  -5 8196.41 994.483   2
   5 -17  -5 7810.33 1041.19   3
   5 -17  -4 19626.6 1514.25   1
  -5  17   4 19901.0 1500.97   4
   5  17  -4 18035.4 1408.65   2
   5 -17  -4 19501.7 1555.45   3
  -5  17   3 49276.1 2319.99   4
   5  17  -3 42855.6 2094.17   2
   5 -17  -3 44671.9 2255.97   1
   5 -17  -2 6347.75 827.882   1
  -5  17   2 7358.68 964.466   4
   5  17  -2 5976.71 775.470   2
   5 -17  -1 12218.1 1146.99   1
   5  17  -1 11860.6 1056.14   2
   5 -17   0 58742.1 2431.69   1
  -5  17   0 56217.5 2607.02   4
   5  17   0 59075.8 2264.27   2
   5 -17   1 12698.6 1143.23   1
  -5  17  -1 12068.6 1270.12   4
   5  17   1 11998.9 1008.04   2
   5 -17   2 5272.34 757.701   1
  -5  17  -2 3904.96 769.924   4
  -5  17  -3 20524.3 1631.10   4
   5 -17   3 22478.5 1517.65   1
  -5  17  -4 14250.3 1379.83   4
   5 -17   4 15541.6 1284.14   1
  -5  17  -5 2027.97 620.080   4
  -5  17  -6 14731.8 1364.83   4
   5 -18  -9 608.926 366.652   3
   5 -18  -8 5976.85 944.501   1
   5 -18  -8 5954.23 909.621   3
   5 -18  -7 3597.46 712.107   1
   5  18  -7 3795.65 707.282   2
   5 -18  -7 3153.57 676.903   3
   5  18  -6-118.591 325.596   2
   5 -18  -6-261.017 349.268   1
   5 -18  -6-198.693 355.210   3
   5 -18  -5 9629.85 1130.51   1
  -5  18   5 9759.05 1057.53   4
   5  18  -5 10318.9 1103.37   2
   5 -18  -5 10647.8 1201.50   3
  -5  18   4 10072.3 1081.37   4
   5  18  -4 10125.3 1048.80   2
   5 -18  -4 9734.45 1134.24   3
   5 -18  -4 9189.98 1078.46   1
  -5  18   3-269.211 335.443   4
   5 -18  -3-340.686 453.558   1
   5  18  -3-294.070 359.590   2
   5 -18  -2 3191.75 635.198   1
  -5  18   2 3780.57 696.754   4
   5  18  -2 4281.34 666.960   2
   5 -18  -1 8405.97 989.769   1
  -5  18   1 8230.01 1034.41   4
   5  18  -1 8800.25 912.093   2
   5  18   0 944.814 391.787   2
  -5  18   0 75.4292 274.431   4
   5 -18   0 965.031 421.772   1
  -5  18  -1 929.702 417.764   4
   5 -18   1 1472.74 432.588   1
   5 -18   2 644.670 321.297   1
  -5  18  -2 1330.59 432.992   4
   5 -18   3 636.738 331.578   1
  -5  18  -3 1050.57 395.194   4
   5 -18   4 50.9213 236.898   1
  -5  18  -4-1106.29 467.462   4
  -5  18  -5 4160.51 770.738   4
   5  19  -8 6429.84 927.745   2
   5 -19  -8 6589.25 1006.85   3
   5 -19  -7 567.387 423.403   1
   5  19  -7 86.5166 255.249   2
   5 -19  -7 117.710 359.649   3
   5 -19  -6 2668.23 657.312   1
   5  19  -6 2820.09 617.483   2
   5 -19  -6 4033.39 789.281   3
  -5  19   5 3865.49 675.012   4
   5  19  -5 4986.68 806.907   2
   5 -19  -5 3812.86 789.629   3
   5 -19  -5 4313.10 784.863   1
   5 -19  -4 5277.90 845.777   1
  -5  19   4 3593.75 674.679   4
   5 -19  -4 3816.24 747.560   3
   5  19  -4 3937.04 678.709   2
  -5  19   3-428.919 360.068   4
   5 -19  -3-66.8917 336.914   1
   5  19  -3-119.910 261.785   2
   5 -19  -2 7057.39 951.245   1
  -5  19   2 5604.81 854.459   4
   5  19  -2 5358.41 751.587   2
   5 -19  -1 4845.70 768.185   1
  -5  19   1 2530.18 640.184   4
   5  19  -1 4689.99 679.217   2
   5  19   0 494.858 275.510   2
  -5  19   0-286.207 424.391   4
   5 -19   0 457.454 323.035   1
   5 -19   1 6701.43 885.874   1
  -5  19  -1 6136.45 924.816   4
  -5  19  -2 4771.99 811.960   4
   5 -19   2 5934.70 840.142   1
   5 -19   3-64.3129 277.339   1
  -5  19  -3-862.916 541.497   4
  -5  19  -4 675.999 341.737   4
   5  20  -8 372.297 323.755   2
   5  20  -7 7234.85 994.068   2
   5 -20  -6 11412.9 1306.51   1
   5  20  -6 10200.9 1153.79   2
   5 -20  -6 13134.4 1412.66   3
   5 -20  -5 393.729 376.298   1
  -5  20   5-254.600 324.412   4
   5  20  -5-34.5982 258.818   2
   5 -20  -5 136.821 309.941   3
   5 -20  -4 5770.67 908.115   1
  -5  20   4 6732.51 924.898   4
   5 -20  -4 6616.33 1002.67   3
   5  20  -4 5596.05 812.364   2
  -5  20   3 15996.1 1435.18   4
   5 -20  -3 17646.1 1514.54   1
   5  20  -3 16295.2 1316.11   2
   5  20  -2 2617.38 546.800   2
   5 -20  -2 2226.96 580.623   1
  -5  20   2 2013.83 605.141   4
   5 -20  -1 8565.52 1049.15   1
  -5  20   1 7597.07 1013.30   4
   5  20  -1 7463.13 850.106   2
   5 -20   0 21567.7 1604.72   1
  -5  20   0 20974.7 1736.12   4
   5  20   0 20495.7 1345.40   2
   5 -20   1 1074.24 446.015   1
  -5  20  -1 795.566 390.561   4
  -5  20  -2 2529.21 643.659   4
  -5  21   5 19816.6 1616.27   4
   5  21  -5 20710.3 1575.55   2
   5 -21  -4 592.438 316.614   1
  -5  21   4 295.438 317.700   4
   5 -21  -4 653.904 432.632   3
   5  21  -4 935.316 364.831   2
   5  21  -3 4305.08 693.981   2
   5 -21  -3 4500.44 803.369   1
  -5  21   3 5107.81 837.469   4
   5 -21  -2 12366.0 1300.39   1
  -5  21   2 10530.9 1221.05   4
   5  21  -2 11630.5 1076.36   2
   5  21  -1 1865.62 460.637   2
  -5  21   1 599.294 435.344   4
   5 -21  -1 2069.37 577.609   1
   6   0 -14 1877.86 501.790   3
   6   0 -13 3828.99 665.840   3
   6   0 -12 281.642 242.577   3
   6   0 -11 6579.14 765.429   3
   6   0 -10 2752.58 508.810   3
   6   0  -9 520.917 245.455   3
   6   0  -8 4025.27 520.530   3
   6   0  -7 28934.0 1270.49   3
   6   0  -6 360.316 183.364   3
   6   0  -5 25819.1 984.641   1
   6   0  -5 26958.9 1049.11   3
   6   0  -4 25733.7 1417.58   2
   6   0  -4 26848.9 954.839   1
   6   0  -4 28723.2 1007.08   3
   6   0  -3 1770.15 236.285   3
   6   0  -3 2344.42 266.847   1
   6   0  -3 2139.16 410.950   2
   6   0  -2 23038.0 1272.42   2
   6   0  -2 24827.6 799.201   3
   6   0  -2 23986.6 832.648   1
   6   0  -1 18219.1 627.225   3
   6   0  -1 19447.8 763.807   1
   6   0  -1 19073.8 1135.78   2
   6   0  -1 17573.3 658.190   3
   6   0   0-70.5341 194.531   2
   6   0   0 21.2256 81.1341   3
   6   0   0 87.0255 96.7482   1
   6   0   1 9190.30 504.155   3
   6   0   1 8542.89 573.420   1
  -6   0  -1 8887.30 681.024   1
   6   0   1 9209.34 798.682   2
   6   0   2 35930.7 1088.46   3
   6   0   2 38765.0 1278.52   1
   6   0   3 5148.67 511.783   1
   6   0   4 22534.7 1134.97   1
   6   0   5 9345.22 786.544   1
   6  -1 -14 1153.04 421.948   3
   6   1 -14 1297.94 435.887   3
   6  -1 -13 8559.67 972.892   3
   6   1 -13 8964.30 1000.48   3
   6  -1 -12 2439.82 512.089   3
   6   1 -12 3435.39 593.224   3
   6  -1 -11 2276.14 485.523   3
   6   1 -11 2424.15 481.965   3
   6  -1 -10 10344.3 921.072   3
   6   1 -10 11169.7 927.345   3
   6  -1  -9 11662.7 934.903   3
   6   1  -9 12732.2 940.651   3
   6  -1  -8 999.832 310.046   3
   6   1  -8 431.432 229.331   3
   6  -1  -7 22031.2 1135.76   3
   6   1  -7 19102.4 1004.73   3
   6   1  -6 5316.88 490.858   3
   6  -1  -6 5076.47 492.971   1
   6  -1  -6 5136.00 512.369   3
   6  -1  -5 123.106 150.387   1
   6  -1  -5 362.317 184.554   3
   6   1  -5 71.1453 131.130   3
   6   1  -5-50.1129 96.9641   1
   6   1  -4 23020.7 833.885   3
   6   1  -4 22941.2 1354.73   2
   6  -1  -4 22689.1 1288.88   2
   6   1  -4 22140.1 785.533   1
   6  -1  -4 21521.1 916.260   1
   6  -1  -4 22530.3 945.574   3
   6   1  -3 20699.1 710.905   1
   6  -1  -3 21766.3 878.403   1
   6   1  -3 19969.2 1223.61   2
   6  -1  -3 19814.7 1182.14   2
   6  -1  -3 21353.4 854.156   3
   6   1  -3 22450.7 740.613   3
   6   1  -2 690.786 134.006   3
   6   1  -2 560.041 138.807   1
   6  -1  -2 575.760 177.391   1
   6   1  -2 630.662 270.289   2
   6  -1  -2 825.719 298.617   2
   6  -1  -2 651.455 166.424   3
   6   1  -1 16649.6 508.893   3
   6   1  -1 16940.4 652.976   1
   6   1  -1 16593.1 1080.33   2
   6  -1  -1 16807.4 771.214   1
   6  -1  -1 17010.1 1064.50   2
   6   1  -1 15687.6 527.295   3
   6   1   0 11753.9 460.262   3
   6   1   0 12076.3 593.919   1
   6  -1   0 12314.1 590.897   3
   6  -1   0 12161.8 665.869   1
  -6  -1   0 10293.5 630.953   1
   6   1   0 12179.4 913.376   2
   6  -1   0 12665.4 907.607   2
   6   1   1 8103.88 436.137   3
   6   1   1 7754.97 526.998   1
   6  -1   1 8385.97 515.799   3
   6  -1   1 8432.26 589.000   1
  -6   1  -1 7730.85 670.802   1
   6   1   1 8976.77 786.027   2
   6  -1   1 8017.11 738.841   2
   6   1   2 5741.10 418.266   3
   6   1   2 6769.23 537.540   1
   6  -1   2 6326.18 493.570   3
   6  -1   2 6609.45 552.156   1
   6   1   3 11229.5 740.214   1
   6  -1   3 11250.3 763.884   1
   6   1   4 1652.22 330.009   1
   6  -1   4 1556.21 329.076   1
   6  -1   5 4900.90 583.834   1
   6  -1   6 8351.31 800.821   1
   6  -2 -14 8083.17 986.581   3
   6   2 -14 7342.17 932.691   3
   6  -2 -13 1635.39 476.213   3
   6   2 -13 1843.48 503.561   3
   6  -2 -12 19067.1 1385.63   3
   6   2 -12 17611.4 1291.85   3
   6  -2 -11 6819.34 799.583   3
   6   2 -11 7901.17 818.595   3
   6  -2 -10 1273.33 445.288   3
   6   2 -10 1536.45 423.916   3
   6  -2  -9 23606.5 1323.73   3
   6   2  -9 23873.3 1256.72   3
   6  -2  -8 59005.3 1986.06   3
   6   2  -8 57665.5 1820.63   3
   6   2  -7 2385.89 301.286   1
   6  -2  -7 3184.12 474.255   3
   6   2  -7 2346.11 375.649   3
   6   2  -6 45911.7 1359.68   3
   6  -2  -6 42109.8 1462.73   1
   6  -2  -6 45761.9 1560.04   3
   6   2  -5 39259.7 1138.18   3
   6   2  -5 36959.3 998.587   1
   6  -2  -5 37002.2 1324.99   1
   6  -2  -5 39247.8 1338.84   3
   6   2  -4 486.154 121.259   1
   6   2  -4 437.730 133.392   3
   6  -2  -4 754.307 227.450   1
   6   2  -4 275.060 267.088   2
   6  -2  -4 341.943 226.484   2
   6  -2  -4 809.053 203.352   3
   6   2  -3 20146.2 590.180   3
   6  -2  -3 20528.0 921.803   1
   6   2  -3 20643.2 1271.11   2
   6  -2  -3 21059.8 1212.77   2
   6   2  -3 19818.0 579.747   1
   6  -2  -3 20038.1 868.754   3
   6  -2  -2 59541.7 1525.78   1
   6   2  -2 54549.3 708.463   3
   6   2  -2 57426.9 993.170   1
   6   2  -2 57758.8 2060.42   2
   6  -2  -2 55663.1 1890.55   2
   6  -2  -2 53998.8 1408.74   3
   6  -2  -1 306.713 171.849   1
   6   2  -1 281.102 98.2773   1
   6   2  -1 249.363 248.058   2
   6  -2  -1-252.607 252.376   2
  -6   2   0 21251.0 1060.84   1
   6   2   0 17026.4 423.147   3
   6   2   0 21699.9 742.817   1
   6  -2   0 19821.9 805.681   3
   6  -2   0 22077.3 947.988   1
   6   2   0 18356.3 424.754   3
   6   2   0 20903.6 1219.61   2
  -6  -2   0 20089.8 815.171   1
   6  -2   0 20695.6 1132.59   2
   6   2   1 44995.5 867.837   3
   6   2   1 50386.2 1275.51   1
   6  -2   1 45643.0 1288.35   3
   6  -2   1 50713.6 1480.76   1
   6   2   1 50017.1 1843.93   2
   6  -2   1 50260.7 1755.46   2
   6   2   2 2920.66 499.309   2
   6   2   2 2565.29 347.446   1
   6  -2   2 2325.31 311.497   3
   6  -2   2 3059.01 417.707   1
  -6  -2  -2 2607.57 386.945   1
   6  -2   3 11520.8 792.883   1
   6  -2   4 11334.3 827.398   1
   6  -2   5 3286.62 497.288   1
   6  -2   6 774.583 305.225   1
   6  -3 -14 12205.0 1216.25   3
   6   3 -14 10711.4 1128.24   3
   6  -3 -13 22682.8 1593.52   3
   6   3 -13 23831.6 1567.01   3
   6  -3 -12 5061.74 762.142   3
   6   3 -12 4594.69 683.612   3
   6  -3 -11 20083.7 1371.62   3
   6   3 -11 20623.9 1314.28   3
   6  -3 -10 45925.4 1968.95   3
   6   3 -10 44619.3 1798.40   3
   6  -3  -9 10014.6 894.245   3
   6   3  -9 10358.7 825.985   3
   6  -3  -8 11896.3 922.362   3
   6   3  -8 14584.4 907.793   3
   6   3  -7 54652.5 1272.06   1
   6   3  -7 55427.5 1593.54   3
  -6  -3   7 53861.9 1624.92   3
   6  -3  -7 55505.3 1874.42   3
   6  -3  -6 28539.1 1251.23   1
   6   3  -6 29075.1 817.636   1
   6   3  -6 28677.3 1037.03   3
   6   3  -6 26805.3 877.841   1
   6  -3  -6 29614.2 1270.57   3
   6   3  -5 20490.3 586.037   1
   6   3  -5 20537.7 763.952   3
   6  -3  -5 20556.8 1048.65   1
   6  -3  -5 20739.5 1029.08   3
   6   3  -5 20069.0 643.450   1
   6   3  -4 54567.9 831.436   1
   6  -3  -4 55393.2 1630.35   1
   6   3  -4 56853.5 1034.73   3
   6   3  -4 58601.4 2208.22   2
   6  -3  -4 52845.0 1915.36   2
   6  -3  -4 53050.1 1561.91   3
   6   3  -3 38895.8 584.654   1
   6  -3  -3 41234.7 1382.52   1
   6   3  -3 42701.6 1853.20   2
   6  -3  -3 41680.9 1662.23   2
   6  -3  -3 40679.7 1321.22   3
   6   3  -2 176.587 59.9222   1
   6  -3  -2 426.658 195.771   3
   6   3  -2 275.946 263.776   2
   6  -3  -2 221.115 200.555   2
   6  -3  -2 116.550 164.855   1
   6   3  -1 60721.9 970.577   1
   6   3  -1 60333.8 2110.64   2
   6  -3  -1 58032.0 1891.91   2
   6  -3  -1 59241.5 1610.34   1
   6   3   0 38829.1 918.263   1
   6  -3   0 38797.9 1320.86   1
   6   3   0 38152.1 1676.69   2
   6  -3   0 35539.6 1463.12   2
   6   3   1 1363.70 371.777   2
   6  -3   1 949.138 315.188   2
   6  -3   1 590.582 183.282   3
  -6  -3  -1 135.145 144.129   1
   6  -3   1 545.779 233.627   1
   6  -3   2 8500.84 664.618   1
   6   3   2 10886.3 886.223   2
   6  -3   3 41849.2 1529.13   1
   6  -3   4 1022.09 331.218   1
   6  -3   5 15197.7 1038.04   1
   6  -3   6 15978.6 1133.08   1
   6  -3   7 5867.36 725.277   1
   6  -4 -14 18455.8 1490.53   3
   6   4 -14 18136.9 1449.14   3
   6  -4 -13 1167.41 445.084   3
   6   4 -13 1115.99 443.046   3
   6  -4 -12 23615.6 1564.02   3
   6   4 -12 24039.0 1500.73   3
   6  -4 -11 43095.0 2019.54   3
   6   4 -11 40784.1 1834.54   3
   6  -4 -10 2156.60 589.673   3
   6   4 -10 1561.56 400.235   3
   6  -4  -9 31268.4 1563.14   3
   6   4  -9 32316.2 1415.85   3
   6   4  -8 85045.1 2107.59   3
   6  -4  -8 82485.7 2437.90   3
   6   4  -7 14025.2 791.275   3
   6   4  -7 12969.2 589.235   1
  -6  -4   7 13251.2 806.596   3
   6  -4  -7 13187.8 941.235   3
   6   4  -6 21232.5 629.745   1
   6   4  -6 22816.8 881.640   3
   6   4  -6 21602.2 710.079   1
   6  -4  -6 21788.2 1142.53   1
   6  -4  -6 20846.4 1112.83   3
   6   4  -5 132698. 1770.88   3
   6   4  -5 127056. 1118.25   1
   6   4  -5 128015. 1232.45   1
   6  -4  -5 133073. 2735.10   1
   6  -4  -5 135810. 2669.10   3
   6  -4  -4 43627.7 1518.06   1
   6   4  -4 40470.2 736.199   3
   6   4  -4 44411.5 1977.78   2
   6  -4  -4 39360.4 1622.56   2
   6  -4  -4 42293.0 1446.20   3
   6   4  -3 17484.9 1235.26   2
   6  -4  -3 17228.1 1069.13   2
   6  -4  -3 17641.1 953.154   1
   6  -4  -3 17540.6 926.237   3
   6  -4  -2 125586. 2477.23   1
   6   4  -2 120858. 3070.83   2
   6  -4  -2 116169. 2667.22   2
   6  -4  -1 22720.0 1059.91   1
   6   4  -1 23782.5 1361.71   2
   6  -4  -1 21965.8 1152.53   2
   6  -4   0 5265.66 526.716   1
   6   4   0 5852.08 677.538   2
   6  -4   0 5369.80 579.662   2
  -6  -4  -1 64520.6 1450.05   1
   6  -4   1 67586.3 1853.88   1
   6   4   1 66314.6 2186.38   2
   6  -4   1 68408.9 1968.36   2
   6  -4   2 59584.0 1791.53   1
   6   4   2 62615.0 2104.83   2
   6  -4   3 823.841 313.015   1
   6  -4   4 44693.6 1703.12   1
   6  -4   5 23246.9 1296.51   1
   6  -4   6 757.335 334.105   1
   6  -4   7 5875.68 759.908   1
   6  -4   8 12335.1 1130.01   1
   6  -5 -14 2744.76 625.294   3
   6   5 -14 3554.13 674.891   3
   6  -5 -13 35692.2 2030.38   3
   6   5 -13 37100.0 1967.61   3
   6  -5 -12 14856.6 1257.87   3
   6   5 -12 15486.2 1208.20   3
   6  -5 -11 4942.20 731.197   3
   6   5 -11 3993.32 590.708   3
   6  -5 -10 53139.2 2163.99   3
   6   5 -10 52792.3 1939.89   3
   6   5  -9 66206.1 1988.78   3
   6  -5  -9 63407.2 2264.75   3
   6  -5  -8 1001.59 358.543   3
   6   5  -8 968.661 300.203   3
   6   5  -7 92426.8 1943.11   3
  -6  -5   7 96794.3 2156.58   3
   6  -5  -7 92399.5 2476.51   3
   6   5  -6 54341.5 972.440   1
   6   5  -6 58389.9 1351.96   3
   6   5  -6 53068.8 849.663   1
   6  -5  -6 57877.3 1946.06   1
   6  -5  -6 55348.7 1851.20   3
   6  -5  -5 3153.21 487.257   1
   6   5  -5 2673.88 245.786   3
   6  -5  -5 2989.14 461.008   3
   6  -5  -4 86371.8 2221.79   1
   6   5  -4 87741.0 2786.99   2
   6  -5  -4 81675.3 2293.43   2
   6  -5  -4 84980.3 2138.84   3
   6   5  -3 127191. 3305.75   2
   6  -5  -3 117551. 2706.30   2
   6  -5  -3 124681. 2618.83   1
   6  -5  -3 115660. 2446.28   3
   6  -5  -2 7324.38 643.095   1
   6   5  -2 6987.81 792.189   2
   6  -5  -2 7507.63 696.341   2
   6  -5  -1 51691.9 1655.01   1
   6   5  -1 54030.4 2057.19   2
   6  -5  -1 49492.2 1689.38   2
   6   5   0 81016.5 2462.94   2
   6  -5   0 81365.1 2080.89   1
   6  -5   0 81198.7 2133.85   2
   6  -5   1 35484.1 1404.23   1
   6   5   1 34002.9 1604.73   2
   6  -5   2 25127.3 1207.74   1
   6   5   2 24568.9 1361.35   2
   6  -5   3 39382.3 1558.25   1
   6  -5   4 13791.5 982.679   1
   6  -5   5 6984.17 748.909   1
   6  -5   6 22790.7 1357.74   1
   6  -5   7 15226.1 1182.36   1
   6  -5   8 1004.90 402.801   1
   6  -6 -14 11956.9 1218.53   3
   6   6 -14 10126.2 1107.78   3
   6  -6 -13 1579.19 536.828   3
   6   6 -13 881.752 402.904   3
   6  -6 -12 11169.2 1103.43   3
   6   6 -12 10382.9 1000.62   3
   6  -6 -11 27296.1 1654.75   3
   6   6 -11 25807.1 1447.54   3
   6  -6 -10 10502.6 1003.28   3
   6   6 -10 10250.3 866.614   3
   6   6  -9 11710.0 850.751   3
   6  -6  -9 12486.0 1034.52   3
   6   6  -8 71631.2 1907.90   3
   6  -6  -8 70650.1 2312.97   3
   6   6  -7 39398.7 1262.33   3
   6  -6  -7 36107.3 1591.34   3
   6   6  -6 18233.3 738.006   3
   6  -6  -6 17384.8 1123.14   1
  -6  -6   6 17128.5 752.618   3
   6  -6  -6 16300.3 1030.90   3
   6  -6  -5 79182.4 2264.28   1
   6  -6  -5 75295.8 2147.03   3
   6  -6  -4 57922.0 1892.80   1
   6   6  -4 59371.7 2353.03   2
   6  -6  -4 54553.9 1849.38   2
   6  -6  -4 57745.2 1845.45   3
   6   6  -3 460.418 332.172   2
   6  -6  -3 586.851 242.662   2
   6  -6  -3 112.571 231.928   3
   6  -6  -3 739.214 271.215   1
   6  -6  -2 84004.5 2208.66   1
   6   6  -2 85961.7 2665.68   2
   6  -6  -2 82521.0 2174.45   2
   6  -6  -1 86279.4 2241.31   1
   6   6  -1 85629.7 2606.56   2
   6  -6  -1 84938.5 2165.84   2
   6   6   0 873.464 349.822   2
   6  -6   0 1538.90 339.143   2
   6  -6   0 1323.07 341.804   1
   6  -6   1 51116.0 1746.53   1
   6   6   1 49558.2 1939.35   2
   6  -6   2 60784.6 1920.30   1
   6   6   2 59973.3 2106.31   2
   6  -6   3 4799.77 596.322   1
   6  -6   4 21555.8 1233.29   1
   6  -6   5 27996.9 1473.87   1
   6  -6   6 5433.86 700.525   1
   6  -6   7 4279.77 661.407   1
   6  -6   8 16647.5 1302.77   1
   6   7 -14 545.888 306.628   3
   6  -7 -13 13413.3 1258.22   3
   6   7 -13 12350.6 1157.68   3
   6  -7 -12 14782.4 1276.85   3
   6   7 -12 14540.6 1162.00   3
   6  -7 -11 268.146 287.751   3
   6   7 -11 613.435 269.364   3
   6   7 -10 21150.5 1226.21   3
   6  -7 -10 21249.3 1417.29   3
   6   7  -9 38516.9 1504.77   3
   6  -7  -9 35959.7 1755.85   3
   6  -7  -8 2890.40 512.678   3
   6   7  -8 2506.30 381.046   3
   6   7  -7 21137.4 909.254   3
   6  -7  -7 19773.0 1205.28   3
   6  -7  -6 64427.4 2192.95   1
   6  -7  -6 59840.2 2025.16   3
   6  -7  -5 7704.69 715.436   2
   6   7  -5 9279.19 957.281   2
   6  -7  -5 8868.33 817.864   1
   6  -7  -5 8699.32 767.435   3
   6  -7  -4 19990.1 1159.53   1
   6   7  -4 18001.1 1330.78   2
   6  -7  -4 17900.5 1044.02   2
   6  -7  -4 19369.3 1122.97   3
   6  -7  -3 92047.8 2284.64   2
   6  -7  -3 96524.1 2509.33   1
   6  -7  -2 33551.3 1454.57   1
   6   7  -2 34569.0 1728.08   2
   6  -7  -2 31692.1 1316.41   2
   6  -7  -1 14783.1 960.819   1
   6   7  -1 15721.3 1168.38   2
   6  -7  -1 15451.8 914.352   2
   6   7   0 62767.5 2246.00   2
   6  -7   0 66967.4 2028.77   1
   6  -7   0 65081.4 1837.19   2
   6  -7   1 50011.1 1770.96   1
   6   7   1 48260.8 1944.16   2
   6   7   2 2106.25 493.220   2
   6  -7   2 1642.48 387.417   1
   6  -7   3 47298.5 1794.68   1
   6  -7   4 25711.7 1370.52   1
   6  -7   5 2978.06 534.717   1
   6  -7   6 18470.0 1269.30   1
   6  -7   7 21075.4 1423.87   1
   6  -7   8 199.794 315.555   1
   6   8 -14 12135.9 1202.74   3
   6  -8 -13 1697.56 507.574   3
   6   8 -13 2183.83 546.397   3
   6  -8 -12 7366.03 945.911   3
   6   8 -12 6912.80 822.086   3
   6  -8 -11 22080.7 1523.82   3
   6   8 -11 24058.8 1398.81   3
   6  -8 -10 3820.51 640.175   3
   6   8 -10 4493.03 591.608   3
   6   8  -9 7423.81 667.859   3
   6  -8  -9 6855.96 799.659   3
   6   8  -8 61889.6 1743.50   3
   6  -8  -8 53536.1 2090.35   3
   6  -8  -7 8020.84 839.894   1
   6  -8  -7 9174.31 855.784   3
   6  -8  -6 5428.60 671.167   1
   6  -8  -6 4801.29 617.710   3
   6  -8  -5 62878.2 1954.07   2
   6  -8  -5 66120.5 2223.03   1
   6  -8  -5 65194.2 2145.27   3
   6  -8  -4 44531.7 1795.73   1
   6   8  -4 47509.8 2169.93   2
   6  -8  -4 42349.6 1583.50   2
   6  -8  -4 42955.3 1727.60   3
   6   8  -3 8263.60 908.448   2
   6  -8  -3 9036.59 713.551   2
   6  -8  -3 9850.60 840.448   1
   6  -8  -2 64711.9 2086.77   1
   6   8  -2 65202.8 2388.04   2
   6  -8  -2 62745.1 1802.60   2
   6  -8  -1 11813.8 892.399   1
   6   8  -1 11957.8 1022.66   2
   6  -8  -1 12451.3 795.651   2
   6   8   0 395.442 274.457   2
   6  -8   0 601.808 248.231   1
   6  -8   1 39702.2 1631.06   1
   6   8   1 40785.7 1791.96   2
   6  -8   2 40722.0 1701.03   1
   6   8   2 39350.9 1766.77   2
   6  -8   3 218.481 203.368   1
   6  -8   4 20536.7 1269.10   1
   6  -8   5 15613.8 1142.04   1
   6  -8   6-134.384 270.240   1
   6  -8   7 4520.88 694.022   1
   6   9 -14 5565.76 830.949   3
   6  -9 -13 11834.9 1211.14   3
   6   9 -13 10563.6 1067.46   3
   6  -9 -12 773.624 389.688   3
   6   9 -12 1169.00 342.786   3
   6  -9 -11 9585.51 1022.84   3
   6   9 -11 9254.17 879.355   3
   6  -9 -10 20271.6 1422.44   3
   6  -9  -9 3331.14 579.643   3
   6  -9  -8 8910.61 897.689   3
   6  -9  -7 29698.5 1628.00   1
   6  -9  -7 30653.5 1579.75   3
   6  -9  -6 6012.60 743.521   1
   6  -9  -6 5995.21 710.103   3
   6  -9  -5 21132.6 1301.69   1
   6   9  -5 21961.4 1519.33   2
   6  -9  -5 18530.3 1044.74   2
   6  -9  -5 22058.8 1309.16   3
   6  -9  -4 28865.6 1485.83   1
   6   9  -4 28933.1 1714.48   2
   6  -9  -4 27135.2 1228.76   2
   6  -9  -4 28227.1 1461.88   3
   6   9  -3 17192.9 1302.42   2
   6  -9  -3 15942.1 918.959   2
   6  -9  -3 15919.5 1083.54   1
   6  -9  -2 4121.82 567.920   1
   6  -9  -2 4886.49 501.961   2
   6   9  -2 4615.07 672.641   2
   6  -9  -1 40108.5 1692.24   1
   6   9  -1 41222.1 1891.13   2
   6  -9  -1 42167.4 1386.49   2
   6  -9   0 16933.4 1093.56   1
   6   9   0 17583.1 1242.47   2
   6   9   1 1641.91 440.013   2
   6  -9   1 1934.69 392.493   1
   6  -9   2 15142.8 1062.03   1
   6   9   2 15585.2 1122.01   2
   6  -9   3 12321.8 974.912   1
   6  -9   4 580.321 295.941   1
   6  -9   5 14223.9 1107.25   1
   6  -9   6 6694.22 810.480   1
   6  -9   7 672.229 314.260   1
   6 -10 -12 9851.85 1094.52   3
   6 -10 -11 739.822 373.886   3
   6 -10 -10 9627.05 1009.69   3
   6 -10  -9 18636.0 1343.32   3
   6 -10  -8 4730.53 671.194   3
   6 -10  -7 11046.4 1049.34   1
   6 -10  -7 11015.2 1002.95   3
   6 -10  -6 38485.5 1784.17   3
   6 -10  -6 42679.3 1968.74   1
   6 -10  -5 5985.24 735.982   1
   6  10  -5 7339.00 896.062   2
   6 -10  -5 5687.48 587.846   2
   6 -10  -5 6234.14 732.382   3
   6 -10  -4 11676.5 985.969   1
   6  10  -4 11426.7 1101.20   2
   6 -10  -4 11941.4 790.970   2
   6 -10  -4 11111.2 951.907   3
   6  10  -3 17120.0 1298.40   2
   6 -10  -3 16118.1 875.904   2
   6 -10  -3 15936.3 1137.97   1
   6 -10  -2 11268.2 941.006   1
   6  10  -2 10503.4 1008.25   2
   6 -10  -2 11255.0 715.869   2
   6 -10  -1 3711.93 545.508   1
   6  10  -1 4733.75 680.459   2
   6 -10   0 38459.5 1693.55   1
   6  10   0 40483.2 1869.87   2
   6 -10   1 10930.7 915.454   1
   6  10   1 10930.2 965.824   2
   6  10   2 864.999 309.420   2
   6 -10   2 419.296 211.596   1
   6 -10   3 12307.9 1007.29   1
   6 -10   4 10942.9 977.946   1
   6 -10   5-106.404 288.251   1
   6 -10   6 2154.26 477.099   1
   6 -10   7 2700.86 557.482   1
   6 -11 -12 290.155 322.108   3
   6 -11 -11 8812.91 1025.04   3
   6 -11 -10 4431.44 716.674   3
   6 -11  -9-167.185 290.511   3
   6 -11  -8 8645.91 967.575   1
   6 -11  -8 7591.79 873.848   3
   6 -11  -7 9604.59 997.280   1
   6 -11  -7 9639.35 951.734   3
   6 -11  -6 1487.10 398.913   1
   6  11  -6 828.956 355.861   2
   6 -11  -6 800.674 318.882   3
   6 -11  -5 6135.68 772.401   1
   6  11  -5 6950.46 898.210   2
   6 -11  -5 6425.70 598.181   2
   6 -11  -5 6248.65 769.965   3
   6 -11  -4 15403.8 1159.72   1
   6  11  -4 16131.0 1334.85   2
   6 -11  -4 16217.5 888.757   2
   6 -11  -4 15489.6 1178.00   3
   6  11  -3 218.831 252.312   2
   6 -11  -3 347.153 244.709   1
   6 -11  -3 692.177 197.875   2
   6 -11  -2 11253.1 970.001   1
   6  11  -2 11695.4 1085.66   2
   6 -11  -2 14000.9 748.277   2
   6 -11  -1 11024.6 950.751   1
   6  11  -1 11853.8 1055.81   2
   6  11   0 401.803 239.923   2
   6 -11   0-33.7315 227.031   1
   6  11   1 8.42662 218.386   2
   6 -11   1 87.4292 198.206   1
   6 -11   2 7954.91 825.189   1
   6  11   2 8245.24 842.454   2
   6 -11   3-68.1477 215.385   1
   6 -11   4 721.904 323.354   1
   6 -11   5 5003.13 696.567   1
   6 -11   6 593.463 301.414   1
   6 -12 -12 3014.47 667.849   3
   6 -12 -11 5957.50 878.149   3
   6 -12 -10 875.326 349.725   3
   6 -12  -9 3727.25 652.824   3
   6 -12  -8 7969.68 964.710   1
   6 -12  -8 9003.23 967.847   3
   6 -12  -7 5049.84 757.282   1
   6 -12  -7 3961.80 640.994   3
   6 -12  -6 2884.66 578.932   1
   6  12  -6 1894.69 486.618   2
   6 -12  -6 2396.33 372.188   2
   6 -12  -6 2653.62 532.715   3
   6 -12  -5 14785.2 1196.25   1
   6  12  -5 13067.2 1232.75   2
   6 -12  -5 13591.5 818.835   2
   6 -12  -5 14526.0 1197.06   3
   6 -12  -4 11936.4 1062.82   1
   6  12  -4 11378.2 1137.63   2
   6 -12  -4 10878.2 680.249   2
   6 -12  -4 9970.43 1000.50   3
   6 -12  -3 949.660 206.358   2
   6  12  -3 1210.57 399.407   2
   6 -12  -3 1336.23 375.253   1
   6 -12  -2 9723.95 926.675   1
   6  12  -2 11687.1 1119.05   2
   6 -12  -1 2564.62 510.718   1
   6  12  -1 3110.67 563.853   2
   6  12   0 336.917 252.394   2
   6 -12   0 117.840 207.964   1
   6 -12   1 4871.75 662.073   1
   6  12   1 4938.97 689.309   2
   6 -12   2 10649.1 962.444   1
   6 -12   3 744.605 321.259   1
   6 -12   4 5275.95 725.031   1
   6 -12   5 2916.04 551.381   1
   6 -12   6-36.1723 226.172   1
   6 -13 -11 56.1542 237.403   3
   6 -13 -10 7365.92 930.120   3
   6 -13  -9 17286.2 1468.74   1
   6 -13  -9 18175.3 1430.96   3
   6 -13  -8 2360.21 561.540   1
   6 -13  -8 2215.10 497.787   3
   6 -13  -7 6589.18 901.334   1
   6 -13  -7 6458.99 844.429   3
   6  13  -6 29571.8 1869.58   2
   6 -13  -6 27888.2 1724.44   1
   6 -13  -6 29402.2 1754.82   3
   6 -13  -5 3103.16 616.480   1
   6  13  -5 2552.37 565.054   2
   6 -13  -5 3551.90 643.129   3
   6 -13  -4 4900.37 724.200   1
   6  13  -4 3422.77 669.852   2
   6 -13  -4 3381.99 621.459   3
   6  13  -3 40848.3 2101.55   2
   6 -13  -3 37913.6 1903.33   1
   6 -13  -2 23286.5 1463.90   1
   6  13  -2 23309.3 1553.54   2
   6 -13  -1 6679.73 810.228   1
   6  13  -1 8027.66 911.565   2
   6 -13   0 36999.3 1813.14   1
   6  13   0 35024.1 1836.03   2
   6 -13   1 17485.2 1270.63   1
   6  13   1 17516.4 1269.95   2
   6 -13   2 1128.65 438.484   1
   6 -13   3 24698.4 1518.52   1
   6 -13   4 11548.2 1050.27   1
   6 -13   5 1290.56 432.697   1
   6 -14 -11 14670.9 1403.18   3
   6 -14 -10 5338.81 826.024   3
   6 -14  -9 5069.79 801.443   3
   6 -14  -9 4974.69 825.038   1
   6 -14  -8 43737.9 2365.64   1
   6 -14  -8 43822.3 2245.60   3
   6  14  -7 8937.40 1083.00   2
   6 -14  -7 7881.92 972.718   3
   6 -14  -7 9404.17 1093.21   1
   6  14  -6 5486.52 870.436   2
   6 -14  -6 6147.41 862.874   3
   6 -14  -6 5487.33 817.792   1
   6 -14  -5 40826.2 2114.04   1
   6  14  -5 40533.4 2206.66   2
   6 -14  -5 40284.0 2132.31   3
   6  14  -4 31220.9 1903.76   2
   6 -14  -4 31828.7 1870.13   3
   6 -14  -4 29788.7 1745.25   1
   6 -14  -3-58.7919 262.413   1
   6  14  -3 208.995 279.104   2
   6 -14  -2 40536.4 1979.84   1
   6  14  -2 39576.2 2040.74   2
   6 -14  -1 24072.1 1539.44   1
   6  14  -1 26197.4 1634.39   2
   6  14   0 283.251 283.931   2
   6 -14   0-137.774 282.960   1
   6 -14   1 33111.9 1764.88   1
   6  14   1 33579.9 1759.57   2
   6 -14   2 26637.1 1594.67   1
   6 -14   3 1025.34 372.825   1
   6 -14   4 10898.1 1058.32   1
   6 -14   5 18260.3 1384.47   1
   6 -15 -10 25600.8 1913.33   1
   6 -15 -10 26389.2 1844.02   3
   6 -15  -9 20161.1 1673.65   1
   6 -15  -9 19380.1 1598.51   3
   6 -15  -8 545.109 371.083   1
   6 -15  -8 128.889 324.690   3
   6  15  -7 32054.5 2042.88   2
   6 -15  -7 34151.8 2084.25   1
   6 -15  -7 33209.9 2009.76   3
   6 -15  -6 28426.4 1836.82   1
   6  15  -6 28284.1 1907.34   2
   6 -15  -6 28809.8 1875.35   3
   6  15  -5-184.007 402.164   2
   6 -15  -5 319.005 328.157   3
   6 -15  -5 94.0876 351.969   1
   6  15  -4 37126.8 2097.44   2
   6 -15  -4 36988.4 2093.93   3
   6 -15  -4 38862.0 2042.82   1
   6 -15  -3 47136.5 2207.13   1
   6  15  -3 45602.7 2283.15   2
   6 -15  -2 474.143 315.465   1
   6  15  -2 195.551 296.024   2
   6 -15  -1 20764.9 1438.45   1
   6  15  -1 21024.0 1498.54   2
   6 -15   0 31471.2 1754.14   1
   6  15   0 31924.1 1759.39   2
   6 -15   1 7743.00 893.974   1
   6  15   1 6670.86 810.844   2
   6 -15   2 4972.90 737.017   1
   6 -15   3 21192.3 1473.04   1
   6 -15   4 4588.32 755.673   1
   6 -16  -9 18944.3 1689.85   1
   6 -16  -9 18083.5 1569.41   3
   6 -16  -8 23375.0 1813.85   1
   6  16  -8 20981.7 1657.30   2
   6 -16  -8 25058.5 1803.73   3
   6 -16  -7 4182.90 801.537   1
   6  16  -7 4452.41 814.878   2
   6 -16  -7 4426.85 782.865   3
   6 -16  -6 17630.6 1501.09   1
   6  16  -6 17183.2 1516.18   2
   6 -16  -6 18685.9 1557.24   3
   6 -16  -5 46055.2 2356.43   1
   6  16  -5 46527.4 2441.86   2
   6 -16  -5 52751.8 2619.87   3
   6  16  -4 8254.62 1024.76   2
   6 -16  -4 10530.1 1172.05   3
   6 -16  -4 8731.00 1021.40   1
   6 -16  -3 5298.60 798.026   1
   6  16  -3 5343.09 806.232   2
   6 -16  -2 39815.6 2058.05   1
   6  16  -2 40929.3 2110.42   2
   6 -16  -1 10102.3 1052.23   1
   6  16  -1 10201.1 1050.36   2
   6  16   0 3505.87 634.156   2
   6 -16   0 3247.64 620.223   1
   6 -16   1 22002.1 1514.95   1
   6  16   1 21152.6 1428.16   2
   6 -16   2 17440.4 1357.41   1
   6 -16   3 393.525 380.231   1
   6 -17  -8 1117.78 506.013   1
   6  17  -8 1631.76 517.480   2
   6 -17  -7 28145.1 1950.81   1
   6  17  -7 28363.0 1966.71   2
   6 -17  -7 30289.8 2015.81   3
   6 -17  -6 9570.21 1151.90   1
   6  17  -6 8297.85 1083.02   2
   6 -17  -6 9916.54 1186.29   3
   6 -17  -5 457.929 313.948   1
   6  17  -5 215.196 274.770   2
   6 -17  -5 449.177 341.222   3
   6  17  -4 25113.1 1755.58   2
   6 -17  -4 25164.6 1823.91   3
   6 -17  -4 23588.5 1694.41   1
   6 -17  -3 21225.2 1584.94   1
   6  17  -3 21076.6 1574.45   2
   6 -17  -2-354.796 384.150   1
   6  17  -2-297.310 379.878   2
   6 -17  -1 21111.9 1553.55   1
   6  17  -1 20359.0 1479.76   2
   6 -17   0 21206.8 1535.25   1
  -6  17   0 21430.2 1797.97   4
   6  17   0 21115.4 1460.05   2
   6 -17   1 2435.52 570.195   1
  -6  17  -1 2544.72 686.326   4
  -6  17  -2 10591.5 1308.21   4
   6 -17   2 10556.9 1091.75   1
   6  18  -9 6497.25 966.377   2
   6  18  -8 12977.0 1368.08   2
   6 -18  -7 404.114 354.003   1
   6  18  -7 503.002 342.728   2
   6 -18  -7 1027.65 437.211   3
   6 -18  -6 12149.8 1309.17   1
   6  18  -6 11815.6 1290.33   2
   6 -18  -6 13111.1 1401.41   3
   6  18  -5 12841.4 1312.58   2
   6 -18  -5 14956.0 1455.44   3
   6 -18  -5 14506.9 1374.74   1
   6 -18  -4 2730.61 675.328   3
   6  18  -4 2042.77 534.079   2
   6 -18  -4 2991.02 653.529   1
   6 -18  -3 3641.04 721.061   1
   6  18  -3 3776.23 719.266   2
   6 -18  -2 12910.8 1267.29   1
   6  18  -2 14405.8 1289.60   2
   6  18  -1 2684.75 569.793   2
  -6  18   1 2280.53 608.378   4
   6 -18  -1 2509.64 572.140   1
   6  18   0 2862.05 589.689   2
   6 -18   0 2449.24 600.785   1
  -6  18   0 2953.74 705.464   4
  -6  18  -1 11336.1 1344.11   4
   6 -18   1 11015.6 1136.52   1
  -6  18  -2 2499.70 659.459   4
   6  19  -9 1980.38 565.560   2
   6  19  -8 306.703 360.678   2
   6  19  -7 735.096 381.713   2
   6  19  -6 6636.14 986.111   2
   6 -19  -6 7117.67 1065.66   3
   6 -19  -5-222.580 353.805   1
   6  19  -5 74.6628 289.746   2
   6 -19  -5-523.823 419.329   3
   6 -19  -4 1620.74 518.391   1
   6 -19  -4 1579.39 507.197   3
   6  19  -4 1532.66 461.900   2
   6 -19  -3 6920.09 972.238   1
   6  19  -3 6082.90 863.912   2
   6  19  -2 1060.31 414.226   2
   6 -19  -2 1089.24 408.345   1
  -6  19   2 445.680 368.359   4
   6  19  -1 1215.33 418.639   2
  -6  19   1 1093.87 365.543   4
   6 -19  -1 1580.43 482.045   1
  -6  19   0 4506.50 877.697   4
   6  19   0 5360.67 766.146   2
   6  20  -8 2366.06 633.550   2
   6  20  -7 2397.51 636.265   2
   6  20  -6-27.4376 201.934   2
   6  20  -5 4935.61 839.675   2
   6  20  -4 6747.23 958.298   2
   6  20  -3-454.983 368.860   2
   6  20  -2 3880.11 681.055   2
   6  20  -1 3457.63 629.197   2
   6  20   0 366.747 257.135   2
   6  21  -6 1490.69 449.660   2
   6  21  -5 147.157 257.040   2
   6  21  -4 3857.72 722.282   2
   6  21  -3 3010.13 620.975   2
   6  21  -2-171.033 249.585   2
   6  21  -1 5614.05 776.913   2
   7   0 -14 1073.14 471.375   3
   7   0 -13 20802.7 1502.56   3
   7   0 -12 21149.7 1443.13   3
   7   0 -11 5592.50 759.091   3
   7   0 -10 16499.4 1163.46   3
   7   0  -9 76988.8 2318.07   3
   7   0  -8 12864.5 911.138   3
   7   0  -7 34854.3 1376.53   3
   7   0  -7 34108.1 1336.04   1
   7   0  -6 92684.1 2089.39   3
   7   0  -6 88210.2 1951.46   1
   7   0  -5 38100.9 1238.86   3
   7   0  -5 36303.5 1844.69   2
   7   0  -5 36188.1 1170.07   1
   7   0  -4 14753.4 711.892   1
   7   0  -4 14341.7 1160.57   2
   7   0  -4 15332.0 726.173   3
   7   0  -3 102487. 2945.18   2
   7   0  -3 101849. 1783.00   1
   7   0  -3 101805. 1688.01   3
   7   0  -2 59692.6 1363.00   1
   7   0  -2 62046.8 2270.63   2
   7   0  -2 61972.5 1243.33   3
   7   0  -1 2078.61 298.601   1
   7   0  -1 2539.34 262.464   3
   7   0  -1 3008.25 541.556   2
   7   0   0 100962. 1919.15   1
   7   0   0 97933.1 2754.97   2
   7   0   1 60549.1 1577.25   1
   7   0   1 55401.3 2057.22   2
   7   0   2 2862.01 410.400   1
   7   0   3 28761.6 1254.27   1
   7   0   4 40399.6 1580.54   1
   7  -1 -14 16230.0 1383.26   3
   7   1 -14 17731.3 1425.97   3
   7  -1 -13 12813.1 1190.25   3
   7   1 -13 11220.9 1112.05   3
   7  -1 -12 6180.02 805.056   3
   7   1 -12 5842.16 771.119   3
   7  -1 -11 44344.4 2014.16   3
   7   1 -11 44272.6 1939.07   3
   7  -1 -10 26105.7 1483.89   3
   7   1 -10 28740.6 1476.22   3
   7  -1  -9 3198.32 565.030   3
   7   1  -9 2182.95 460.737   3
   7  -1  -8 57292.2 1947.25   3
   7   1  -8 59196.7 1850.54   3
   7  -1  -7 72854.8 2077.87   3
   7   1  -7 71838.7 1893.99   3
   7  -1  -7 67535.0 1956.85   1
   7   1  -7 69527.0 1766.31   1
   7  -1  -6 1095.30 298.558   3
   7   1  -6 1515.22 300.004   3
   7  -1  -6 1053.86 304.796   1
   7   1  -6 1434.14 274.296   1
   7   1  -5 61532.8 1450.13   3
   7   1  -5 64569.9 1405.40   1
   7   1  -5 62741.5 2451.37   2
   7  -1  -5 59006.0 2327.59   2
   7  -1  -5 61627.8 1689.85   1
   7  -1  -5 63187.0 1699.33   3
   7   1  -4 83919.4 1469.06   1
   7   1  -4 84711.9 1513.35   3
   7  -1  -4 83350.3 1838.50   1
   7   1  -4 84798.0 2806.24   2
   7  -1  -4 83258.5 2686.90   2
   7  -1  -4 86144.6 1830.98   3
   7   1  -3 1043.31 193.184   1
   7   1  -3 1076.19 159.743   3
   7  -1  -3 949.072 225.762   1
   7   1  -3 1291.56 439.211   2
   7  -1  -3 1449.43 409.922   2
   7  -1  -3 1111.66 232.906   3
   7   1  -2 49473.4 1104.13   1
   7   1  -2 51740.3 2119.20   2
   7  -1  -2 47753.7 1982.91   2
   7  -1  -2 48420.6 1355.62   1
   7  -1  -2 49095.6 1248.95   3
   7   1  -2 46282.5 859.493   3
   7   1  -1 92368.6 1598.97   1
   7  -1  -1 90449.2 1852.55   1
   7  -1  -1 85555.4 1639.59   3
   7   1  -1 88310.4 2680.43   2
   7  -1  -1 89094.8 2629.49   2
   7   1   0 3150.35 578.276   2
   7  -1   0 3718.59 575.115   2
   7   1   0 3807.68 384.445   1
   7  -1   0 3487.97 407.287   1
   7   1   1 23899.7 965.360   1
   7  -1   1 25143.5 1078.63   1
   7   1   1 23255.4 1362.26   2
   7  -1   1 24754.0 1361.69   2
   7   1   2 61569.4 1637.76   1
   7  -1   2 60380.5 1761.52   1
   7   1   3 7663.53 636.311   1
   7  -1   3 6715.85 632.268   1
   7  -1   4 12747.4 917.162   1
   7  -1   5 25750.3 1357.59   1
   7  -2 -14 528.225 359.297   3
   7   2 -14 607.276 357.889   3
   7  -2 -13 11041.8 1131.47   3
   7   2 -13 11422.4 1110.82   3
   7  -2 -12 23091.2 1530.50   3
   7   2 -12 22878.6 1456.60   3
   7  -2 -11 882.465 372.615   3
   7   2 -11 260.059 245.676   3
   7  -2 -10 20755.5 1342.34   3
   7   2 -10 21756.1 1265.43   3
   7  -2  -9 21498.9 1305.98   3
   7   2  -9 23140.9 1203.68   3
   7  -2  -8 4368.94 581.418   3
   7   2  -8 4057.31 480.450   3
   7  -2  -7 15463.0 1001.36   3
   7   2  -7 14845.2 826.367   3
   7  -2  -7 16095.7 1015.35   1
   7   2  -7 14928.8 766.788   1
   7   2  -6 62385.3 1515.31   3
   7  -2  -6 60941.3 1829.53   1
   7   2  -6 63079.5 1370.49   1
   7  -2  -6 62443.0 1872.08   3
   7   2  -5 6858.85 447.874   3
   7   2  -5 7237.14 402.299   1
   7   2  -5 7959.61 908.111   2
   7  -2  -5 6880.26 809.487   2
   7  -2  -5 6795.56 599.135   1
   7  -2  -5 7605.92 621.093   3
   7   2  -4 11767.0 481.530   3
   7  -2  -4 13402.4 802.445   1
   7   2  -4 12465.2 1103.12   2
   7  -2  -4 11529.5 1016.61   2
   7   2  -4 11494.3 448.177   1
   7  -2  -4 13156.8 763.523   3
   7  -2  -3 56773.2 1602.81   1
   7   2  -3 54739.4 944.321   1
   7   2  -3 57616.0 2269.18   2
   7  -2  -3 55939.4 2104.92   2
   7  -2  -3 57770.2 1525.61   3
   7   2  -2 8806.15 405.649   1
   7   2  -2 7893.91 846.288   2
   7  -2  -2 7328.65 782.484   2
   7  -2  -2 7854.52 553.072   3
   7  -2  -2 7626.13 587.387   1
   7   2  -1 6565.90 386.638   1
   7  -2  -1 5626.40 522.010   1
   7   2  -1 6091.13 741.410   2
   7  -2  -1 5845.66 685.371   2
   7   2   0 27659.2 879.296   1
   7  -2   0 28112.2 1139.34   1
   7   2   0 27521.0 1493.57   2
   7  -2   0 26783.7 1399.07   2
   7   2   1 13185.4 674.789   1
   7  -2   1 14843.8 860.297   1
   7   2   1 13803.5 1066.19   2
   7  -2   1 13031.0 986.187   2
   7  -2   2 376.848 230.911   1
   7  -2   3 23469.2 1176.52   1
   7  -2   4 6795.42 694.321   1
   7  -2   5 216.754 233.979   1
   7  -2   6 5862.22 719.395   1
   7  -3 -14 7418.09 964.415   3
   7   3 -14 5893.35 820.024   3
   7  -3 -13-168.538 277.846   3
   7   3 -13 314.552 273.250   3
   7  -3 -12 3008.92 586.705   3
   7   3 -12 2648.84 519.198   3
   7  -3 -11 8587.17 912.155   3
   7   3 -11 8926.29 842.840   3
   7  -3 -10 2610.41 508.671   3
   7   3 -10 2219.93 405.861   3
   7  -3  -9 1277.24 358.024   3
   7   3  -9 780.705 218.399   3
   7  -3  -8 13664.3 1001.15   3
   7   3  -8 13497.8 819.003   3
   7  -3  -8 12598.7 947.782   1
   7   3  -7 1365.91 208.316   1
   7  -3  -7 1509.42 347.472   3
   7   3  -7 1181.41 218.559   3
   7  -3  -7 1987.33 395.677   1
   7  -3  -6-112.248 191.674   3
   7   3  -6-167.046 162.397   3
   7   3  -6 0.23609 74.2767   1
   7  -3  -6-221.829 187.781   1
   7   3  -5 7936.23 407.496   3
   7   3  -5 8687.57 961.082   2
   7  -3  -5 9102.19 888.234   2
   7  -3  -5 8348.11 694.458   1
   7   3  -5 8086.24 312.736   1
   7  -3  -5 8034.23 653.472   3
   7  -3  -4 7135.79 621.981   1
   7   3  -4 7849.95 890.630   2
   7  -3  -4 7260.83 785.800   2
   7  -3  -4 7734.24 625.130   3
   7   3  -3 543.257 260.932   2
   7  -3  -3 114.476 137.112   1
   7  -3  -3 315.179 215.031   2
   7  -3  -3 120.122 102.620   3
   7  -3  -2 3040.12 378.500   3
   7   3  -2 2744.93 524.790   2
   7  -3  -2 3765.07 443.730   1
   7  -3  -2 2726.05 465.201   2
   7  -3  -1 6812.48 578.773   1
   7   3  -1 6083.11 746.034   2
   7  -3  -1 6183.69 686.245   2
   7   3   0 2483.26 478.480   2
   7  -3   0 2839.67 501.454   2
   7  -3   0 2556.26 365.381   1
   7  -3   1 5004.31 523.815   1
   7   3   1 5248.85 685.474   2
   7  -3   2 4914.90 539.038   1
   7  -3   3 1271.19 313.406   1
   7  -3   4 121.663 176.253   1
   7  -3   5 3491.62 545.224   1
   7  -3   6 2735.87 505.215   1
   7  -4 -14 16.2786 214.001   3
   7   4 -14-36.4191 266.713   3
   7  -4 -13 2260.06 570.835   3
   7   4 -13 2214.40 505.391   3
   7  -4 -12 1581.27 436.355   3
   7   4 -12 2627.18 517.946   3
   7  -4 -11 1714.17 475.044   3
   7   4 -11 771.981 303.288   3
   7  -4 -10 276.897 242.636   3
   7   4 -10 344.203 179.831   3
   7  -4  -9 4771.72 631.463   3
   7   4  -9 5207.96 545.161   3
   7  -4  -8 2986.99 495.913   3
   7  -4  -8 3058.34 481.537   1
   7   4  -8 4119.40 441.360   3
   7  -4  -7 1838.94 394.437   3
   7   4  -7 1570.43 255.441   3
   7  -4  -7 2108.65 431.041   1
   7   4  -6 4638.35 353.601   3
   7  -4  -6 4717.26 568.915   1
   7  -4  -6 4545.33 526.338   3
   7   4  -5 2268.13 188.028   3
   7   4  -5 2310.85 518.597   2
   7  -4  -5 2568.36 478.281   2
   7  -4  -5 2922.55 434.476   1
   7  -4  -5 2588.82 396.056   3
   7  -4  -4 776.874 234.497   1
   7   4  -4 972.295 348.327   2
   7  -4  -4 887.202 234.958   3
   7  -4  -3 2720.89 387.142   3
   7   4  -3 2518.79 546.685   2
   7  -4  -3 2726.73 480.936   2
   7  -4  -3 2365.30 379.467   1
   7  -4  -2 10184.2 755.579   1
   7   4  -2 10162.1 983.775   2
   7  -4  -2 8988.31 812.472   2
   7  -4  -2 8674.62 659.887   3
   7  -4  -1 1183.15 332.555   2
   7  -4  -1 1829.75 333.128   1
   7   4  -1 844.616 323.025   2
   7  -4   0 5475.06 553.304   1
   7   4   0 5716.31 725.300   2
   7  -4   0 5970.48 656.553   2
   7  -4   1 2994.39 424.581   1
   7   4   1 3994.17 601.279   2
   7  -4   2 1998.00 377.511   1
   7  -4   3 148.151 164.304   1
   7  -4   4 2225.82 415.387   1
   7  -4   5 2320.85 442.848   1
   7  -4   6 981.977 355.621   1
   7  -4   7 2481.76 520.769   1
   7   5 -14 4272.28 710.860   3
   7  -5 -13 13556.2 1275.57   3
   7   5 -13 13174.0 1146.87   3
   7  -5 -12 511.628 291.526   3
   7   5 -12 425.440 255.023   3
   7  -5 -11 9391.80 992.912   3
   7   5 -11 9671.22 851.771   3
   7  -5 -10 22282.2 1437.64   3
   7   5 -10 19258.0 1114.13   3
   7  -5  -9 3590.43 574.915   3
   7   5  -9 3998.73 469.103   3
   7  -5  -8 4496.19 618.484   1
   7  -5  -8 4107.39 596.586   3
   7   5  -8 3840.63 408.366   3
   7  -5  -7 45719.6 1877.84   1
   7   5  -7 44077.0 1210.91   3
   7  -5  -7 43347.6 1749.82   3
   7   5  -6 5336.74 349.799   3
   7  -5  -6 5610.13 637.740   1
   7  -5  -6 5914.92 723.916   2
   7   5  -6 5119.68 768.554   2
   7  -5  -6 6193.03 654.445   3
   7   5  -5 1987.09 514.772   2
   7  -5  -5 2407.69 476.951   2
   7  -5  -5 2779.86 420.648   3
   7  -5  -5 3276.89 499.553   1
   7   5  -4 33652.2 1869.88   2
   7  -5  -4 33146.8 1452.59   1
   7  -5  -4 30417.0 1530.11   2
   7  -5  -4 31763.6 1354.77   3
   7  -5  -3 16369.2 996.691   1
   7   5  -3 17364.9 1315.50   2
   7  -5  -3 14527.3 1042.40   2
   7  -5  -3 16512.1 980.523   3
   7  -5  -2 987.443 275.551   1
   7   5  -2 1285.33 391.179   2
   7  -5  -2 645.114 253.833   2
   7   5  -1 24345.0 1479.25   2
   7  -5  -1 23001.0 1256.85   2
   7  -5  -1 24835.7 1207.44   1
   7  -5   0 9197.37 752.243   1
   7   5   0 8947.55 914.279   2
   7  -5   0 8583.45 782.350   2
   7   5   1 939.140 374.891   2
   7  -5   1 377.310 240.258   1
   7  -5   2 14751.5 981.647   1
   7  -5   3 9032.59 802.444   1
   7  -5   4 302.116 236.218   1
   7  -5   5 2769.87 504.643   1
   7  -5   6 5051.74 691.573   1
   7  -5   7-58.0962 257.174   1
   7  -6 -13 3313.08 694.726   3
   7   6 -13 2754.93 568.685   3
   7  -6 -12 22192.6 1579.14   3
   7   6 -12 21174.9 1347.65   3
   7  -6 -11 13192.8 1198.56   3
   7   6 -11 13565.8 1002.89   3
   7  -6 -10 1029.19 359.884   3
   7   6 -10 1143.66 298.212   3
   7   6  -9 26817.7 1196.98   3
   7  -6  -9 25175.0 1499.72   3
   7   6  -8 28692.7 1091.53   3
   7  -6  -8 26298.0 1500.67   1
   7  -6  -8 28335.0 1519.20   3
   7  -6  -7 959.609 328.523   3
   7  -6  -7 750.754 302.773   1
   7  -6  -6 29315.7 1498.76   1
   7   6  -6 32487.6 1916.44   2
   7  -6  -6 29188.9 1550.92   2
   7  -6  -6 30201.1 1451.13   3
   7  -6  -5 67906.1 2182.45   1
   7  -6  -5 63825.7 2237.99   2
   7  -6  -5 63180.7 2053.96   3
   7  -6  -4 315.949 251.700   1
   7   6  -4 514.142 341.283   2
   7  -6  -4 517.345 308.249   2
   7  -6  -4 289.677 199.135   3
   7  -6  -3 26220.0 1313.95   1
   7   6  -3 29100.9 1733.46   2
   7  -6  -3 26665.2 1395.18   2
   7  -6  -3 25305.7 1249.36   3
   7  -6  -2 38159.0 1560.96   1
   7   6  -2 39079.1 1968.87   2
   7  -6  -2 36767.0 1589.53   2
   7   6  -1 8726.43 918.231   2
   7  -6  -1 9042.69 782.886   2
   7  -6  -1 8238.25 743.057   1
   7  -6   0 11522.8 864.424   1
   7   6   0 11091.7 1024.89   2
   7  -6   0 11516.7 882.391   2
   7  -6   1 46478.6 1740.99   1
   7   6   1 48499.3 2071.28   2
   7  -6   2 8445.28 774.145   1
   7  -6   3 6028.54 677.254   1
   7  -6   4 20260.3 1261.09   1
   7  -6   5 4029.68 616.244   1
   7  -6   6 2174.79 495.803   1
   7  -6   7 7536.02 895.867   1
   7  -7 -13 10793.5 1162.88   3
   7  -7 -12 123.417 269.921   3
   7  -7 -11 11962.1 1136.12   3
   7  -7 -10 30129.3 1719.22   3
   7  -7  -9 2892.91 554.900   3
   7  -7  -8 14818.2 1180.54   1
   7  -7  -8 14848.7 1124.82   3
   7  -7  -7 42671.7 1842.35   3
   7  -7  -7 44034.8 1943.12   1
   7  -7  -6 9566.02 888.480   1
   7   7  -6 7983.43 986.026   2
   7  -7  -6 8819.55 872.936   2
   7  -7  -6 7849.44 770.935   3
   7  -7  -5 9198.61 850.263   1
   7   7  -5 9427.24 1063.73   2
   7  -7  -5 8352.51 810.743   2
   7  -7  -5 7275.30 720.967   3
   7  -7  -4 51217.7 1912.66   2
   7  -7  -4 54786.8 2003.18   1
   7  -7  -4 53103.5 1927.68   3
   7  -7  -3 17351.4 1111.08   1
   7   7  -3 17512.8 1373.49   2
   7  -7  -3 16455.4 1066.19   2
   7  -7  -3 15872.4 1038.69   3
   7  -7  -2 4362.25 549.527   2
   7  -7  -2 4979.98 599.683   1
   7   7  -2 4231.03 684.028   2
   7   7  -1 46654.3 2113.45   2
   7  -7  -1 46845.9 1715.51   2
   7  -7  -1 46090.5 1763.54   1
   7  -7   0 21288.2 1216.95   1
   7   7   0 21820.5 1425.66   2
   7   7   1 4038.96 646.097   2
   7  -7   1 3799.58 542.879   1
   7  -7   2 26266.5 1386.31   1
   7  -7   3 15753.5 1103.85   1
   7  -7   4 424.036 269.394   1
   7  -7   5 13884.8 1121.85   1
   7  -7   6 8844.25 938.597   1
   7  -8 -13 3410.03 703.968   3
   7  -8 -12 11793.2 1201.37   3
   7  -8 -11 1924.90 487.151   3
   7  -8 -10 4537.48 698.659   3
   7  -8  -9 19537.2 1407.69   1
   7  -8  -9 20907.3 1409.42   3
   7  -8  -8 12249.5 1100.68   1
   7  -8  -8 10532.8 975.942   3
   7  -8  -7 8929.91 931.108   1
   7  -8  -7 7808.20 823.177   3
   7  -8  -6 33974.0 1710.22   1
   7   8  -6 34688.4 2060.86   2
   7  -8  -6 31627.9 1574.95   2
   7  -8  -6 33987.7 1638.59   3
   7  -8  -5 7864.56 817.473   1
   7   8  -5 7919.11 985.054   2
   7  -8  -5 8010.13 774.851   2
   7  -8  -5 7157.47 758.142   3
   7  -8  -4 33.7381 285.019   1
   7   8  -4 233.359 340.895   2
   7  -8  -4 200.809 169.989   2
   7  -8  -4-159.741 223.279   3
   7  -8  -3 30744.2 1527.21   1
   7   8  -3 31462.8 1829.03   2
   7  -8  -3 28931.1 1367.66   2
   7  -8  -3 27950.4 1430.00   3
   7  -8  -2 28472.9 1448.63   1
   7   8  -2 28693.3 1738.89   2
   7  -8  -2 26975.4 1314.67   2
   7  -8  -1 869.204 276.650   2
   7  -8  -1 942.270 317.214   1
   7   8  -1 1011.40 368.878   2
   7  -8   0 30295.4 1481.94   1
   7   8   0 29789.5 1684.09   2
   7  -8   1 13574.3 1028.21   1
   7   8   1 13675.9 1150.72   2
   7  -8   2 981.135 329.892   1
   7  -8   3 13894.7 1065.33   1
   7  -8   4 6965.88 804.881   1
   7  -8   5 966.598 341.259   1
   7  -8   6 4997.09 726.140   1
   7  -9 -12 3549.31 682.607   3
   7  -9 -11 14606.1 1290.97   3
   7  -9 -10 3925.42 671.444   3
   7  -9  -9 2602.28 537.504   3
   7  -9  -9 2451.36 546.917   1
   7  -9  -8 23039.7 1546.10   1
   7  -9  -8 23512.7 1473.43   3
   7  -9  -7 8507.90 940.431   1
   7  -9  -7 7733.88 843.471   3
   7  -9  -6 783.688 339.909   1
   7   9  -6 664.922 344.110   2
   7  -9  -6 910.602 294.668   2
   7  -9  -6 513.897 256.144   3
   7   9  -5 31361.6 1953.23   2
   7  -9  -5 29702.8 1451.30   2
   7  -9  -5 29449.8 1565.10   3
   7  -9  -5 31326.7 1643.29   1
   7   9  -4 22311.2 1610.26   2
   7  -9  -4 20244.0 1154.01   2
   7  -9  -4 21827.7 1355.74   1
   7  -9  -4 18619.3 1252.94   3
   7  -9  -3 177.728 231.707   1
   7  -9  -3-14.7164 228.175   3
   7   9  -3 242.970 263.748   2
   7  -9  -3-173.999 255.575   2
   7  -9  -2 21983.1 1318.78   1
   7   9  -2 24955.5 1639.36   2
   7  -9  -2 21854.7 1141.09   2
   7  -9  -1 15755.8 1113.24   1
   7   9  -1 16343.8 1295.78   2
   7   9   0 1769.45 491.687   2
   7  -9   0 1388.78 359.640   1
   7  -9   1 11635.0 963.594   1
   7   9   1 12422.5 1094.36   2
   7  -9   2 15115.0 1109.37   1
   7  -9   3 1942.06 443.364   1
   7  -9   4 2673.57 526.954   1
   7  -9   5 7882.14 901.010   1
   7  -9   6 2671.96 565.186   1
   7 -10 -12 6757.18 935.910   3
   7 -10 -11 2238.23 561.586   3
   7 -10 -10 23338.0 1618.22   3
   7 -10  -9 9764.06 1066.91   1
   7 -10  -9 10609.6 1049.44   3
   7 -10  -8 1572.24 436.803   3
   7 -10  -8 779.272 332.175   1
   7 -10  -7 22236.1 1318.95   2
   7  10  -7 23221.8 1755.24   2
   7 -10  -7 23708.5 1548.30   1
   7 -10  -7 22174.1 1443.54   3
   7 -10  -6 17893.1 1319.36   1
   7  10  -6 16055.3 1457.18   2
   7 -10  -6 17929.8 1135.48   2
   7 -10  -6 18588.5 1299.78   3
   7 -10  -5 1595.38 418.821   1
   7  10  -5 1077.97 427.528   2
   7 -10  -5 2017.80 410.226   2
   7 -10  -5 1224.40 407.356   3
   7  10  -4 28750.6 1854.05   2
   7 -10  -4 26213.0 1531.39   1
   7 -10  -4 26129.8 1278.72   2
   7 -10  -4 23770.4 1458.95   3
   7 -10  -3 29567.2 1603.21   1
   7  10  -3 27564.6 1768.94   2
   7 -10  -3 28350.0 1286.08   2
   7 -10  -2 134.617 166.850   2
   7 -10  -2 351.113 269.380   1
   7  10  -2 679.702 349.240   2
   7 -10  -1 6910.29 775.971   1
   7  10  -1 7823.12 920.418   2
   7  10   0 23612.8 1538.53   2
   7 -10   0 21062.1 1331.25   1
   7 -10   1 8374.75 851.003   1
   7  10   1 8632.86 930.865   2
   7 -10   2 1248.43 381.380   1
   7 -10   3 14282.1 1136.88   1
   7 -10   4 5948.06 774.486   1
   7 -10   5 611.228 319.544   1
   7 -11 -11 21755.7 1646.78   3
   7 -11 -10 5294.00 814.046   3
   7 -11 -10 5373.42 848.663   1
   7 -11  -9 8037.56 1024.26   1
   7 -11  -9 7176.51 906.320   3
   7 -11  -8 37575.3 2083.30   1
   7 -11  -8 35029.3 1899.91   3
   7  11  -7 15626.0 1450.78   2
   7 -11  -7 16998.3 1131.17   2
   7 -11  -7 18842.6 1435.86   1
   7 -11  -7 17507.2 1323.39   3
   7 -11  -6 14783.2 1248.13   1
   7  11  -6 15503.9 1436.66   2
   7 -11  -6 14731.4 1004.27   2
   7 -11  -6 15175.7 1231.51   3
   7  11  -5 41920.8 2318.70   2
   7 -11  -5 40203.0 1575.42   2
   7 -11  -5 38813.8 1927.73   3
   7 -11  -5 40455.5 1988.66   1
   7  11  -4 20432.1 1588.56   2
   7 -11  -4 19212.9 1347.66   1
   7 -11  -4 19642.6 1045.01   2
   7 -11  -4 17877.4 1323.77   3
   7 -11  -3 1588.85 322.803   2
   7 -11  -3 1102.59 381.631   1
   7  11  -3 1477.45 487.091   2
   7 -11  -2 39723.2 1866.79   1
   7  11  -2 41262.9 2158.18   2
   7 -11  -1 24842.2 1499.62   1
   7  11  -1 24355.8 1662.54   2
   7  11   0 1428.09 477.069   2
   7 -11   0 1647.93 444.526   1
   7 -11   1 19314.2 1316.66   1
   7  11   1 19142.0 1411.05   2
   7 -11   2 18719.4 1321.49   1
   7 -11   3 164.149 283.062   1
   7 -11   4 8113.97 921.029   1
   7 -11   5 7906.79 914.683   1
   7 -12 -11 1692.45 544.223   3
   7 -12 -11 2341.97 619.619   1
   7 -12 -10 11029.5 1170.47   3
   7 -12 -10 10367.4 1201.68   1
   7 -12  -9 31079.9 2001.46   1
   7 -12  -9 29549.9 1850.34   3
   7 -12  -8 4831.50 798.662   1
   7 -12  -8 5882.30 832.136   3
   7 -12  -7 16750.7 1393.11   1
   7  12  -7 16792.6 1510.82   2
   7 -12  -7 16934.4 1364.60   3
   7 -12  -6 35731.1 1983.14   1
   7  12  -6 38003.9 2260.35   2
   7 -12  -6 34207.0 1886.11   3
   7  12  -5 8238.80 1069.54   2
   7 -12  -5 7798.09 912.678   3
   7 -12  -5 9813.08 1011.39   1
   7  12  -4 7322.38 969.687   2
   7 -12  -4 6154.22 800.341   1
   7 -12  -4 5912.82 824.757   3
   7 -12  -3 33409.6 1799.28   1
   7  12  -3 37104.4 2136.13   2
   7 -12  -2 17545.7 1303.19   1
   7  12  -2 18384.6 1482.16   2
   7  12  -1 4157.13 737.824   2
   7 -12  -1 3438.12 611.608   1
   7  12   0 35495.7 1928.27   2
   7 -12   0 36664.5 1859.87   1
   7 -12   1 15214.5 1217.26   1
   7  12   1 15561.4 1267.78   2
   7 -12   2 1192.72 440.059   1
   7 -12   3 11500.7 1084.40   1
   7 -12   4 8422.89 940.283   1
   7 -13 -10 18047.4 1592.81   1
   7 -13 -10 17932.3 1499.77   3
   7 -13  -9 2121.94 592.147   3
   7 -13  -9 1414.05 541.094   1
   7  13  -8 10500.6 1204.55   2
   7 -13  -8 12176.6 1269.53   1
   7 -13  -8 14779.2 1327.03   3
   7 -13  -7 26700.7 1776.36   1
   7  13  -7 27912.1 1969.29   2
   7 -13  -7 27793.2 1780.48   3
   7 -13  -6 7512.70 958.117   1
   7  13  -6 5595.37 893.855   2
   7 -13  -6 7691.60 939.224   3
   7  13  -5 11865.6 1292.13   2
   7 -13  -5 11225.3 1141.79   3
   7 -13  -5 12481.3 1173.22   1
   7 -13  -4 44061.1 2154.49   1
   7  13  -4 49753.2 2515.68   2
   7 -13  -4 45303.9 2224.05   3
   7 -13  -3 8108.63 948.414   1
   7  13  -3 8238.95 1065.67   2
   7 -13  -2 4629.38 689.780   1
   7  13  -2 5092.81 806.992   2
   7 -13  -1 29982.1 1710.97   1
   7  13  -1 32507.8 1907.83   2
   7  13   0 17578.0 1384.24   2
   7 -13   0 16576.4 1280.12   1
   7  13   1 4324.85 725.703   2
   7 -13   1 2816.83 562.813   1
   7 -13   2 24571.2 1564.00   1
   7 -13   3 12818.9 1145.96   1
   7 -14 -10 323.045 302.510   3
   7 -14 -10 1677.17 560.747   1
   7 -14  -9 11015.2 1243.40   1
   7 -14  -9 10118.2 1157.43   3
   7  14  -8 14574.3 1435.75   2
   7 -14  -8 14405.5 1385.97   1
   7 -14  -8 16114.3 1416.23   3
   7 -14  -7-75.2507 313.930   1
   7  14  -7 59.8889 320.994   2
   7 -14  -7 819.566 413.799   3
   7 -14  -6 18836.7 1503.52   1
   7  14  -6 17860.7 1607.94   2
   7 -14  -6 20468.8 1568.24   3
   7  14  -5 21779.4 1733.89   2
   7 -14  -5 18485.8 1504.39   3
   7 -14  -5 18380.3 1451.62   1
   7 -14  -4 448.704 301.536   1
   7 -14  -4 942.916 359.780   3
   7  14  -4 1521.17 524.970   2
   7 -14  -3 16690.2 1350.12   1
   7  14  -3 16188.9 1426.58   2
   7 -14  -2 17924.3 1363.52   1
   7  14  -2 18050.1 1508.12   2
   7  14  -1 652.012 315.435   2
   7 -14  -1 1303.25 439.206   1
   7  14   0 7897.72 948.104   2
   7 -14   0 8924.88 976.874   1
   7 -14   1 17775.9 1373.49   1
   7  14   1 19695.1 1448.48   2
   7 -14   2 5540.42 810.843   1
   7 -14   3 8596.21 969.194   1
   7 -15  -9-242.486 370.619   3
   7 -15  -9 740.344 417.786   1
   7  15  -9 500.674 363.818   2
   7  15  -8 5515.90 905.672   2
   7 -15  -8 5389.67 862.479   1
   7 -15  -8 4688.84 809.181   3
   7 -15  -7 7168.54 978.528   1
   7  15  -7 7458.85 1047.42   2
   7 -15  -7 6843.40 952.623   3
   7 -15  -6-173.100 349.184   1
   7  15  -6 124.161 246.597   2
   7 -15  -6 745.044 409.707   3
   7 -15  -5 2437.01 567.169   1
   7  15  -5 3079.56 692.021   2
   7 -15  -5 2551.12 598.815   3
   7 -15  -4 5322.59 822.230   1
   7 -15  -4 5578.26 835.428   3
   7  15  -4 5925.07 936.412   2
   7 -15  -3 2626.52 564.330   1
   7  15  -3 2790.38 643.819   2
   7  15  -2 1626.31 489.151   2
   7 -15  -2 1146.73 377.706   1
   7  15  -1 4835.61 776.001   2
   7 -15  -1 4656.26 726.082   1
   7  15   0 1133.52 404.354   2
   7 -15   0 909.220 399.493   1
   7  15   1 1064.44 417.292   2
   7 -15   1-377.995 421.902   1
   7 -15   2 1883.76 487.309   1
   7 -16  -8-938.887 426.119   1
   7 -16  -8-171.820 256.679   3
   7 -16  -7 478.498 326.942   1
   7 -16  -7-28.3025 267.568   3
   7  16  -6-65.4392 250.785   2
   7 -16  -6 156.071 305.633   3
   7 -16  -5 1110.23 430.593   1
   7  16  -5 1555.94 501.358   2
   7 -16  -5 1274.29 457.556   3
   7 -16  -4 49.9796 229.699   1
   7 -16  -4-221.761 306.259   3
   7  16  -4 205.696 281.760   2
   7 -16  -3 29.4932 209.262   1
   7  16  -3-325.790 267.102   2
   7  16  -2 925.392 390.196   2
   7 -16  -2 509.896 308.990   1
   7  16  -1 769.446 370.111   2
   7 -16  -1 700.074 330.612   1
   7  16   0 535.868 312.213   2
   7 -16   0 602.000 365.375   1
   7 -16   1 214.080 255.296   1
   7  17  -8 614.343 406.535   2
   7  17  -7 2603.12 638.058   2
   7 -17  -6 269.541 224.963   1
   7  17  -6 514.994 399.337   2
   7 -17  -6 488.011 367.363   3
   7  17  -5 72.9786 256.227   2
   7 -17  -5 469.746 338.274   3
   7 -17  -5 178.504 276.878   1
   7 -17  -4 3629.38 721.010   1
   7 -17  -4 4011.42 770.350   3
   7  17  -4 3644.13 772.759   2
   7 -17  -3 1857.27 520.062   1
   7  17  -3 1828.45 498.034   2
   7  17  -2-452.914 333.974   2
   7 -17  -2-277.831 351.764   1
   7  17  -1 1950.60 516.878   2
   7 -17  -1 2331.83 573.150   1
   7  17   0 1780.23 476.087   2
   7  18  -7 257.485 315.118   2
   7  18  -6 12385.0 1368.77   2
   7  18  -5 7365.91 1051.04   2
   7 -18  -4 344.299 310.272   3
   7  18  -4 225.129 334.827   2
   7  18  -3 10047.0 1180.03   2
   7  18  -2 7290.97 986.083   2
   7  18  -1 19.6257 234.436   2
   7  19  -5 10073.7 1235.93   2
   7  19  -4 17104.6 1571.50   2
   7  19  -3 675.972 368.283   2
   7  19  -2 5252.24 844.338   2
   8   0 -13 41540.5 2052.89   3
   8   0 -12 12238.9 1086.40   3
   8   0 -11 9970.75 928.757   3
   8   0 -10 64339.7 2173.73   3
   8   0  -9 43314.3 1710.67   3
   8   0  -8 1648.21 381.683   3
   8   0  -7 89895.3 3265.25   2
   8   0  -6 66535.9 2745.87   2
   8   0  -5 536.814 407.224   2
   8   0  -4 76738.4 2805.20   2
   8   0  -3 85884.4 2920.44   2
   8   0  -2 592.544 350.400   2
   8   0  -1 34292.1 1790.88   2
   8   0   0 68862.8 2462.74   2
   8  -1 -13 1416.43 467.644   3
   8  -1 -12 20662.4 1420.41   3
   8  -1 -11 33897.1 1734.98   3
   8  -1 -10 7534.29 806.794   3
   8  -1  -9 23047.2 1296.48   3
   8  -1  -8 57387.6 1883.27   3
   8  -1  -7 9041.39 714.143   3
   8   1  -7 9491.68 1089.62   2
   8  -1  -7 7791.21 997.983   2
   8  -1  -6 21601.2 1019.91   3
   8   1  -6 20967.6 1570.72   2
   8  -1  -6 20228.7 1510.78   2
   8   1  -5 89635.2 3154.46   2
   8  -1  -5 86921.7 3022.75   2
   8   1  -4 27214.1 1708.14   2
   8  -1  -4 26756.8 1656.95   2
   8   1  -3 10415.3 1064.25   2
   8  -1  -3 10114.3 1015.39   2
   8   1  -2 71772.8 2655.47   2
   8  -1  -2 73866.8 2613.27   2
   8   1  -1 24252.5 1514.45   2
   8  -1  -1 24957.5 1493.48   2
   8   1   0 4287.87 691.520   2
   8  -1   0 3884.53 635.497   2
   8   1   1 43076.7 1971.62   2
   8  -2 -13 6357.14 839.227   3
   8  -2 -12 2875.16 553.188   3
   8  -2 -11 1269.16 384.160   3
   8  -2 -10 23365.2 1406.53   3
   8  -2  -9 16458.4 1119.98   3
   8  -2  -9 17438.6 1152.51   1
   8  -2  -8 5839.60 642.132   3
   8  -2  -8 4910.39 594.476   1
   8  -2  -7 20828.4 1121.74   3
   8  -2  -7 20683.7 1116.39   1
   8   2  -7 20427.8 1618.98   2
   8  -2  -7 18961.4 1462.64   2
   8  -2  -6 14538.6 1262.25   2
   8  -2  -6 16014.4 934.019   1
   8  -2  -6 15181.8 897.588   3
   8  -2  -5 66.0762 150.549   1
   8  -2  -5 264.231 153.045   3
   8   2  -5 336.658 314.887   2
   8  -2  -5 105.948 287.255   2
   8  -2  -4 12531.6 757.316   1
   8   2  -4 11612.6 1129.16   2
   8  -2  -4 13197.9 1141.34   2
   8   2  -3 25074.3 1622.45   2
   8  -2  -3 22365.2 1454.77   2
   8  -2  -3 22897.2 1005.11   1
   8  -2  -2-95.9858 164.840   1
   8   2  -2-29.3674 274.286   2
   8  -2  -2 137.716 264.926   2
   8  -2  -1 15789.8 853.836   1
   8   2  -1 15599.5 1257.25   2
   8  -2  -1 15714.3 1174.78   2
   8  -2   0 17589.6 913.800   1
   8   2   0 17951.2 1298.93   2
   8  -2   0 18008.4 1246.09   2
   8   2   1 1000.96 372.666   2
   8  -3 -13 114.047 266.503   3
   8  -3 -12 1608.99 435.026   3
   8  -3 -11-144.277 275.562   3
   8  -3 -10-186.727 260.824   3
   8  -3 -10 366.812 214.969   1
   8  -3  -9 512.117 262.143   3
   8  -3  -9 348.539 224.837   1
   8  -3  -8 1461.77 340.674   3
   8  -3  -8 1689.75 382.884   1
   8  -3  -7 114.546 139.105   3
   8   3  -7 670.003 385.464   2
   8  -3  -7 625.230 338.386   2
   8  -3  -7 132.332 148.036   1
   8  -3  -6 635.860 218.859   3
   8   3  -6 680.458 362.109   2
   8  -3  -6 491.996 296.447   2
   8  -3  -6 758.669 256.882   1
   8  -3  -5 754.775 188.474   3
   8  -3  -5 1309.51 280.571   1
   8   3  -5 1268.35 389.505   2
   8  -3  -5 1628.56 445.776   2
   8  -3  -4 5485.73 560.267   1
   8  -3  -4 4479.10 671.334   2
   8   3  -4 3619.57 665.998   2
   8  -3  -4 3625.93 416.856   3
   8  -3  -3 157.031 129.823   1
   8   3  -3 408.974 265.322   2
   8  -3  -3 539.466 234.951   2
   8  -3  -2 2341.43 485.653   2
   8  -3  -2 2614.37 358.028   1
   8   3  -2 2454.50 516.843   2
   8   3  -1 904.249 362.235   2
   8  -3  -1 966.160 335.672   2
   8  -3  -1 835.207 218.956   1
   8   3   0 1080.53 393.172   2
   8  -3   0 890.085 316.946   2
   8  -3   0 1235.07 285.835   1
   8   3   1 2015.69 466.503   2
   8  -3   1 1126.60 266.453   1
   8  -3   2 4126.47 518.573   1
   8  -4 -13 969.921 388.924   3
   8  -4 -12 252.328 237.363   3
   8  -4 -11 2562.41 514.907   3
   8  -4 -10 1347.46 386.982   1
   8  -4 -10 512.233 230.370   3
   8  -4  -9-305.995 348.140   3
   8  -4  -9 169.000 212.246   1
   8  -4  -8 563.897 230.783   3
   8  -4  -8 1455.65 339.869   1
   8  -4  -7 686.183 236.410   3
   8   4  -7 1470.38 460.066   2
   8  -4  -7 649.699 312.199   2
   8  -4  -7 1377.95 325.696   1
   8  -4  -6 586.276 215.615   3
   8   4  -6 771.135 399.614   2
   8  -4  -6 1294.81 416.190   2
   8  -4  -6 1471.55 354.506   1
   8  -4  -5 122.019 153.914   3
   8  -4  -5 463.684 228.391   1
   8   4  -5 567.242 328.115   2
   8  -4  -5 470.397 268.597   2
   8   4  -4 1196.62 394.589   2
   8  -4  -4 1767.55 332.279   1
   8  -4  -4 1491.68 401.156   2
   8  -4  -4 1602.79 306.818   3
   8  -4  -3 342.994 158.132   1
   8   4  -3 438.452 260.607   2
   8  -4  -3 142.442 104.914   3
   8  -4  -3 168.008 209.406   2
   8  -4  -2 1094.05 352.613   2
   8  -4  -2 1404.28 296.382   1
   8   4  -2 1173.32 391.222   2
   8   4  -1 455.279 305.537   2
   8  -4  -1 171.452 198.193   2
   8  -4  -1 280.234 173.774   1
   8   4   0 2792.52 547.292   2
   8  -4   0 2314.44 471.796   2
   8  -4   0 2332.39 374.054   1
   8   4   1 1496.26 440.839   2
   8  -4   1 1439.48 315.680   1
   8  -4   2 624.448 241.032   1
   8  -4   3 2655.31 453.542   1
   8  -5 -13 549.203 327.521   3
   8  -5 -12 4812.35 744.576   3
   8  -5 -11 4038.80 662.420   3
   8  -5 -10 462.429 331.388   3
   8  -5 -10-81.5797 229.296   1
   8  -5  -9 10843.9 985.055   3
   8  -5  -9 9372.42 954.929   1
   8  -5  -8 3752.47 563.445   3
   8  -5  -8 5196.67 677.500   1
   8  -5  -7 1103.01 335.617   3
   8   5  -7 910.936 378.638   2
   8  -5  -7 1131.01 364.350   2
   8  -5  -7 1527.80 398.732   1
   8   5  -6 13158.8 1315.04   2
   8  -5  -6 11752.8 1090.06   2
   8  -5  -6 12644.1 979.453   1
   8  -5  -6 10970.7 874.427   3
   8  -5  -5 14159.2 1011.58   1
   8   5  -5 16000.5 1407.95   2
   8  -5  -5 12146.5 1074.53   2
   8  -5  -5 13334.9 924.335   3
   8  -5  -4-251.636 271.117   2
   8  -5  -4-83.4189 138.623   3
   8  -5  -4-105.474 203.113   1
   8  -5  -3 9391.13 782.543   1
   8   5  -3 9244.02 1032.86   2
   8  -5  -3 7766.85 826.262   2
   8  -5  -3 7833.91 671.424   3
   8   5  -2 12935.8 1190.28   2
   8  -5  -2 12038.7 828.674   3
   8  -5  -2 11676.3 989.638   2
   8  -5  -2 14032.5 939.988   1
   8   5  -1 522.905 315.019   2
   8  -5  -1 294.258 240.762   2
   8  -5  -1 413.134 221.951   1
   8  -5   0 6638.32 669.840   1
   8   5   0 7440.33 879.995   2
   8  -5   1 10157.6 822.880   1
   8   5   1 10377.7 1027.56   2
   8  -5   2 486.285 247.234   1
   8  -5   3 2265.97 447.263   1
   8  -5   4 7470.53 782.639   1
   8  -6 -13 12381.1 1231.44   3
   8  -6 -12 372.140 260.952   3
   8  -6 -11 7747.51 920.561   3
   8  -6 -11 8059.20 950.369   1
   8  -6 -10 27614.2 1648.95   3
   8  -6 -10 26501.7 1672.80   1
   8  -6  -9 8118.07 915.201   1
   8  -6  -9 7804.56 865.316   3
   8  -6  -8 14975.4 1183.29   1
   8  -6  -8 15964.9 1173.86   3
   8  -6  -7 40187.0 1852.06   1
   8   6  -7 43950.7 2442.00   2
   8  -6  -7 38261.7 1988.17   2
   8  -6  -7 38298.2 1733.28   3
   8  -6  -6 2404.26 439.798   3
   8  -6  -6 2305.08 440.064   1
   8   6  -6 1601.43 483.861   2
   8  -6  -6 1839.93 460.735   2
   8  -6  -5 3877.05 558.771   1
   8   6  -5 4794.40 839.743   2
   8  -6  -5 3926.92 616.147   2
   8  -6  -5 3856.26 532.700   3
   8  -6  -4 31108.0 1499.93   1
   8   6  -4 33741.1 2030.16   2
   8  -6  -4 28881.5 1584.02   2
   8  -6  -4 28856.1 1379.27   3
   8  -6  -3 13400.5 978.005   1
   8   6  -3 15232.8 1358.09   2
   8  -6  -3 12509.1 1019.86   2
   8  -6  -3 12064.4 894.592   3
   8   6  -2 9771.65 1068.03   2
   8  -6  -2 6777.70 666.829   3
   8  -6  -2 7428.35 789.295   2
   8  -6  -2 8825.98 791.651   1
   8  -6  -1 41309.0 1680.62   1
   8   6  -1 40209.4 2080.72   2
   8  -6  -1 36659.5 1697.34   2
   8  -6   0 9036.78 804.151   1
   8   6   0 8531.05 948.655   2
   8   6   1 1985.13 500.189   2
   8  -6   1 1356.49 348.942   1
   8  -6   2 19059.8 1184.12   1
   8  -6   3 6428.92 725.983   1
   8  -6   4 693.819 314.519   1
   8  -7 -12 17375.2 1441.75   3
   8  -7 -11 10940.1 1105.06   3
   8  -7 -11 10204.6 1084.43   1
   8  -7 -10 386.946 299.017   3
   8  -7 -10 925.177 432.700   1
   8  -7  -9 18075.7 1327.91   3
   8  -7  -9 19088.7 1408.43   1
   8  -7  -8 20105.3 1396.23   1
   8  -7  -8 17798.8 1359.90   2
   8   7  -8 22191.5 1771.22   2
   8  -7  -8 19388.6 1318.27   3
   8  -7  -7 39.5212 180.337   3
   8   7  -7-43.5798 386.294   2
   8  -7  -7 188.859 239.277   2
   8  -7  -7 419.791 299.799   1
   8  -7  -6 22288.2 1464.23   2
   8  -7  -6 25435.4 1487.36   1
   8  -7  -6 23289.1 1367.87   3
   8  -7  -5 31360.6 1602.37   1
   8   7  -5 33227.3 2102.14   2
   8  -7  -5 29416.5 1600.97   2
   8  -7  -5 29875.6 1490.40   3
   8  -7  -4 4683.72 625.193   1
   8  -7  -4 4289.35 572.124   3
   8   7  -4 5013.35 826.456   2
   8  -7  -4 4163.46 599.901   2
   8  -7  -3 17912.1 1180.63   1
   8   7  -3 18313.5 1525.61   2
   8  -7  -3 16128.6 1087.00   3
   8  -7  -3 16869.0 1168.24   2
   8   7  -2 35075.8 2012.18   2
   8  -7  -2 30016.8 1520.06   2
   8  -7  -2 30940.6 1517.92   1
   8   7  -1 3279.94 654.227   2
   8  -7  -1 2886.59 501.166   2
   8  -7  -1 3144.45 507.583   1
   8  -7   0 6138.09 707.479   1
   8   7   0 5401.59 784.237   2
   8  -7   1 23865.0 1341.32   1
   8   7   1 25923.6 1640.45   2
   8  -7   2 5747.13 707.387   1
   8  -7   3 4568.36 630.310   1
   8  -7   4 16356.7 1221.69   1
   8  -8 -12 2691.99 630.846   3
   8  -8 -11 2545.94 556.931   3
   8  -8 -11 2779.05 606.902   1
   8  -8 -10 15490.4 1352.52   1
   8  -8 -10 13614.2 1206.03   3
   8  -8  -9 10966.7 1110.22   1
   8  -8  -9 9706.52 993.038   3
   8  -8  -8 1108.22 362.658   3
   8   8  -8 1098.66 471.061   2
   8  -8  -8 830.793 313.175   2
   8  -8  -8 633.209 295.895   1
   8  -8  -7 13421.4 1139.18   1
   8   8  -7 12839.8 1373.55   2
   8  -8  -7 13628.3 1155.12   2
   8  -8  -7 13034.4 1077.70   3
   8   8  -6 24851.6 1870.40   2
   8  -8  -6 25568.6 1521.58   2
   8  -8  -6 25193.2 1532.87   1
   8  -8  -6 22846.7 1387.84   3
   8  -8  -5-233.429 287.435   1
   8   8  -5 435.470 379.939   2
   8  -8  -5 613.715 280.695   2
   8  -8  -5 182.702 183.583   3
   8  -8  -4 18022.9 1234.15   1
   8  -8  -4 17148.6 1165.52   2
   8  -8  -4 16211.7 1127.33   3
   8  -8  -3 14445.8 1081.93   1
   8   8  -3 14389.7 1341.95   2
   8  -8  -3 12566.1 1001.34   3
   8  -8  -3 14096.9 1047.19   2
   8  -8  -2 115.659 218.228   2
   8  -8  -2-85.2279 191.642   1
   8  -8  -2-291.177 246.644   3
   8   8  -2-194.318 340.193   2
   8  -8  -1 10110.7 901.284   1
   8   8  -1 9731.57 1087.32   2
   8  -8   0 16922.5 1173.54   1
   8   8   0 19155.6 1452.50   2
   8   8   1 3292.15 640.559   2
   8  -8   1 1288.52 350.953   1
   8  -8   2 4635.78 654.766   1
   8  -8   3 11258.8 1009.29   1
   8  -8   4 1470.14 409.750   1
   8  -9 -12 2427.79 574.457   1
   8  -9 -11 3515.62 663.864   3
   8  -9 -11 3809.61 704.413   1
   8  -9 -10 1348.70 429.516   3
   8  -9 -10 2393.60 591.083   1
   8  -9  -9 1910.83 478.867   3
   8  -9  -9 1612.44 470.222   1
   8  -9  -8 7813.18 938.027   1
   8   9  -8 8183.05 1095.98   2
   8  -9  -8 7754.42 883.016   2
   8  -9  -8 6227.26 789.012   3
   8  -9  -7 507.836 253.519   3
   8   9  -7 617.574 445.155   2
   8  -9  -7 935.376 313.773   2
   8  -9  -7 1180.90 407.972   1
   8  -9  -6 1134.83 397.857   1
   8   9  -6 947.476 401.715   2
   8  -9  -6 914.364 328.479   2
   8  -9  -6 344.896 211.571   3
   8  -9  -5 6969.31 801.210   1
   8   9  -5 8344.12 1099.53   2
   8  -9  -5 7554.47 781.347   2
   8  -9  -5 6465.24 752.419   3
   8  -9  -4 13100.6 1108.10   1
   8   9  -4 14312.8 1369.40   2
   8  -9  -4 11990.9 961.732   2
   8  -9  -4 11107.9 990.004   3
   8  -9  -3 87.3637 205.021   2
   8  -9  -3-347.992 276.856   1
   8  -9  -3-147.756 191.195   3
   8   9  -3-252.167 376.435   2
   8  -9  -2 7490.44 827.815   1
   8   9  -2 9120.00 1070.94   2
   8  -9  -2 7919.49 746.206   2
   8   9  -1 7620.22 956.206   2
   8  -9  -1 6200.91 753.894   1
   8   9   0 819.210 388.165   2
   8  -9   0 1362.57 395.560   1
   8  -9   1 3833.81 590.829   1
   8   9   1 5039.01 778.059   2
   8  -9   2 6538.91 769.519   1
   8  -9   3 453.907 310.168   1
   8  -9   4 1054.89 384.789   1
   8 -10 -11 189.810 308.228   3
   8 -10 -11 256.628 353.202   1
   8 -10 -10 8101.17 1038.05   1
   8 -10 -10 9049.14 1047.13   3
   8 -10  -9 11801.2 1210.01   1
   8 -10  -9 10001.4 1044.88   3
   8 -10  -8 228.332 254.721   3
   8 -10  -8 148.081 327.476   1
   8  10  -8-1.59228 304.482   2
   8 -10  -7 8883.38 1001.95   1
   8  10  -7 8707.54 1153.89   2
   8 -10  -7 7098.94 840.460   3
   8  10  -6 8159.42 1101.61   2
   8 -10  -6 7103.35 851.559   1
   8 -10  -6 7226.93 854.712   3
   8 -10  -5 2704.19 541.309   1
   8 -10  -5 2281.49 488.070   3
   8 -10  -4 2628.81 524.034   1
   8  10  -4 2794.62 626.959   2
   8 -10  -4 2781.28 546.441   3
   8 -10  -3 17930.7 1309.17   1
   8  10  -3 18850.3 1563.85   2
   8 -10  -3 16594.7 1228.77   3
   8 -10  -2 1986.38 445.755   1
   8  10  -2 1934.99 531.089   2
   8  10  -1 3615.61 683.454   2
   8 -10  -1 3703.38 593.376   1
   8 -10   0 11468.8 1025.85   1
   8  10   0 11770.9 1171.52   2
   8 -10   1 5400.62 739.397   1
   8  10   1 8142.50 959.205   2
   8 -10   2 397.400 294.098   1
   8 -10   3 4646.99 685.129   1
   8 -11 -11 16535.7 1551.31   1
   8 -11 -10 2759.43 617.497   3
   8 -11 -10 2761.91 644.061   1
   8  11  -9 9704.33 1200.14   2
   8 -11  -9 11086.7 1206.57   1
   8 -11  -9 8978.16 1031.58   3
   8 -11  -8 23631.4 1683.15   1
   8  11  -8 21617.7 1792.08   2
   8 -11  -8 22186.3 1569.96   3
   8 -11  -7 6230.11 888.332   1
   8  11  -7 6548.69 1017.94   2
   8 -11  -7 6191.43 836.913   3
   8  11  -6 7402.07 1098.07   2
   8 -11  -6 7305.29 918.617   1
   8 -11  -6 6828.02 850.685   3
   8 -11  -5 41157.7 2063.13   1
   8 -11  -5 38699.4 1978.36   3
   8 -11  -4 13341.8 1182.49   1
   8  11  -4 13949.9 1427.37   2
   8 -11  -4 11362.0 1090.26   3
   8 -11  -3 2840.76 569.970   3
   8 -11  -3 1879.29 486.432   1
   8  11  -3 3070.59 721.962   2
   8 -11  -2 28233.7 1650.25   1
   8  11  -2 27155.4 1898.36   2
   8  11  -1 18788.1 1521.89   2
   8 -11  -1 17322.7 1304.28   1
   8  11   0 1402.22 498.307   2
   8 -11   0 478.224 335.599   1
   8 -11   1 20696.4 1440.58   1
   8  11   1 22829.7 1595.15   2
   8 -11   2 10270.9 1032.75   1
   8 -11   3 691.715 377.258   1
   8 -12 -10 27939.0 1986.46   1
   8 -12 -10 28837.1 1898.83   3
   8 -12  -9 18376.0 1563.05   1
   8 -12  -9 18695.7 1494.45   3
   8 -12  -8 419.726 282.934   3
   8  12  -8 644.747 439.296   2
   8 -12  -7 37668.2 2095.04   1
   8  12  -7 37532.1 2395.63   2
   8 -12  -7 33201.4 1940.16   3
   8  12  -6 30972.0 2176.81   2
   8 -12  -6 29699.0 1862.28   1
   8 -12  -6 26747.9 1730.31   3
   8 -12  -5-227.203 339.397   1
   8  12  -5 586.242 445.471   2
   8 -12  -5 115.402 312.001   3
   8 -12  -4 35372.0 1943.06   1
   8 -12  -4 35268.0 1978.66   3
   8 -12  -3 30610.7 1783.77   1
   8  12  -3 31410.1 2050.57   2
   8 -12  -3 26872.9 1690.35   3
   8  12  -2-140.889 380.362   2
   8 -12  -2-96.3025 272.181   1
   8  12  -1 22755.4 1697.27   2
   8 -12  -1 21486.8 1462.81   1
   8 -12   0 29059.6 1694.31   1
   8  12   0 30769.0 1905.41   2
   8 -12   1 4529.14 723.990   1
   8 -12   2 11702.3 1118.26   1
   8 -13  -9 10484.0 1219.00   1
   8 -13  -9 11821.2 1248.94   3
   8 -13  -8 18360.1 1556.01   1
   8  13  -8 16983.3 1621.01   2
   8 -13  -8 17028.6 1463.43   3
   8 -13  -7 29.5564 287.048   1
   8  13  -7-6.75240 409.692   2
   8 -13  -7 1105.04 438.337   3
   8  13  -6 13047.7 1430.01   2
   8 -13  -6 11264.7 1184.90   1
   8 -13  -6 10290.6 1122.51   3
   8 -13  -5 19488.0 1512.35   1
   8  13  -5 21695.7 1783.45   2
   8 -13  -5 18475.3 1469.64   3
   8 -13  -4 7761.08 959.599   1
   8  13  -4 8425.64 1158.18   2
   8 -13  -4 8198.65 997.610   3
   8 -13  -3 4800.92 767.738   3
   8 -13  -3 5041.86 759.514   1
   8  13  -3 6862.92 1009.17   2
   8 -13  -2 22647.0 1572.80   1
   8  13  -2 25341.7 1840.40   2
   8 -13  -1 4487.21 734.285   1
   8  13  -1 5985.17 935.423   2
   8 -13   0 2081.11 527.716   1
   8 -13   1 16636.3 1339.14   1
   8 -14  -8 3115.50 680.610   1
   8 -14  -8 3529.34 689.249   3
   8  14  -7 8619.38 1165.53   2
   8 -14  -7 9695.77 1131.11   3
   8 -14  -7 7789.23 1005.54   1
   8  14  -6 5229.20 943.327   2
   8 -14  -6 4144.66 730.161   1
   8 -14  -6 3672.98 706.218   3
   8 -14  -5 1392.01 447.112   1
   8  14  -5 2324.61 622.928   2
   8 -14  -5 1299.55 439.114   3
   8 -14  -4 8203.94 985.839   1
   8  14  -4 10009.0 1220.25   2
   8 -14  -4 8061.67 1018.51   3
   8 -14  -3 4820.19 733.152   3
   8 -14  -3 5046.67 765.392   1
   8  14  -3 5663.13 910.156   2
   8  14  -2 1083.22 465.214   2
   8 -14  -2 686.462 328.249   1
   8 -14  -1 11934.4 1162.41   1
   8 -14   0 6921.60 886.203   1
   8 -15  -7 494.030 305.578   3
   8 -15  -6 3679.41 715.428   1
   8 -15  -6 3988.84 735.008   3
   8 -15  -5 3913.11 738.236   1
   8  15  -5 3808.55 808.192   2
   8 -15  -5 3542.08 713.249   3
   8 -15  -4-134.123 298.052   1
   8 -15  -4 323.639 298.701   3
   8  15  -4-493.938 406.870   2
   8 -15  -3 3180.47 628.445   3
   8 -15  -3 3735.27 687.951   1
   8  15  -3 4940.93 855.736   2
   8 -15  -2 1756.81 455.570   1
   8 -16  -5 172.580 214.649   3
   8 -16  -4 869.552 378.518   3
   8 -16  -3-619.172 332.362   3
   9   0  -9 1520.67 518.285   2
   9   0  -8 5775.38 930.837   2
   9   0  -7 4226.50 776.285   2
   9   0  -6 250.442 310.894   2
   9   0  -5 8215.47 1012.32   2
   9   0  -4 10076.5 1097.30   2
   9   0  -3 422.164 261.999   2
   9   0  -2 3130.11 631.385   2
   9   0  -1 10255.2 1042.74   2
   9   0   0 1010.98 396.069   2
   9   1  -9 18529.8 1642.72   2
   9  -1  -9 18110.5 1609.06   2
   9   1  -8 2767.96 639.950   2
   9  -1  -8 3009.94 667.922   2
   9   1  -7 3218.35 700.257   2
   9  -1  -7 3114.32 695.553   2
   9   1  -6 16179.1 1497.18   2
   9  -1  -6 16671.2 1457.99   2
   9   1  -5 12981.5 1280.99   2
   9  -1  -5 11211.9 1164.41   2
   9   1  -4 3445.62 696.411   2
   9  -1  -4 3179.80 658.809   2
   9   1  -3 8540.38 996.679   2
   9  -1  -3 8198.91 951.598   2
   9   1  -2 3629.09 659.553   2
   9  -1  -2 3700.32 669.915   2
   9   1  -1 1531.23 470.353   2
   9  -1  -1 787.376 402.510   2
   9   1   0 11388.5 1090.36   2
   9  -1   0 9847.46 1013.33   2
   9   2  -9 1169.58 487.201   2
   9  -2  -9 1089.18 444.059   2
   9   2  -8 2006.68 604.041   2
   9  -2  -8 2345.60 589.843   2
   9   2  -7 11894.0 1300.83   2
   9  -2  -7 10109.6 1150.67   2
   9   2  -6 4312.25 824.959   2
   9  -2  -6 2928.09 634.972   2
   9   2  -5 8862.58 1091.03   2
   9  -2  -5 8526.39 996.595   2
   9   2  -4 21384.5 1640.09   2
   9  -2  -4 19985.0 1488.49   2
   9   2  -3 1042.62 397.930   2
   9  -2  -3 783.290 355.605   2
   9   2  -2-222.105 281.598   2
   9  -2  -2 367.959 251.842   2
   9   2  -1 13115.5 1199.52   2
   9  -2  -1 12648.5 1123.35   2
   9   2   0 10474.2 1072.22   2
   9   3  -9 6739.51 1021.82   2
   9  -3  -9 5025.51 853.669   2
   9   3  -8 2322.61 616.725   2
   9  -3  -8 2115.17 541.711   2
   9   3  -7-332.179 398.765   2
   9  -3  -7-190.097 263.932   2
   9   3  -6 8886.65 1154.95   2
   9  -3  -6 9907.68 1106.19   2
   9   3  -5 7707.01 1028.30   2
   9  -3  -5 6485.76 877.843   2
   9   3  -4 727.080 417.207   2
   9  -3  -4-160.650 279.140   2
   9  -3  -3 1531.05 432.602   2
   9   3  -3 2529.67 583.369   2
   9   3  -2 5961.08 863.157   2
   9  -3  -2 5189.31 736.058   2
   9   3  -1 838.853 406.921   2
   9  -3  -1 396.212 315.808   2
   9   3   0 7242.35 902.759   2
   9   4  -9 506.097 384.990   2
   9  -4  -9 546.203 359.883   2
   9   4  -8 4599.16 849.192   2
   9  -4  -8 4915.83 810.253   2
   9   4  -7 2395.33 643.299   2
   9  -4  -7 1590.30 499.410   2
   9   4  -6 318.295 393.511   2
   9  -4  -6 294.098 298.042   2
   9   4  -5 8517.92 1096.43   2
   9  -4  -5 5857.90 814.612   2
   9   4  -4 13603.4 1357.28   2
   9  -4  -4 12780.6 1155.75   2
   9  -4  -3 1004.54 386.773   2
   9   4  -3 580.203 350.513   2
   9   4  -2 2619.72 601.054   2
   9  -4  -2 2847.64 549.361   2
   9   4  -1 12356.4 1194.35   2
   9  -4  -1 10167.2 1004.27   2
   9   4   0 2982.17 617.208   2
   9   5  -9 29088.9 2138.67   2
   9  -5  -9 29536.0 1995.72   2
   9   5  -8-159.822 444.893   2
   9  -5  -8 533.711 377.266   2
   9   5  -7 24377.3 1922.15   2
   9  -5  -7 21139.5 1603.43   2
   9   5  -6 42061.8 2463.01   2
   9  -5  -6 35865.1 2006.11   2
   9   5  -5 11855.3 1319.55   2
   9  -5  -5 8083.51 966.627   2
   9   5  -4 25656.3 1888.24   2
   9  -5  -4 18683.3 1389.46   2
   9   5  -3 34304.8 2075.35   2
   9  -5  -3 28613.1 1674.57   2
   9   5  -2 3900.62 761.286   2
   9  -5  -2 4142.81 660.498   2
   9   5  -1 8485.30 1023.97   2
   9  -5  -1 8666.96 907.826   2
   9   5   0 31976.3 1919.34   2
   9  -6  -9 7742.28 1025.74   2
   9   6  -8 36220.6 2370.72   2
   9  -6  -8 30651.7 1935.89   2
   9   6  -7 24051.1 1932.84   2
   9  -6  -7 21419.6 1592.37   2
   9  -6  -6 6286.52 857.884   2
   9   6  -6 6387.84 1012.84   2
   9   6  -5 79988.7 3354.95   2
   9  -6  -5 65770.7 2612.05   2
   9   6  -4 34707.9 2227.92   2
   9  -6  -4 30004.8 1719.29   2
   9  -6  -3 1370.80 431.328   2
   9   6  -3 1351.34 498.327   2
   9   6  -2 37542.8 2203.70   2
   9  -6  -2 33423.7 1736.07   2
   9   6  -1 37158.6 2111.96   2
   9   6   0 1184.21 552.975   2
   9  -7 -10 21790.8 1683.57   2
   9  -7  -9 24398.9 1747.28   2
   9   7  -8-12.1403 424.555   2
   9  -7  -8-351.991 311.591   2
   9   7  -7 21358.4 1824.21   2
   9  -7  -7 18227.4 1429.88   2
   9   7  -6 37269.4 2379.65   2
   9  -7  -6 32051.9 1821.17   2
   9   7  -5 4294.14 880.677   2
   9  -7  -5 2851.95 565.112   2
   9   7  -4 17668.6 1614.89   2
   9  -7  -4 13953.2 1157.06   2
   9   7  -3 29134.8 1975.61   2
   9  -7  -3 24450.5 1473.25   2
   9   7  -2 3508.08 721.976   2
   9  -7  -2 2871.65 536.593   2
   9   7  -1 8800.74 1063.14   2
   9   8  -7 520.438 366.523   2
   9   8  -6 689.895 415.718   2
   9  -8  -5 5887.58 739.467   1
   9   8  -5 7216.33 1065.01   2
   9  -8  -4 8986.53 893.197   1
   9   8  -4 9933.49 1230.98   2
   9   8  -3-47.9190 356.593   2
   9   8  -2 4113.32 763.355   2
   9  -9  -9 1035.10 386.339   3
   9  -9  -8 1471.15 416.553   3
   9  -9  -8 2324.20 551.866   1
   9  -9  -7 1038.83 352.511   1
   9  -9  -6 2291.94 505.134   1
   9   9  -6 3743.82 790.607   2
   9   9  -5 4964.15 897.320   2
   9  -9  -5 4775.60 688.823   1
   9  -9  -4 1154.83 370.342   1
   9   9  -4 169.478 294.204   2
   9  -9  -3-17.3501 224.986   1
   9   9  -3-83.0352 327.270   2
   9  -9  -2 1168.73 337.542   1
   9 -10  -9 4353.21 719.842   3
   9 -10  -9 4897.89 802.203   1
   9 -10  -8-227.866 336.003   3
   9 -10  -8 296.986 217.978   1
   9 -10  -7 2609.68 518.425   3
   9 -10  -7 4392.81 703.418   1
   9 -10  -6 8534.79 953.129   1
   9 -10  -5-68.8131 278.036   1
   9 -10  -4 3406.08 602.879   1
   9 -10  -3 8093.88 893.487   1
   9 -10  -2 1874.52 425.142   1
   9 -10  -1 3204.09 566.565   1
   9 -10   0 9895.44 970.504   1
   9 -11  -8 6375.43 891.534   1
   9 -11  -8 5936.44 831.376   3
   9 -11  -7-491.363 371.973   3
   9 -11  -7 122.968 266.830   1
   9 -11  -6 4521.79 726.106   1
   9 -11  -6 2601.55 523.321   3
   9 -11  -5 14938.1 1283.78   1
   9 -11  -4 867.871 360.624   1
   9 -11  -3 1952.84 480.223   1
   9 -11  -2 5420.66 748.789   1
   9 -11  -1 678.530 323.351   1
   9 -12  -8 5437.73 844.296   1
   9 -12  -7 6027.17 886.008   1
   9 -12  -7 4714.95 752.357   3
   9 -12  -6-723.403 443.173   1
   9 -12  -6 447.000 374.186   3
   9 -12  -5 6842.39 891.264   1
   9 -12  -5 6338.49 827.172   3
   9 -12  -4 9957.22 1060.84   1
   9 -12  -3-101.498 339.013   1
   9 -12  -2 3666.15 646.294   1
   9 -12  -1 7639.57 910.629   1
   9 -13  -6 16166.5 1422.75   1
   9 -13  -6 13307.8 1269.92   3
   9 -13  -5 743.652 335.840   1
   9 -13  -5 629.558 309.786   3
   9 -13  -4 5671.63 839.603   1
   9 -13  -3 8121.97 961.050   1
  10   0  -7 7929.05 1101.88   2
  10   0  -6 23569.9 1834.60   2
  10   0  -5 2729.44 649.627   2
  10   0  -4 8977.86 1076.20   2
  10   0  -3 9703.51 1104.46   2
  10  -1  -7 6134.37 975.952   2
  10   1  -6 438.317 372.707   2
  10  -1  -6 194.774 326.754   2
  10   1  -5 8231.00 1102.60   2
  10  -1  -5 8067.34 1066.12   2
  10   1  -4 5613.53 891.339   2
  10  -1  -4 5897.32 883.663   2
  10  -1  -3 180.417 291.252   2
  10  -1  -2 2928.97 629.321   2
  10  -2  -8 5766.53 968.982   2
  10  -2  -7 1562.71 492.689   2
  10  -2  -6 3081.47 668.312   2
  10  -2  -5 6195.41 902.573   2
  10  -2  -4 3805.17 722.306   2
  10  -2  -3 1274.92 428.541   2
  10  -2  -2 7166.82 914.986   2
  10  -3  -8 498.794 357.992   2
  10  -3  -7 4518.30 821.039   2
  10  -3  -6 9905.97 1161.59   2
  10  -3  -5 94.7746 280.622   2
  10  -3  -4 4044.39 720.506   2
  10  -3  -3 10956.4 1133.03   2
  10  -3  -2 2601.39 571.209   2
  10  -4  -8 20415.8 1709.26   2
  10  -4  -7 5129.20 862.158   2
  10  -4  -6 7573.57 995.436   2
  10  -4  -5 17193.0 1449.75   2
  10  -4  -4 6219.07 863.848   2
  10  -4  -3-244.583 345.220   2
  10  -4  -2 12788.4 1171.11   2
  10  -5  -8 67.5764 309.411   2
  10  -5  -7 18655.0 1553.38   2
  10  -5  -6 11105.0 1189.28   2
  10  -5  -5-879.258 488.652   2
  10  -5  -4 11069.9 1119.25   2
  10  -5  -3 18628.8 1423.94   2
  10  -5  -2 951.899 394.787   2
   0   0   0    0.00    0.00   0
TITL exp_6174 in P2(1)/m
REM P2(1)/m (#11 in standard setting)
CELL 0.71073   7.102126  18.076130  10.880942  90.0000 108.8768  90.0000
ZERR   11.00   0.000428   0.000801   0.000743   0.0000   0.0073   0.0000
LATT  1
SYMM -x, y+1/2,-z
SFAC C H N O
UNIT 121.00 110.00 11.00 11.00
TREF
HKLF 4
END
;
_shelx_hkl_checksum     10127
_shelx_res_file
;
    shelx.res created by SHELXL-2014/7
TITL 1
CELL  0.71073   7.1021  18.0761  10.8809   90.000  108.877   90.000
ZERR  2   0.0004   0.0008   0.0007    0.000    0.007    0.000
LATT   1
SYMM  - X, 1/2 + Y, - Z
SFAC  C    H    N    O    S    SN
UNIT  36 76 4 4 8 2
MERG   2
FMAP   2
PLAN   -1
ACTA
BOND   $H
CONF
L.S.  50
BIND  Sn S2
OMIT     1   7   2
OMIT     1   2   4
OMIT     1   5   5
SIZE    0.40 0.42 0.50
TEMP    -125
DFIX  1.52 0.01  C8 C9  C12 C13
WGHT    0.030800    0.538300
FVAR       6.14603
SN    6    0.632085    0.250000    0.657085    10.50000    0.02457    0.02545 =
         0.02660    0.00000    0.01098    0.00000
S1    5    0.367673    0.154999    0.656246    11.00000    0.02626    0.02172 =
         0.04067    0.00337    0.01473    0.00326
S2    5    0.762290    0.095745    0.663050    11.00000    0.02785    0.02778 =
         0.03640    0.00320    0.01463    0.00582
O1    4    0.335243   -0.064469    0.866227    11.00000    0.04139    0.03712 =
         0.03894    0.01361    0.01124    0.00483
N1    3    0.458581    0.011920    0.668920    11.00000    0.03043    0.02251 =
         0.02669   -0.00047    0.00909    0.00174
C1    1    0.526562    0.080393    0.663177    11.00000    0.02691    0.02434 =
         0.01943   -0.00054    0.00796    0.00170
C2    1    0.591777   -0.051931    0.684990    11.00000    0.04122    0.02214 =
         0.03903   -0.00052    0.01320    0.00608
AFIX 137
H2A   2    0.638816   -0.055511    0.609879    11.00000   -1.50000
H2B   2    0.519652   -0.097181    0.691594    11.00000   -1.50000
H2C   2    0.705873   -0.045771    0.764235    11.00000   -1.50000
AFIX   0
C3    1    0.251130   -0.003595    0.661424    11.00000    0.02905    0.02540 =
         0.03143    0.00227    0.00478   -0.00220
AFIX  23
H3A   2    0.210266   -0.051597    0.616990    11.00000   -1.20000
H3B   2    0.163718    0.035144    0.608004    11.00000   -1.20000
AFIX   0
C4    1    0.220679   -0.006337    0.792186    11.00000    0.03028    0.03176 =
         0.03584    0.00710    0.01133    0.00163
AFIX  23
H4A   2    0.261515    0.041276    0.838034    11.00000   -1.20000
H4B   2    0.078141   -0.014450    0.780710    11.00000   -1.20000
AFIX   0
C5    1    0.298429   -0.072797    0.986336    11.00000    0.04754    0.06899 =
         0.04198    0.02096    0.01337   -0.00793
AFIX 137
H5A   2    0.335496   -0.027174    1.037098    11.00000   -1.50000
H5B   2    0.377629   -0.114059    1.035008    11.00000   -1.50000
H5C   2    0.156779   -0.082900    0.969718    11.00000   -1.50000
AFIX   0
C6    1    0.848832    0.250000    0.847693    10.50000    0.03250    0.03768 =
         0.02408    0.00000    0.01150    0.00000
AFIX  23
H6A   2    0.830029    0.294333    0.895868    10.50000   -1.20000
H6B   2    0.830028    0.205667    0.895868    10.50000   -1.20000
AFIX   0
C7    1    1.058738    0.250000    0.839265    10.50000    0.02793    0.07367 =
         0.03112    0.00000    0.00511    0.00000
AFIX  23
H7A   2    1.083022    0.298203    0.803887    10.50000   -1.20000
H7B   2    1.067653    0.211112    0.777316    10.50000   -1.20000
AFIX   0
PART  -1
C8    1    1.224556    0.236598    0.970705    10.50000    0.04423    0.04511 =
         0.04310    0.00056    0.00195    0.00312
AFIX  23
H8A   2    1.185774    0.195960    1.018612    10.50000   -1.20000
H8B   2    1.350157    0.222629    0.955728    10.50000   -1.20000
AFIX   0
C9    1    1.252582    0.306831    1.047594    10.50000    0.06742
AFIX 137
H9A   2    1.257180    0.348771    0.991561    10.50000   -1.50000
H9B   2    1.377569    0.304337    1.120205    10.50000   -1.50000
H9C   2    1.141333    0.313337    1.081322    10.50000   -1.50000
AFIX   0
PART  0
C10   1    0.637575    0.250000    0.461810    10.50000    0.03298    0.02414 =
         0.02628    0.00000    0.00961    0.00000
AFIX  23
H10A  2    0.565160    0.205812    0.416698    10.50000   -1.20000
H10B  2    0.565161    0.294188    0.416698    10.50000   -1.20000
AFIX   0
C11   1    0.843576    0.250000    0.449724    10.50000    0.03906    0.06616 =
         0.03233    0.00000    0.01853    0.00000
AFIX  23
H11A  2    0.913225    0.203931    0.488319    10.50000   -1.20000
H11B  2    0.920026    0.292251    0.499369    10.50000   -1.20000
AFIX   0
PART  -2
C12   1    0.838381    0.255643    0.306964    10.50000    0.05940    0.09057 =
         0.03425   -0.00574    0.02530    0.02060
AFIX  23
H12A  2    0.796681    0.207377    0.263724    10.50000   -1.20000
H12B  2    0.737777    0.292904    0.261511    10.50000   -1.20000
AFIX   0
C13   1    1.038438    0.277066    0.294282    10.50000    0.06965    0.14752 =
         0.06084   -0.01076    0.04845   -0.01271
AFIX 137
H13A  2    1.080072    0.325059    0.336149    10.50000   -1.50000
H13B  2    1.026328    0.280471    0.202148    10.50000   -1.50000
H13C  2    1.137780    0.239466    0.336379    10.50000   -1.50000
PART  0
AFIX   0
HKLF 4
REM  1
REM R1 =  0.0272 for    3712 Fo > 4sig(Fo)  and  0.0320 for all    4063 data
REM    147 parameters refined using      2 restraints
END
WGHT      0.0230      0.5413
REM Highest difference peak  0.684,  deepest hole -0.557,  1-sigma level  0.069
Q1    1   1.3998  0.2500  1.0053  10.50000  0.05    0.68
;
_shelx_res_checksum     78405
data_global
_journal_date_recd_electronic     2017-01-19
_journal_date_accepted     2017-01-22
_journal_name_full     'Acta Crystallographica, Section E'
_journal_year     2017
_journal_volume     73
_journal_issue      2
_journal_page_first     260
_journal_page_last     265
_journal_paper_category     GM
_journal_paper_doi     10.1107/S2056989017001098
_journal_coeditor_code     HB7654
loop_
    _publ_contact_author_name
    _publ_contact_author_address
    _publ_contact_author_email
    'Edward R.T. Tiekink'
;
Faculty of Science and Technology,
Sunway University,
No. 5 Jalan Universiti,
47500 Bandar Sunway,
Selangor Darul Ehsan, Malaysia
;
 edwardt@sunway.edu.my
_publ_contact_author_fax     ' +60 3 7491 8633 '
_publ_contact_author_phone     ' +60 3 7491 7173 '
_publ_section_title
;\
Di-<i>n</i>-butylbis[<i>N</i>-(2-methoxyethyl)-<i>N</i>-methyldithiocarbamato-\
\k^2^<i>S</i>,<i>S</i>']tin(IV): crystal structure and Hirshfeld surface
analysis
;
_publ_section_title_footnote     .
loop_
    _publ_author_name
    _publ_author_footnote
    _publ_author_address
    'Rapidah Mohamad ' .
;
Biomedical Science Programme,
School of Diagnostic and Applied Health Sciences,
Faculty of Health Sciences, Universiti Kebangsaan Malaysia,
Jalan Raja Muda Abdul Aziz, 50300 Kuala Lumpur, Malaysia
;
    'Normah Awang '
;
Additional correspondence author, e-mail: awang_normah@yahoo.com.
;
;
Environmental Health and Industrial Safety Programme,
School of Diagnostic and Applied Health Sciences,
Faculty of Health Sciences,
Universiti Kebangsaan Malaysia,
Jalan Raja Muda Abdul Aziz,
50300 Kuala Lumpur, Malaysia
;
    'Nurul F. Kamaludin ' .
;
Environmental Health and Industrial Safety Programme,
School of Diagnostic and Applied Health Sciences,
Faculty of Health Sciences,
Universiti Kebangsaan Malaysia,
Jalan Raja Muda Abdul Aziz,
50300 Kuala Lumpur, Malaysia
;
    ' Jotani, Mukesh M. ' .
;
Department of Physics, Bhavan's Sheth R. A. College of Science, Ahmedabad,
Gujarat 380 001, India
;
    'Tiekink, Edward R. T.' .
;
Research Centre for Chemical Crystallography,
School of Science and Technology,
Sunway University, 47500 Bandar Sunway,
Selangor Darul Ehsan, Malaysia
;
_publ_section_synopsis
;
A skew trapezoidal bipyramidal coordination geometry based on a C~2~S~4~ donor
set is found in the structure of (C~6~H~5~)~2~Sn[S~2~CN(Me)CH~2~CH~2~OMe]~2~,
with the Sn^IV^ atom lying on a mirror plane.
;
