# Supplementary material for: Di-n-butyl­bis­[N-(2-meth­oxy­eth­yl)-N-methyl­dithio­carbamato-κ2 S,S′]tin(IV): crystal structure and Hirshfeld surface analysis
Source: Acta Crystallogr E Crystallogr Commun. 2017 Jan 27;73(Pt 2):260–5. doi: 10.1107/S2056989017001098 (PMC5290578; doi:10.1107/S2056989017001098)
Supplement: Supplementary file 2 [file e-73-00260-Isup2.hkl]

data_I                                                                          
_shelx_title ' 1'                                                               
_shelx_refln_list_code          4                                               
_shelx_F_calc_maximum      163.80                                               
_exptl_crystal_F_000       580.00                                               
_reflns_d_resolution_high  0.6764                                               
                                                                                
loop_                                                                           
 _space_group_symop_operation_xyz                                               
 'x, y, z'                                                                      
 '-x, y+1/2, -z'                                                                
 '-x, -y, -z'                                                                   
 'x, -y-1/2, z'                                                                 
                                                                                
_cell_length_a     7.1021                                                       
_cell_length_b    18.0761                                                       
_cell_length_c    10.8809                                                       
_cell_angle_alpha  90.000                                                       
_cell_angle_beta  108.877                                                       
_cell_angle_gamma  90.000                                                       
                                                                                
_shelx_F_squared_multiplier     1.000                                           
                                                                                
loop_                                                                           
 _refln_index_h                                                                 
 _refln_index_k                                                                 
 _refln_index_l                                                                 
 _refln_F_squared_calc                                                          
 _refln_F_squared_meas                                                          
 _refln_F_squared_sigma                                                         
 _refln_observed_status                                                         
   2   0   0       9300.12       9557.15        38.22 o                         
   3   0   0       4712.76       4615.23        42.08 o                         
   4   0   0       2214.26       2146.81        35.68 o                         
   5   0   0       2112.32       2101.26        20.76 o                         
   6   0   0          0.85          0.76         1.57 o                         
   7   0   0       2645.41       2647.19        41.69 o                         
   8   0   0       1785.19       1823.07        65.20 o                         
   9   0   0          8.22         26.76        10.49 o                         
   2   1   0       1897.76       1841.58         8.23 o                         
   3   1   0         18.62          6.41         1.02 o                         
   4   1   0         42.87         39.39         2.32 o                         
   5   1   0        845.41        842.06         9.95 o                         
   6   1   0        301.91        314.28         6.31 o                         
   7   1   0         94.08         95.34         6.10 o                         
   8   1   0         69.40        107.99        12.39 o                         
   9   1   0        238.67        281.09        20.40 o                         
   1   2   0        310.50        329.86         9.88 o                         
   2   2   0        393.48        467.89         4.60 o                         
   3   2   0       3779.23       4013.06        32.40 o                         
   4   2   0       9617.61      10047.51        67.33 o                         
   5   2   0       1044.33       1058.29        14.34 o                         
   6   2   0        574.96        508.95        15.63 o                         
   7   2   0        748.86        731.02        15.23 o                         
   8   2   0        456.88        470.99        16.97 o                         
   9   2   0        235.12        277.29        28.39 o                         
   1   3   0          7.16         17.01         1.42 o                         
   2   3   0       6016.70       6039.42        50.64 o                         
   3   3   0       9070.33       9151.99        50.51 o                         
   4   3   0         49.79         70.63         4.49 o                         
   5   3   0       5823.79       5801.13        85.33 o                         
   6   3   0       1014.80       1010.62        16.48 o                         
   7   3   0         71.09         69.22         6.65 o                         
   8   3   0         23.80         29.04         4.94 o                         
   9   3   0        124.64        191.73        23.90 o                         
   0   4   0      18831.81      18018.58        84.90 o                         
   1   4   0        251.67        254.09        12.46 o                         
   2   4   0         28.00         88.25         6.94 o                         
   3   4   0        362.22        337.72         6.07 o                         
   4   4   0       2179.84       2207.53        27.04 o                         
   5   4   0        326.62        353.20        13.20 o                         
   6   4   0        136.08        144.47         8.95 o                         
   7   4   0        129.28        150.84         9.68 o                         
   8   4   0         58.81         64.73         6.84 o                         
   9   4   0         59.08         78.95        16.34 o                         
   1   5   0      19220.29      19009.87       322.97 o                         
   2   5   0      12937.02      12929.11        44.70 o                         
   3   5   0       1650.05       1579.28        16.54 o                         
   4   5   0        459.71        508.07        12.00 o                         
   5   5   0       5139.85       5250.58        56.56 o                         
   6   5   0       2106.44       2150.01        33.75 o                         
   7   5   0        235.70        236.20        12.35 o                         
   8   5   0        194.22        184.10        14.11 o                         
   9   5   0        793.07        846.54        50.81 o                         
   0   6   0      15414.37      15573.14        95.66 o                         
   1   6   0        720.83        918.66        42.70 o                         
   2   6   0        954.45       1014.42        25.96 o                         
   3   6   0        984.55       1011.51        11.26 o                         
   4   6   0        588.91        621.49        13.25 o                         
   5   6   0        123.55        148.14         8.58 o                         
   6   6   0         30.35         34.26         5.25 o                         
   7   6   0        303.40        302.04        14.00 o                         
   8   6   0        223.18        233.83        16.24 o                         
   9   6   0          9.03         31.35        14.64 o                         
   1   7   0      14895.98      14974.28       120.17 o                         
   2   7   0       7497.33       7636.05        64.76 o                         
   3   7   0       1074.92       1037.09        12.56 o                         
   4   7   0        149.12        143.52         5.33 o                         
   5   7   0       1054.06       1098.09        26.03 o                         
   6   7   0       1675.87       1724.00        30.83 o                         
   7   7   0        565.27        569.61        24.50 o                         
   8   7   0        140.89        154.36        13.91 o                         
   0   8   0       6978.73       7420.54       138.09 o                         
   1   8   0        452.71        422.54        11.94 o                         
   2   8   0        170.27        201.06         6.53 o                         
   3   8   0        330.62        351.84         7.56 o                         
   4   8   0       1370.08       1370.24        26.27 o                         
   5   8   0        972.71       1012.25        29.43 o                         
   6   8   0         11.92         13.34         4.87 o                         
   7   8   0        795.21        796.25        29.45 o                         
   8   8   0        469.53        473.13        29.56 o                         
   1   9   0          6.85         17.67         4.05 o                         
   2   9   0        573.09        538.14        11.08 o                         
   3   9   0       1174.50       1184.13        13.52 o                         
   4   9   0         28.16         32.04         5.20 o                         
   5   9   0       2062.48       1991.65        42.11 o                         
   6   9   0        460.21        455.96        21.73 o                         
   7   9   0         35.81         40.85         7.68 o                         
   8   9   0         20.53         29.31         7.33 o                         
   0  10   0       4331.05       4510.36        35.12 o                         
   1  10   0       3642.99       3417.06        31.54 o                         
   2  10   0        331.90        328.05        10.42 o                         
   3  10   0       6208.40       6107.75        52.85 o                         
   4  10   0      11523.50      10545.71       216.43 o                         
   5  10   0        595.22        572.73        23.22 o                         
   6  10   0       1022.14       1043.00        33.23 o                         
   7  10   0        547.59        588.41        33.76 o                         
   8  10   0        282.37        307.15        20.43 o                         
   9  10   0        260.36        261.97        25.69 o                         
   1  11   0        785.68        841.01        16.42 o                         
   2  11   0       1462.05       1432.24        23.04 o                         
   3  11   0        601.81        581.25        11.73 o                         
   4  11   0         67.18         67.42         2.57 o                         
   5  11   0        677.82        669.28        21.71 o                         
   6  11   0          1.75          4.71         5.77 o                         
   7  11   0         42.18         41.13         8.61 o                         
   8  11   0          6.24         22.50        12.23 o                         
   0  12   0      14514.80      15125.01       188.12 o                         
   1  12   0       2617.59       2572.19        41.19 o                         
   2  12   0        697.78        677.08        16.59 o                         
   3  12   0       1072.12       1073.50        15.47 o                         
   4  12   0        770.13        818.38        10.14 o                         
   5  12   0        454.60        496.88        19.09 o                         
   6  12   0         10.50          5.74         4.25 o                         
   7  12   0        909.86        955.99        35.44 o                         
   8  12   0        741.96        789.94        33.52 o                         
   1  13   0       3885.74       3743.60        37.53 o                         
   2  13   0       1077.82       1054.28        26.07 o                         
   3  13   0          5.96          2.12         1.97 o                         
   4  13   0         37.01         36.38         3.17 o                         
   5  13   0        164.75        180.87        11.99 o                         
   6  13   0        958.11        954.41        34.15 o                         
   7  13   0        437.35        451.45        24.88 o                         
   8  13   0         51.75         55.10        13.97 o                         
   0  14   0        808.44        820.66        35.20 o                         
   1  14   0         68.51        105.18        11.10 o                         
   2  14   0         79.06         92.90         8.59 o                         
   3  14   0        239.50        216.75         9.02 o                         
   4  14   0        772.69        745.22        12.92 o                         
   5  14   0        436.32        476.46        19.63 o                         
   6  14   0          0.06          1.92         5.57 o                         
   7  14   0        195.53        223.10        18.01 o                         
   8  14   0        171.50        183.24        23.46 o                         
   1  15   0       1036.17        999.08        20.21 o                         
   2  15   0       2919.18       2815.79        36.02 o                         
   3  15   0       1710.97       1681.36        25.62 o                         
   4  15   0         74.47         75.99         4.48 o                         
   5  15   0       2186.68       2156.67        42.11 o                         
   6  15   0        856.67        839.19        32.89 o                         
   7  15   0         22.87         27.02         7.52 o                         
   0  16   0        541.83        544.00        31.21 o                         
   1  16   0        258.42        261.77        10.62 o                         
   2  16   0         26.36         55.16        11.51 o                         
   3  16   0        257.49        230.73         9.23 o                         
   4  16   0        633.08        626.70        15.57 o                         
   5  16   0          9.37         28.41         7.55 o                         
   6  16   0        104.91         89.45        11.74 o                         
   7  16   0         11.51         14.99         6.28 o                         
   1  17   0       1285.48       1251.83        34.35 o                         
   2  17   0       2676.97       2719.04        45.06 o                         
   3  17   0       1213.50       1188.10        20.66 o                         
   4  17   0        114.29        108.20         9.69 o                         
   5  17   0       1500.79       1539.96        37.02 o                         
   6  17   0        550.89        562.02        24.14 o                         
   7  17   0         52.76         47.13        12.60 o                         
   0  18   0        701.50        723.01        38.99 o                         
   1  18   0        237.73        277.64        17.21 o                         
   2  18   0          0.06          2.31         2.89 o                         
   3  18   0        234.75        234.15         9.69 o                         
   4  18   0        360.08        346.29        16.77 o                         
   5  18   0          6.90         15.37         7.82 o                         
   6  18   0         85.66         72.92         9.57 o                         
   1  19   0        626.78        647.78        26.48 o                         
   2  19   0        341.49        369.67        18.06 o                         
   3  19   0         70.36         68.47         5.24 o                         
   4  19   0         50.42         56.72         7.47 o                         
   5  19   0         12.88          7.40         5.98 o                         
   6  19   0        137.23        133.09        15.28 o                         
   0  20   0       3618.17       3653.45        92.65 o                         
   1  20   0        550.09        566.49        25.82 o                         
   2  20   0        396.08        402.64        23.80 o                         
   3  20   0        558.32        575.74        43.18 o                         
   4  20   0        526.04        518.43        21.30 o                         
   5  20   0        530.28        554.83        23.47 o                         
   6  20   0         12.18          9.71         6.81 o                         
   1  21   0        164.64        152.72        14.28 o                         
   2  21   0         16.75         20.29         4.54 o                         
   3  21   0          7.10          6.44         5.14 o                         
   4  21   0         14.58         18.15         7.77 o                         
   0  22   0        561.03        552.51        38.90 o                         
   1  22   0        469.26        477.06        25.19 o                         
   2  22   0         51.09         44.48         7.44 o                         
   3  22   0        646.22        668.05        54.30 o                         
   4  22   0       1284.56       1346.46        48.52 o                         
   1  23   0         13.38         11.16         5.40 o                         
   2  23   0        412.66        451.25        36.19 o                         
   3  23   0        506.71        552.61        30.49 o                         
   0  24   0        320.48        301.95        30.42 o                         
   1  24   0        128.05        131.79        14.41 o                         
   2  24   0          0.38          4.81         4.78 o                         
   1  25   0        526.80        500.88        28.15 o                         
   2  25   0        275.15        287.02        32.79 o                         
   0  26   0        150.85        140.19        21.76 o                         
   1  26   0         14.53          4.02         9.38 o                         
  -9   0   1        235.21        271.50        27.61 o                         
  -8   0   1        957.66        907.85        47.41 o                         
  -7   0   1         61.46         65.00         6.33 o                         
  -6   0   1        482.36        487.70        10.43 o                         
  -5   0   1       1185.72       1187.30        23.70 o                         
  -4   0   1        738.42        677.85        16.12 o                         
  -3   0   1         34.38         39.06         3.60 o                         
  -2   0   1       2641.47       2465.96        26.28 o                         
   1   0   1       3607.01       3569.21        13.86 o                         
   2   0   1        109.24        132.29         3.54 o                         
   3   0   1        512.14        490.96         8.07 o                         
   4   0   1       1583.04       1571.90        16.26 o                         
   5   0   1        739.02        683.77        12.56 o                         
   6   0   1        210.31        237.12         8.09 o                         
   7   0   1       1542.89       1555.31        68.14 o                         
  -9   1   1         10.30         30.33         9.85 o                         
  -8   1   1        648.40        651.65        28.15 o                         
  -7   1   1       2357.56       2365.71        24.40 o                         
  -6   1   1        432.64        436.69         7.28 o                         
  -5   1   1        920.40        935.80        11.86 o                         
  -4   1   1       3423.71       3303.62        36.51 o                         
  -3   1   1       2893.13       3219.70        32.57 o                         
  -2   1   1        885.43       1004.91        10.27 o                         
   1   1   1      15674.79      15832.62        54.83 o                         
   2   1   1         80.61         88.21         2.05 o                         
   3   1   1       2240.97       2149.35        17.46 o                         
   4   1   1       1698.97       1732.76        15.85 o                         
   5   1   1        869.67        906.52        12.34 o                         
   6   1   1        203.51        216.40         5.75 o                         
   7   1   1        651.36        643.65        15.26 o                         
   8   1   1       1102.37       1140.41        52.20 o                         
  -9   2   1        329.25        340.74        21.71 o                         
  -8   2   1        429.33        416.33        16.03 o                         
  -7   2   1        167.30        163.72         7.00 o                         
  -6   2   1          3.68          5.13         2.68 o                         
  -5   2   1       1485.55       1372.42        13.40 o                         
  -4   2   1       4769.39       4828.39        68.44 o                         
  -3   2   1       2106.15       2308.63        17.06 o                         
  -2   2   1       1771.41       1906.71        30.29 o                         
  -1   2   1      10954.40      10158.78       200.16 o                         
   1   2   1        822.50        859.42        12.44 o                         
   2   2   1       3082.91       3342.03        18.02 o                         
   3   2   1       5430.35       5423.08        19.40 o                         
   4   2   1       2296.47       2365.41        15.04 o                         
   5   2   1        179.04        187.08         4.62 o                         
   6   2   1       1297.71       1264.43        30.03 o                         
   7   2   1        364.87        362.81        11.33 o                         
   8   2   1          4.32         26.50         9.87 o                         
  -9   3   1         21.17         15.61         6.60 o                         
  -8   3   1         20.07         23.44         4.33 o                         
  -7   3   1        180.08        170.68        10.07 o                         
  -6   3   1       1613.75       1588.84        18.95 o                         
  -5   3   1        903.42        910.30        15.60 o                         
  -4   3   1       3323.43       3346.96        20.62 o                         
  -3   3   1      13326.25      13963.37       322.49 o                         
  -2   3   1       4135.01       4387.98        36.51 o                         
  -1   3   1       1063.95       1003.52         7.15 o                         
   0   3   1       1174.46       1138.86        24.12 o                         
   1   3   1      15493.30      15927.63       210.66 o                         
   2   3   1       7288.18       7598.10        39.36 o                         
   3   3   1        551.81        591.69         6.95 o                         
   4   3   1       8557.97       8627.10        37.26 o                         
   5   3   1       2679.73       2658.16        39.94 o                         
   6   3   1          5.48         16.01         4.36 o                         
   7   3   1        125.75        134.94        11.02 o                         
   8   3   1         43.52         38.50        11.77 o                         
  -9   4   1        284.10        295.95        28.98 o                         
  -8   4   1          8.84          7.46         3.18 o                         
  -7   4   1         41.73         36.78         7.43 o                         
  -6   4   1        647.70        602.10        17.92 o                         
  -5   4   1       6628.65       6572.75        53.79 o                         
  -4   4   1       4436.41       4421.15        38.11 o                         
  -3   4   1       2797.23       2802.58        32.47 o                         
  -2   4   1      12955.03      13046.96        75.79 o                         
  -1   4   1       1166.35       1133.76        16.16 o                         
   0   4   1        906.08        834.09        14.17 o                         
   1   4   1       1026.21        991.25        12.57 o                         
   2   4   1       6254.82       6340.67        37.13 o                         
   3   4   1       8343.56       8309.93        75.08 o                         
   4   4   1         12.48         12.74         1.95 o                         
   5   4   1       4378.47       4447.50        35.06 o                         
   6   4   1       1763.46       1757.85        23.83 o                         
   7   4   1         92.55         89.85        13.23 o                         
   8   4   1         36.89         38.63         6.79 o                         
  -9   5   1        178.40        227.36        17.98 o                         
  -8   5   1          1.86         10.61         3.84 o                         
  -7   5   1        591.27        637.56        19.87 o                         
  -6   5   1       1312.24       1364.01        29.37 o                         
  -5   5   1        618.33        605.94        16.74 o                         
  -4   5   1         37.45         50.77         4.33 o                         
  -3   5   1        978.99        960.83        16.33 o                         
  -2   5   1       1030.73       1066.97        14.88 o                         
  -1   5   1       1135.38       1428.12        15.78 o                         
   0   5   1         45.80         37.02         2.38 o                         
   1   5   1       2695.09       2896.35        28.56 o                         
   2   5   1       2632.38       2834.00        38.11 o                         
   3   5   1        731.15        806.06        10.04 o                         
   4   5   1         43.84         51.58         3.05 o                         
   5   5   1        742.04        817.79        17.33 o                         
   6   5   1        896.72        922.81        27.98 o                         
   7   5   1          7.38         15.80         7.44 o                         
   8   5   1        258.99        271.22        17.00 o                         
  -9   6   1        906.94        983.73        55.91 o                         
  -8   6   1       1000.02       1043.48        33.97 o                         
  -7   6   1        222.04        229.29        12.31 o                         
  -6   6   1       2193.28       2266.20        35.40 o                         
  -5   6   1        708.19        700.58        18.12 o                         
  -4   6   1         77.47         92.37         6.98 o                         
  -3   6   1        559.41        576.56        12.73 o                         
  -2   6   1       6290.69       6560.53        30.63 o                         
  -1   6   1      17331.06      17040.88        67.82 o                         
   0   6   1        543.45        465.71         8.83 o                         
   1   6   1      11097.54      11682.68        73.74 o                         
   2   6   1       7400.86       7531.63        85.36 o                         
   3   6   1        388.30        439.62         6.86 o                         
   4   6   1        499.80        513.43        10.86 o                         
   5   6   1         37.67         36.73         3.85 o                         
   6   6   1       1250.06       1335.09        34.36 o                         
   7   6   1       1211.91       1253.17        35.28 o                         
   8   6   1         27.16         42.83         8.32 o                         
  -9   7   1        222.82        232.99        28.15 o                         
  -8   7   1         75.97         81.62         8.29 o                         
  -7   7   1       1213.44       1231.71        28.14 o                         
  -6   7   1        416.45        404.69        15.25 o                         
  -5   7   1         22.77         19.77         4.81 o                         
  -4   7   1        202.23        219.62         9.25 o                         
  -3   7   1       2563.52       2633.73        30.46 o                         
  -2   7   1       7627.85       7937.34        49.92 o                         
  -1   7   1       1639.95       1859.61        41.69 o                         
   0   7   1       8556.59       8161.80        39.41 o                         
   1   7   1       8895.14       8927.73        46.29 o                         
   2   7   1        290.06        330.14         9.46 o                         
   3   7   1         57.92         66.84         2.70 o                         
   4   7   1        130.40        134.85         5.24 o                         
   5   7   1       1296.87       1309.42        26.70 o                         
   6   7   1       1241.09       1303.38        34.66 o                         
   7   7   1         78.30        103.31        11.00 o                         
   8   7   1        648.97        654.73        27.49 o                         
  -8   8   1        249.65        263.67        18.37 o                         
  -7   8   1         19.55         24.70         4.81 o                         
  -6   8   1        317.70        320.93        13.60 o                         
  -5   8   1       2710.50       2713.39        35.91 o                         
  -4   8   1       2482.67       2531.55        27.67 o                         
  -3   8   1        191.14        218.95         6.23 o                         
  -2   8   1        718.95        684.08        11.51 o                         
  -1   8   1       3359.60       3159.67        48.51 o                         
   0   8   1       4568.43       4384.57        49.02 o                         
   1   8   1        165.63        207.63         7.46 o                         
   2   8   1       4758.95       4744.46        67.85 o                         
   3   8   1       3238.08       3275.51        38.81 o                         
   4   8   1         31.44         23.10         3.25 o                         
   5   8   1       1249.98       1198.61        18.73 o                         
   6   8   1       1066.34       1064.26        31.93 o                         
   7   8   1        359.38        360.56        20.30 o                         
   8   8   1         45.88         57.14        26.52 o                         
  -8   9   1        184.88        180.43        18.79 o                         
  -7   9   1        393.60        423.87        22.35 o                         
  -6   9   1       1078.80       1094.18        24.70 o                         
  -5   9   1        110.60        110.22         7.42 o                         
  -4   9   1       2850.41       2881.51        28.95 o                         
  -3   9   1       5590.27       5374.42        43.05 o                         
  -2   9   1        149.97        150.67         5.82 o                         
  -1   9   1       1073.77       1016.11        16.66 o                         
   0   9   1       2751.18       2780.64        29.58 o                         
   1   9   1       3944.10       4169.69        63.58 o                         
   2   9   1       1450.55       1390.20        21.80 o                         
   3   9   1       1386.39       1338.08        17.83 o                         
   4   9   1       5737.60       5629.87        38.17 o                         
   5   9   1       1442.49       1414.54        42.08 o                         
   6   9   1         50.79         48.09         7.75 o                         
   7   9   1        302.28        317.47        19.15 o                         
   8   9   1         91.67        115.25        15.95 o                         
  -9  10   1         92.21         84.82        15.00 o                         
  -8  10   1         81.44         97.06        11.86 o                         
  -7  10   1        201.77        193.72        15.71 o                         
  -6  10   1        111.47        110.45        13.53 o                         
  -5  10   1       1231.48       1227.99        34.32 o                         
  -4  10   1       2669.01       2465.06        72.81 o                         
  -3  10   1         16.76         46.61         6.03 o                         
  -2  10   1       1390.19       1365.13        20.68 o                         
  -1  10   1       1276.14       1234.32        19.25 o                         
   0  10   1        911.61        859.41        12.93 o                         
   1  10   1        697.65        615.85        14.23 o                         
   2  10   1        460.73        475.22        12.72 o                         
   3  10   1       3984.85       3933.89        36.53 o                         
   4  10   1       2810.37       2765.50        26.16 o                         
   5  10   1          3.17          6.12         4.37 o                         
   6  10   1        308.34        289.37        17.59 o                         
   7  10   1        209.19        224.87        16.63 o                         
   8  10   1        161.22        177.28        36.29 o                         
  -9  11   1         30.91         17.96         8.56 o                         
  -8  11   1        413.06        475.80        26.22 o                         
  -7  11   1        654.25        651.96        29.48 o                         
  -6  11   1        300.74        302.09        18.70 o                         
  -5  11   1        173.57        163.97        11.93 o                         
  -4  11   1       2990.24       2982.70        21.06 o                         
  -3  11   1       3700.36       3731.10        31.12 o                         
  -2  11   1         43.36         56.66         5.83 o                         
  -1  11   1       1340.39       1147.22        22.08 o                         
   0  11   1       3049.49       2965.06        31.06 o                         
   1  11   1       1249.97       1267.26        23.42 o                         
   2  11   1         88.34         75.03         6.58 o                         
   3  11   1        609.05        592.29        13.18 o                         
   4  11   1       1633.31       1675.59        20.50 o                         
   5  11   1        622.85        565.92        21.05 o                         
   6  11   1          5.38          1.32         3.89 o                         
   7  11   1        491.55        509.21        25.49 o                         
   8  11   1        497.24        574.66        28.30 o                         
  -9  12   1        203.76        202.25        24.11 o                         
  -8  12   1        543.88        583.63        29.33 o                         
  -7  12   1        102.06         99.66        12.47 o                         
  -6  12   1         78.69         75.11        10.02 o                         
  -5  12   1        686.26        679.23        22.35 o                         
  -4  12   1        570.70        525.73         7.77 o                         
  -3  12   1        205.53        189.08         7.55 o                         
  -2  12   1        174.12        174.32         8.31 o                         
  -1  12   1       2431.56       2242.49        32.13 o                         
   0  12   1       2614.11       2522.62        44.51 o                         
   1  12   1        234.43        264.06        17.08 o                         
   2  12   1        711.12        714.56        21.42 o                         
   3  12   1        626.88        686.78        12.78 o                         
   4  12   1        207.43        227.99         6.06 o                         
   5  12   1          0.74          1.96         3.42 o                         
   6  12   1        124.95        129.83        12.64 o                         
   7  12   1        418.73        407.24        23.25 o                         
   8  12   1        115.13        119.90        19.17 o                         
  -8  13   1        145.03        136.68        19.83 o                         
  -7  13   1        828.19        824.89        33.72 o                         
  -6  13   1        198.22        194.22        17.84 o                         
  -5  13   1         93.68        111.47         9.56 o                         
  -4  13   1        186.59        200.19         5.32 o                         
  -3  13   1        767.54        807.75        16.11 o                         
  -2  13   1       1694.49       1698.49        26.86 o                         
  -1  13   1          2.38         47.63         6.34 o                         
   0  13   1       6290.48       6142.80        77.62 o                         
   1  13   1       6279.23       6264.83       132.48 o                         
   2  13   1        238.30        245.45        10.38 o                         
   3  13   1        485.31        508.73        14.01 o                         
   4  13   1        514.83        525.65         9.53 o                         
   5  13   1        694.77        693.75        22.84 o                         
   6  13   1        425.32        463.31        23.78 o                         
   7  13   1         65.25         93.74        19.96 o                         
   8  13   1        426.19        440.43        35.45 o                         
  -8  14   1        301.17        315.95        30.77 o                         
  -7  14   1         28.69         24.47         8.62 o                         
  -6  14   1        659.52        664.92        29.67 o                         
  -5  14   1        757.83        768.84        24.97 o                         
  -4  14   1        326.94        314.95         7.18 o                         
  -3  14   1         89.22         95.47         5.94 o                         
  -2  14   1        990.06        971.81        29.09 o                         
  -1  14   1       4931.19       4756.57        49.37 o                         
   0  14   1        738.32        732.38        14.67 o                         
   1  14   1       2029.87       2019.26        46.14 o                         
   2  14   1       3157.38       3018.94        64.01 o                         
   3  14   1        593.34        587.25        15.22 o                         
   4  14   1        149.73        135.10         5.92 o                         
   5  14   1         74.45         87.37         8.73 o                         
   6  14   1        839.60        882.86        32.99 o                         
   7  14   1        455.40        495.95        26.39 o                         
  -7  15   1        109.98        125.53        14.04 o                         
  -6  15   1        554.35        553.04        27.47 o                         
  -5  15   1        275.86        279.92        18.38 o                         
  -4  15   1        108.51        105.40         5.09 o                         
  -3  15   1       1210.16       1123.90        20.62 o                         
  -2  15   1       1371.18       1377.24        34.80 o                         
  -1  15   1        873.70        837.26        18.76 o                         
   0  15   1          1.86          4.86         1.79 o                         
   1  15   1        328.93        358.16        17.35 o                         
   2  15   1        560.64        632.27        17.59 o                         
   3  15   1         21.03         39.91         4.78 o                         
   4  15   1        471.99        456.21        11.08 o                         
   5  15   1        705.79        724.79        24.55 o                         
   6  15   1        158.17        190.47        15.90 o                         
   7  15   1         11.59          9.19        19.09 o                         
  -7  16   1         13.53         19.40         6.53 o                         
  -6  16   1        273.35        268.76        19.68 o                         
  -5  16   1       2009.90       2028.01        42.26 o                         
  -4  16   1        556.70        542.54        14.01 o                         
  -3  16   1       1519.62       1436.31        36.83 o                         
  -2  16   1       3194.68       3188.38        78.76 o                         
  -1  16   1        285.90        281.92        11.27 o                         
   0  16   1         10.19         10.69         4.17 o                         
   1  16   1          1.90          1.28         7.16 o                         
   2  16   1       1143.44       1096.92        31.30 o                         
   3  16   1       2269.95       2278.10        26.91 o                         
   4  16   1         28.49         33.76         4.25 o                         
   5  16   1       1248.11       1253.76        32.70 o                         
   6  16   1        533.46        570.79        27.51 o                         
   7  16   1         25.66          5.67         6.76 o                         
  -7  17   1         59.98         56.62        10.16 o                         
  -6  17   1        562.66        548.64        28.37 o                         
  -5  17   1        366.50        318.41        20.57 o                         
  -4  17   1        233.76        236.24        13.92 o                         
  -3  17   1        900.10        892.71        20.06 o                         
  -2  17   1         24.16         17.97         3.59 o                         
  -1  17   1         31.77         40.09         4.65 o                         
   0  17   1         85.96         86.92         9.58 o                         
   1  17   1       1000.05        953.91        30.35 o                         
   2  17   1       2145.52       2103.63        35.09 o                         
   3  17   1        152.77        146.89         8.15 o                         
   4  17   1        503.61        471.66        19.05 o                         
   5  17   1        304.60        324.34        17.20 o                         
   6  17   1         42.34         65.69        11.61 o                         
  -7  18   1          0.60          0.52         6.21 o                         
  -6  18   1         74.37         66.48         8.91 o                         
  -5  18   1        224.16        225.32        14.90 o                         
  -4  18   1        197.80        179.28        12.30 o                         
  -3  18   1          9.69          2.68         2.44 o                         
  -2  18   1        666.16        703.19        17.34 o                         
  -1  18   1       1747.70       1784.12        32.21 o                         
   0  18   1        275.39        272.33        20.88 o                         
   1  18   1        286.41        322.94        18.42 o                         
   2  18   1        732.96        707.50        22.04 o                         
   3  18   1        329.63        336.89        12.53 o                         
   4  18   1         79.62         64.59         9.83 o                         
   5  18   1         46.12         32.13         7.96 o                         
   6  18   1        313.65        295.22        22.98 o                         
  -6  19   1         51.03         33.95         6.33 o                         
  -5  19   1         99.96        111.16        17.51 o                         
  -4  19   1        147.21        161.54        12.03 o                         
  -3  19   1        537.18        524.87        15.68 o                         
  -2  19   1       1283.84       1332.83        30.99 o                         
  -1  19   1         54.85         69.15        16.68 o                         
   0  19   1       1869.53       1902.43        58.20 o                         
   1  19   1       1194.55       1207.31        36.47 o                         
   2  19   1         21.17         19.13         3.65 o                         
   3  19   1        297.14        296.09        12.23 o                         
   4  19   1        155.50        146.04        15.08 o                         
   5  19   1        175.57        170.58        16.94 o                         
  -6  20   1         97.69         91.54        16.66 o                         
  -5  20   1        225.48        207.51        14.65 o                         
  -4  20   1        157.10        157.10        12.03 o                         
  -3  20   1        226.37        240.34        13.58 o                         
  -2  20   1          0.70         -1.82         3.05 o                         
  -1  20   1        961.81       1003.74        33.87 o                         
   0  20   1        983.49        998.27        39.19 o                         
   1  20   1          0.18          3.05         4.85 o                         
   2  20   1        435.07        431.74        15.64 o                         
   3  20   1        357.72        342.48        16.40 o                         
   4  20   1        211.93        235.96        19.57 o                         
   5  20   1         28.18         24.51         7.78 o                         
  -6  21   1        141.48        148.63        20.57 o                         
  -5  21   1         49.74         40.36        11.30 o                         
  -4  21   1        535.49        552.12        22.45 o                         
  -3  21   1        413.07        406.39        26.82 o                         
  -2  21   1          6.11         10.81         3.94 o                         
  -1  21   1        229.39        224.41        16.81 o                         
   0  21   1        714.01        749.42        40.19 o                         
   1  21   1        429.89        401.39        22.51 o                         
   2  21   1          6.05          4.97         2.97 o                         
   3  21   1        337.83        354.50        30.20 o                         
   4  21   1        694.60        717.25        34.45 o                         
  -4  22   1        394.67        404.16        26.77 o                         
  -3  22   1         40.17         39.42         9.71 o                         
  -2  22   1         70.18         62.09         7.51 o                         
  -1  22   1        130.50        136.98        13.44 o                         
   0  22   1        113.08        104.47        12.32 o                         
   1  22   1        137.26        126.68        13.23 o                         
   2  22   1          0.90          2.01         2.58 o                         
   3  22   1        276.70        316.44        22.94 o                         
   4  22   1        259.15        284.37        22.64 o                         
  -3  23   1        737.96        762.06        36.12 o                         
  -2  23   1         48.83         63.34        10.91 o                         
  -1  23   1        155.06        145.90        14.35 o                         
   0  23   1        285.00        266.35        19.63 o                         
   1  23   1        269.60        248.37        19.22 o                         
   2  23   1        244.80        241.45        15.21 o                         
   3  23   1          5.97         10.12        11.98 o                         
  -2  24   1        303.20        349.24        24.51 o                         
  -1  24   1        283.32        305.28        17.38 o                         
   0  24   1        126.14        129.37        14.34 o                         
   1  24   1          0.08         -4.16         4.16 o                         
   2  24   1        315.67        312.66        22.89 o                         
  -2  25   1        194.58        224.84        29.54 o                         
  -1  25   1         53.63         38.33         8.68 o                         
   0  25   1        104.12        119.26        18.25 o                         
   1  25   1        315.38        322.97        18.49 o                         
  -1  26   1        579.50        635.50        49.14 o                         
   0  26   1         46.89         38.43         8.21 o                         
   1  26   1        376.15        366.33        34.35 o                         
  -9   0   2        116.58         82.87        16.72 o                         
  -8   0   2         15.32         15.69         9.28 o                         
  -7   0   2       1554.89       1617.92        22.54 o                         
  -6   0   2        652.10        640.81        13.90 o                         
  -5   0   2        847.05        819.33        26.65 o                         
  -4   0   2        100.67        147.32         5.85 o                         
  -3   0   2         65.82         62.86         8.56 o                         
  -2   0   2       2105.28       2465.83        37.46 o                         
  -1   0   2       1128.45       1278.51        15.03 o                         
   0   0   2      13104.68      12482.81        46.81 o                         
   1   0   2      10806.39      10468.73        47.54 o                         
   2   0   2       3142.01       3195.39        21.66 o                         
   3   0   2        123.49        102.44         3.88 o                         
   4   0   2        502.75        470.75        11.56 o                         
   5   0   2        378.06        398.61         9.30 o                         
   6   0   2       1043.92        984.15        37.52 o                         
   7   0   2         48.27         75.77        10.86 o                         
 -10   1   2         73.87         77.54        16.66 o                         
  -9   1   2         96.22         97.01        12.44 o                         
  -8   1   2       1960.33       1928.67        49.31 o                         
  -7   1   2       1333.86       1276.17        16.35 o                         
  -6   1   2         13.94         17.04         1.87 o                         
  -5   1   2       1192.49       1259.52        12.88 o                         
  -4   1   2       1751.71       1758.56        25.51 o                         
  -3   1   2      11180.07      11298.77       150.53 o                         
  -2   1   2        951.66        985.89        10.91 o                         
   0   1   2      14464.44      13913.54        62.13 o                         
   1   1   2       6094.54       6167.95        24.20 o                         
   2   1   2       1368.69       1400.41         8.77 o                         
   3   1   2       2761.11       2803.40        15.70 o                         
   4   1   2       2902.41       2880.34        25.84 o                         
   5   1   2        674.30        669.46         9.33 o                         
   6   1   2        168.29        166.80         6.51 o                         
   7   1   2       1617.79       1615.54        31.75 o                         
 -10   2   2        180.78        189.73        24.22 o                         
  -9   2   2         14.35          2.37         7.81 o                         
  -8   2   2          0.11         -0.33         3.30 o                         
  -7   2   2        209.70        216.46         6.97 o                         
  -6   2   2       1510.78       1480.43        20.75 o                         
  -5   2   2        198.53        214.86         4.91 o                         
  -4   2   2        758.11        803.95        10.74 o                         
  -3   2   2       7156.41       7494.79        39.63 o                         
  -2   2   2        778.92        897.13        10.33 o                         
  -1   2   2         34.97         65.74         2.86 o                         
   0   2   2        448.70        516.81         6.71 o                         
   1   2   2         19.42         57.00         4.20 o                         
   2   2   2       3303.98       3369.81        13.05 o                         
   3   2   2          7.77         22.57         1.62 o                         
   4   2   2       2036.46       2090.72        16.47 o                         
   5   2   2        238.15        249.26         6.08 o                         
   6   2   2         61.44         70.16         4.47 o                         
   7   2   2          1.44          9.98         6.11 o                         
 -10   3   2         89.13         68.87        15.12 o                         
  -9   3   2        155.70        146.68        14.83 o                         
  -8   3   2         75.04         66.41         6.66 o                         
  -7   3   2         82.88         83.41         5.94 o                         
  -6   3   2          5.54          5.77         1.36 o                         
  -5   3   2       2626.56       2577.53        30.21 o                         
  -4   3   2       5361.74       4788.90        48.02 o                         
  -3   3   2       1475.57       1521.50        36.21 o                         
  -2   3   2       6614.07       6714.57        22.76 o                         
  -1   3   2       6870.81       6760.91        30.61 o                         
   0   3   2       2263.13       2491.67        16.66 o                         
   1   3   2        331.32        324.56         5.73 o                         
   2   3   2        235.81        245.96         4.14 o                         
   3   3   2       4007.90       4161.81        29.87 o                         
   4   3   2       2800.91       2892.27        29.47 o                         
   5   3   2          8.82         14.05         2.34 o                         
   6   3   2        236.47        251.49        31.58 o                         
   7   3   2        118.81        130.12        14.27 o                         
   8   3   2        129.07        109.24        13.73 o                         
 -10   4   2        323.70        338.56        31.00 o                         
  -9   4   2         88.55         72.77        10.74 o                         
  -8   4   2         29.67         33.51         5.20 o                         
  -7   4   2        238.72        249.68        10.31 o                         
  -6   4   2       3313.29       3210.36        61.30 o                         
  -5   4   2       3935.02       3907.29        48.71 o                         
  -4   4   2        498.00        528.20        43.75 o                         
  -3   4   2       7287.49       7122.01        41.01 o                         
  -2   4   2       7885.33       7610.70        40.52 o                         
  -1   4   2        310.30        315.32         6.31 o                         
   0   4   2       1307.30       1279.47        11.34 o                         
   1   4   2        794.23        690.64         8.82 o                         
   2   4   2       9009.90       8921.93        56.73 o                         
   3   4   2       2745.87       2948.96        17.73 o                         
   4   4   2       1545.42       1501.05        16.03 o                         
   5   4   2       3314.28       3298.38        39.47 o                         
   6   4   2       1647.21       1612.10        40.12 o                         
   7   4   2         48.80         52.89         9.99 o                         
   8   4   2         24.94         16.53         6.38 o                         
 -10   5   2         14.51         25.20        10.45 o                         
  -9   5   2        109.46        107.02        13.21 o                         
  -8   5   2        364.18        335.98        12.74 o                         
  -7   5   2         35.43         24.91         4.46 o                         
  -6   5   2        205.56        193.36        10.74 o                         
  -5   5   2        504.95        498.46        15.51 o                         
  -4   5   2        134.36        136.78         8.46 o                         
  -3   5   2        423.68        440.76        15.03 o                         
  -2   5   2        520.23        604.90        18.83 o                         
  -1   5   2       4643.19       4817.44        55.56 o                         
   0   5   2        562.35        519.99        10.14 o                         
   1   5   2        515.90        611.28        14.31 o                         
   2   5   2        776.87        781.42         8.57 o                         
   3   5   2       1337.73       1390.07        11.69 o                         
   4   5   2        153.50        178.85         5.23 o                         
   5   5   2        296.60        312.86        11.47 o                         
   6   5   2        613.87        658.79        23.92 o                         
   7   5   2        360.23        390.53        25.99 o                         
   8   5   2          3.65         12.87         6.55 o                         
  -9   6   2        926.30        929.65        54.52 o                         
  -8   6   2        215.55        212.51        16.78 o                         
  -7   6   2        985.56       1003.00        25.66 o                         
  -6   6   2       2106.76       2222.67        35.47 o                         
  -5   6   2        131.81        132.09         8.13 o                         
  -4   6   2         30.50         22.89         5.08 o                         
  -3   6   2       1583.29       1639.93        24.42 o                         
  -2   6   2      13140.32      13175.52        67.55 o                         
  -1   6   2      16550.62      16590.02        80.70 o                         
   0   6   2         21.47         16.82         2.08 o                         
   1   6   2      16070.73      15715.10       101.92 o                         
   2   6   2      13259.59      13630.30        70.32 o                         
   3   6   2        534.51        549.57         8.44 o                         
   4   6   2        234.58        236.23         8.22 o                         
   5   6   2        348.71        350.90        12.06 o                         
   6   6   2       1548.36       1599.53        37.57 o                         
   7   6   2        195.61        223.58        20.49 o                         
   8   6   2        486.05        504.59        31.35 o                         
  -9   7   2         85.34         82.81        11.40 o                         
  -8   7   2        826.93        837.10        35.81 o                         
  -7   7   2        117.10        120.71         9.23 o                         
  -6   7   2        826.98        875.37        22.50 o                         
  -5   7   2        907.12        938.40        29.91 o                         
  -4   7   2         10.11          7.77         4.46 o                         
  -3   7   2        486.43        524.65        12.45 o                         
  -2   7   2         55.05         98.62         4.23 o                         
  -1   7   2       6274.83       6387.89        43.75 o                         
   0   7   2       2803.60       2746.38        26.57 o                         
   2   7   2       3214.98       3368.57        37.35 o                         
   3   7   2       1200.06       1289.12        13.62 o                         
   4   7   2        206.25        215.11         5.79 o                         
   5   7   2        181.53        176.13         8.60 o                         
   6   7   2         26.82         48.91         8.07 o                         
   7   7   2        676.15        695.38        36.70 o                         
   8   7   2        153.54        152.15        18.73 o                         
  -9   8   2         77.40        108.90        20.21 o                         
  -8   8   2          0.04         -2.63         3.09 o                         
  -7   8   2        721.51        739.22        22.49 o                         
  -6   8   2       1613.60       1694.39        31.36 o                         
  -5   8   2        368.44        362.45        13.62 o                         
  -4   8   2         18.06         21.49         3.98 o                         
  -3   8   2        887.13        848.08        11.33 o                         
  -2   8   2       2092.61       1985.93        18.60 o                         
  -1   8   2         83.86         73.20         5.20 o                         
   0   8   2       1911.83       1802.96        21.26 o                         
   1   8   2        553.52        476.78        11.86 o                         
   2   8   2        151.09        144.14         5.02 o                         
   3   8   2         39.76         52.04         2.99 o                         
   4   8   2        152.63        144.30         4.96 o                         
   5   8   2        676.74        708.76        16.95 o                         
   6   8   2       1043.19       1060.92        32.44 o                         
   7   8   2         19.10         25.97         8.73 o                         
   8   8   2        101.34        122.73        17.33 o                         
  -9   9   2         41.70         30.94         8.94 o                         
  -8   9   2        212.08        213.54        13.03 o                         
  -7   9   2        564.98        599.38        23.45 o                         
  -6   9   2        127.13        121.53         8.69 o                         
  -5   9   2       1669.08       1710.28        28.87 o                         
  -4   9   2       5829.51       5679.50        42.06 o                         
  -3   9   2       1997.54       1934.33        14.58 o                         
  -2   9   2        853.67        832.78        15.84 o                         
  -1   9   2       3001.11       2958.72        23.16 o                         
   0   9   2        665.69        638.25        13.30 o                         
   1   9   2       2154.12       2180.72        32.51 o                         
   2   9   2        135.79        139.39         5.57 o                         
   3   9   2       2933.49       2906.94        39.24 o                         
   4   9   2       2884.30       2940.98        21.84 o                         
   5   9   2         45.55         37.93         4.27 o                         
   6   9   2        397.83        406.51        20.42 o                         
   7   9   2        391.62        400.15        29.37 o                         
   8   9   2        198.49        173.11        20.37 o                         
  -9  10   2         52.28         49.63        11.26 o                         
  -8  10   2         60.49         52.03         9.04 o                         
  -7  10   2         15.82          8.54         3.58 o                         
  -6  10   2        285.65        293.50        13.13 o                         
  -5  10   2        135.47        133.90         8.07 o                         
  -4  10   2        956.80        906.94        17.46 o                         
  -3  10   2       4996.16       4844.66        39.61 o                         
  -2  10   2        969.76        987.55        19.46 o                         
  -1  10   2        291.28        248.57         6.58 o                         
   0  10   2         76.33         63.98         4.47 o                         
   1  10   2        629.62        658.92        16.15 o                         
   2  10   2       3361.75       3453.28        33.17 o                         
   3  10   2         48.49         70.12         4.27 o                         
   4  10   2       2362.17       2422.51        22.15 o                         
   5  10   2        497.88        504.78        27.03 o                         
   6  10   2         16.11         15.89         5.90 o                         
   7  10   2         33.56         33.05        10.10 o                         
   8  10   2          7.25         10.52         7.79 o                         
  -9  11   2        164.01        143.51        19.82 o                         
  -8  11   2        728.00        735.44        32.97 o                         
  -7  11   2       1027.69       1069.45        37.38 o                         
  -6  11   2        308.97        339.19        24.11 o                         
  -5  11   2        562.28        557.22        15.60 o                         
  -4  11   2       3579.45       3522.28        32.86 o                         
  -3  11   2       2910.04       2898.13        26.08 o                         
  -2  11   2         25.52         32.87         3.72 o                         
  -1  11   2       2944.78       2899.11        31.91 o                         
   0  11   2       4126.25       4093.01        44.30 o                         
   1  11   2       3900.76       3757.88        47.03 o                         
   2  11   2        129.03        143.70         6.32 o                         
   3  11   2       5034.90       4927.94        32.55 o                         
   4  11   2       2821.00       2888.95        31.22 o                         
   5  11   2         75.82         54.62        10.55 o                         
   6  11   2        209.41        214.43        15.61 o                         
   7  11   2        456.02        495.58        34.98 o                         
   8  11   2        308.64        271.91        27.34 o                         
  -9  12   2         98.23         97.06        17.11 o                         
  -8  12   2          2.63         -3.04         5.86 o                         
  -7  12   2        478.73        474.44        25.91 o                         
  -6  12   2        279.25        280.91        25.99 o                         
  -5  12   2         23.45         22.60         4.38 o                         
  -4  12   2          0.67          1.72         1.85 o                         
  -3  12   2         77.11         82.09         5.24 o                         
  -2  12   2       1048.26       1063.23        20.31 o                         
  -1  12   2        176.46        160.90        11.26 o                         
   0  12   2       1537.58       1502.79        21.13 o                         
   1  12   2       2119.03       2071.19        40.55 o                         
   2  12   2        262.79        283.27         8.56 o                         
   3  12   2         23.70         23.14         2.98 o                         
   4  12   2        111.77        111.61         5.24 o                         
   5  12   2        164.15        144.74        10.40 o                         
   6  12   2        270.93        281.92        25.48 o                         
   7  12   2         29.57         31.58        11.65 o                         
   8  12   2        289.33        309.81        29.60 o                         
  -8  13   2        625.02        631.64        35.67 o                         
  -7  13   2        135.99        128.02        13.88 o                         
  -6  13   2        558.51        616.77        28.21 o                         
  -5  13   2        624.79        706.31        23.37 o                         
  -4  13   2        100.14        110.88         4.41 o                         
  -3  13   2        500.59        491.04        10.79 o                         
  -2  13   2          0.13         10.95         3.03 o                         
  -1  13   2       4370.60       4176.92       103.25 o                         
   0  13   2       4079.37       3985.27       165.94 o                         
   1  13   2         85.72        111.76         9.96 o                         
   2  13   2        489.38        486.01        24.16 o                         
   3  13   2        146.90        144.34        11.68 o                         
   4  13   2        168.11        185.33         8.17 o                         
   5  13   2        441.65        449.97        20.81 o                         
   6  13   2          6.22         29.88        11.61 o                         
   7  13   2        616.59        650.50        41.41 o                         
  -8  14   2         30.81         22.52         7.10 o                         
  -7  14   2        471.22        476.03        26.78 o                         
  -6  14   2       1034.51       1060.98        37.62 o                         
  -5  14   2        108.83        112.02         9.81 o                         
  -4  14   2         35.03         29.08         2.63 o                         
  -3  14   2        702.19        685.96        13.26 o                         
  -2  14   2       2374.59       2381.91        52.66 o                         
  -1  14   2       1355.85       1286.09        26.55 o                         
   0  14   2         74.47         74.14         5.20 o                         
   1  14   2       1903.69       1869.78        43.56 o                         
   2  14   2       1314.26       1369.98        28.56 o                         
   3  14   2         19.38         21.72         5.57 o                         
   4  14   2        137.15        149.63         7.18 o                         
   5  14   2        241.61        245.19        17.86 o                         
   6  14   2        679.89        705.19        42.22 o                         
   7  14   2        132.81        146.68        21.47 o                         
  -8  15   2         57.75         46.51        12.06 o                         
  -7  15   2         39.03         36.18         7.91 o                         
  -6  15   2         14.80          8.75         5.71 o                         
  -5  15   2        477.84        481.23        20.42 o                         
  -4  15   2        634.61        600.02        14.50 o                         
  -3  15   2         67.65         60.11         4.37 o                         
  -2  15   2        238.94        275.12        10.89 o                         
  -1  15   2        144.57        151.71         8.30 o                         
   0  15   2         63.46         51.96         5.43 o                         
   1  15   2         35.09         37.42         5.75 o                         
   2  15   2        396.82        374.74        14.43 o                         
   3  15   2        921.31        868.82        18.71 o                         
   4  15   2        167.84        147.71        10.43 o                         
   5  15   2         61.91         76.23        10.99 o                         
   6  15   2        132.55        131.65        19.51 o                         
   7  15   2         46.88         49.87        12.90 o                         
  -7  16   2         20.36         18.36         6.41 o                         
  -6  16   2       1036.93       1068.65        39.01 o                         
  -5  16   2       1823.24       1837.75        40.44 o                         
  -4  16   2         49.34         38.25         3.91 o                         
  -3  16   2       2302.21       2309.21        49.93 o                         
  -2  16   2       2593.85       2485.62        77.35 o                         
  -1  16   2        281.38        269.71        11.22 o                         
   0  16   2          1.24         -0.80         1.62 o                         
   1  16   2        612.26        592.52        20.17 o                         
   2  16   2       3469.55       3406.14        54.04 o                         
   3  16   2       1457.90       1518.32        32.42 o                         
   4  16   2        448.26        445.06        16.97 o                         
   5  16   2       1580.33       1626.75        74.13 o                         
   6  16   2        480.59        461.72        35.94 o                         
  -7  17   2          0.78         -6.41         6.41 o                         
  -6  17   2          3.24         -7.15         7.15 o                         
  -5  17   2        173.16        172.26        12.92 o                         
  -4  17   2        380.41        369.72        17.46 o                         
  -3  17   2          0.97          0.43         3.53 o                         
  -2  17   2       1005.89        982.05        23.75 o                         
  -1  17   2       1161.75       1127.77        23.15 o                         
   0  17   2        220.17        230.81         8.65 o                         
   1  17   2        188.95        182.40        11.03 o                         
   2  17   2          7.25          7.86         4.10 o                         
   3  17   2        591.83        597.01        16.58 o                         
   4  17   2        196.93        185.53        15.87 o                         
   5  17   2        112.79        124.46        18.10 o                         
   6  17   2        274.63        279.86        22.19 o                         
  -7  18   2        175.69        193.02        26.11 o                         
  -6  18   2        359.09        362.33        23.93 o                         
  -5  18   2        101.30        100.26        10.16 o                         
  -4  18   2          1.91         -3.17         4.41 o                         
  -3  18   2        329.37        338.02        12.42 o                         
  -2  18   2        702.93        720.77        17.59 o                         
  -1  18   2        317.12        312.86        12.30 o                         
   0  18   2          5.76          3.98         1.81 o                         
   1  18   2        669.52        664.52        22.45 o                         
   2  18   2        917.71        960.86        33.61 o                         
   3  18   2         42.05         40.76         4.77 o                         
   4  18   2         97.53         97.40        11.92 o                         
   5  18   2         43.75         24.91         9.08 o                         
   6  18   2         69.85         66.18        17.46 o                         
  -7  19   2        164.28        139.05        22.35 o                         
  -6  19   2         42.59         22.49         6.04 o                         
  -5  19   2        159.18        157.92        12.85 o                         
  -4  19   2        114.91        110.50        10.08 o                         
  -3  19   2        381.36        370.55        13.38 o                         
  -2  19   2         57.62         53.47         5.82 o                         
  -1  19   2        673.77        658.24        19.60 o                         
   0  19   2       1057.23       1088.30        80.14 o                         
   1  19   2         32.93         37.33         5.87 o                         
   2  19   2        496.57        487.34        18.65 o                         
   3  19   2        389.73        400.81        14.39 o                         
   4  19   2        142.91        126.19        13.92 o                         
   5  19   2        150.96        142.87        15.46 o                         
  -6  20   2        105.51        102.72        18.03 o                         
  -5  20   2         78.25         61.81         8.80 o                         
  -4  20   2         70.37         80.90         8.94 o                         
  -3  20   2         88.28         87.78         9.93 o                         
  -2  20   2        388.41        372.39        18.52 o                         
  -1  20   2         33.03         35.02         7.39 o                         
   0  20   2        542.92        569.50        26.04 o                         
   1  20   2        495.40        502.35        19.92 o                         
   2  20   2          0.89          0.86         2.64 o                         
   3  20   2         48.89         49.36         9.28 o                         
   4  20   2         11.37          9.73        14.80 o                         
   5  20   2         82.78         66.96        17.04 o                         
  -6  21   2          2.81         -4.53         6.61 o                         
  -5  21   2        307.20        305.32        18.16 o                         
  -4  21   2        839.69        853.29        33.85 o                         
  -3  21   2        871.78        918.66        37.19 o                         
  -2  21   2         26.07         24.99         5.45 o                         
  -1  21   2        706.85        672.32        57.82 o                         
   0  21   2       1060.04       1108.64        83.41 o                         
   1  21   2        370.92        360.33        17.48 o                         
   2  21   2          6.77          4.28         2.90 o                         
   3  21   2        367.46        374.95        23.97 o                         
   4  21   2        514.64        535.50        30.11 o                         
  -4  22   2         46.69         28.83        22.08 o                         
  -3  22   2        279.83        314.56        28.60 o                         
  -2  22   2         27.19         20.06         4.22 o                         
  -1  22   2         48.41         53.79        10.94 o                         
   0  22   2         14.08          0.15         7.57 o                         
   1  22   2         39.16         39.24         6.58 o                         
   2  22   2        199.36        212.08        11.83 o                         
   3  22   2          0.07          1.48         5.73 o                         
  -3  23   2         52.69         59.24        11.36 o                         
  -2  23   2        205.27        239.70        19.93 o                         
  -1  23   2        207.36        219.59        14.10 o                         
   0  23   2        162.04        154.71        12.29 o                         
   1  23   2        343.23        328.53        18.82 o                         
   2  23   2          1.88         -0.43         4.49 o                         
   3  23   2        684.73        775.88        49.77 o                         
  -2  24   2        317.94        377.66        25.64 o                         
  -1  24   2         13.10          6.28         3.91 o                         
   0  24   2         43.88         33.42         6.04 o                         
   1  24   2        129.89        138.63        11.99 o                         
   2  24   2        250.24        251.76        28.55 o                         
  -2  25   2          7.27         -1.60         8.41 o                         
  -1  25   2        175.14        176.65        14.02 o                         
   0  25   2         88.12         93.12        10.36 o                         
   1  25   2          4.31         -4.08         4.80 o                         
   0  26   2         17.97          1.56         3.92 o                         
   1  26   2        486.42        468.34        38.61 o                         
 -10   0   3        256.49        256.89        29.24 o                         
  -9   0   3         14.54         11.18         6.94 o                         
  -8   0   3       2250.69       2273.69        77.32 o                         
  -7   0   3       2621.52       2698.32        29.96 o                         
  -6   0   3         66.12         54.94         4.30 o                         
  -5   0   3       2792.58       2966.93        59.70 o                         
  -4   0   3       1550.46       1555.99        29.10 o                         
  -3   0   3       1666.06       1519.64        20.98 o                         
  -2   0   3        471.07        417.90        14.26 o                         
  -1   0   3      20504.41      20575.93       220.55 o                         
   1   0   3      13757.06      13790.70        92.76 o                         
   2   0   3       1847.38       1846.68        15.18 o                         
   3   0   3       2264.85       2179.22        23.83 o                         
   4   0   3        296.92        297.13         8.39 o                         
   5   0   3        864.48        846.32        17.23 o                         
   6   0   3        129.08        136.31        13.55 o                         
   7   0   3        748.44        761.43        33.21 o                         
 -10   1   3         26.30          4.78         7.71 o                         
  -9   1   3        229.67        221.46        18.22 o                         
  -8   1   3        273.48        271.62        19.45 o                         
  -7   1   3         37.74         28.94         2.47 o                         
  -6   1   3        511.64        563.64        10.04 o                         
  -5   1   3        165.71        187.89         5.28 o                         
  -4   1   3        165.55        219.93         6.13 o                         
  -3   1   3         49.27         84.37         4.16 o                         
  -2   1   3       1435.82       1351.61        15.42 o                         
  -1   1   3       1502.91       1480.67        13.76 o                         
   0   1   3        348.36        387.08        12.69 o                         
   1   1   3        922.89        846.12         7.34 o                         
   2   1   3        825.82        770.31         6.84 o                         
   3   1   3        119.12        136.18         3.55 o                         
   4   1   3          9.91         13.57         1.69 o                         
   5   1   3         31.23         28.77         2.35 o                         
   6   1   3        290.35        297.56        14.07 o                         
   7   1   3        208.59        191.09        12.54 o                         
 -10   2   3         20.16         33.75        11.35 o                         
  -9   2   3         32.99         23.98         7.02 o                         
  -8   2   3        637.98        615.54        19.50 o                         
  -7   2   3       1578.52       1482.73        17.23 o                         
  -6   2   3        555.41        534.22         8.52 o                         
  -5   2   3        550.01        577.83         8.74 o                         
  -4   2   3       5742.61       5953.66        51.28 o                         
  -3   2   3       7260.50       7351.27        78.39 o                         
  -2   2   3       1752.09       1689.79        25.49 o                         
  -1   2   3        427.40        455.12         9.98 o                         
   0   2   3        895.60        829.74        10.78 o                         
   1   2   3       1747.63       1758.12        13.57 o                         
   2   2   3          9.23         52.89         4.25 o                         
   3   2   3       3333.86       3317.49        22.07 o                         
   4   2   3       4514.56       4605.62        69.70 o                         
   5   2   3       1144.93       1124.34        17.67 o                         
   6   2   3        286.93        305.00        20.99 o                         
   7   2   3        640.35        621.32        31.15 o                         
 -10   3   3        290.33        290.06        30.00 o                         
  -9   3   3         76.77         53.12        13.22 o                         
  -8   3   3         10.03          8.50         2.94 o                         
  -7   3   3          2.12          5.76         2.38 o                         
  -6   3   3       1158.87       1055.51        20.63 o                         
  -5   3   3       5334.35       5047.71        57.75 o                         
  -4   3   3       1145.44       1126.49        28.23 o                         
  -3   3   3       5977.17       5987.48        40.20 o                         
  -2   3   3       9168.63       9100.29        44.59 o                         
  -1   3   3         38.06         36.26         2.04 o                         
   0   3   3        288.26        315.17         4.85 o                         
   1   3   3         45.95         39.17         2.29 o                         
   2   3   3       8215.81       8011.37        40.18 o                         
   3   3   3       7431.87       7388.48        50.27 o                         
   4   3   3        159.57        168.32         7.46 o                         
   5   3   3       2668.48       2544.48        32.97 o                         
   6   3   3       1126.25       1107.91        40.48 o                         
   7   3   3         38.89         33.65         8.30 o                         
 -10   4   3         13.52         -6.48         9.14 o                         
  -9   4   3         24.68         20.70         6.88 o                         
  -8   4   3         11.98          6.50         2.04 o                         
  -7   4   3         70.11         68.42         5.74 o                         
  -6   4   3        480.09        463.01        13.59 o                         
  -5   4   3          0.31          0.34         1.53 o                         
  -4   4   3       1881.53       1868.31        18.86 o                         
  -3   4   3       1487.25       1367.63        11.69 o                         
  -2   4   3        182.45        239.39         4.75 o                         
  -1   4   3       1244.63       1273.14         9.61 o                         
   0   4   3        258.29        286.16         4.92 o                         
   1   4   3       3528.18       3670.34        26.20 o                         
   2   4   3        934.51       1014.41         9.97 o                         
   3   4   3        596.78        611.54        10.71 o                         
   4   4   3       1157.51       1175.30        19.45 o                         
   5   4   3        185.78        211.86        11.75 o                         
   6   4   3          3.31         21.81         8.29 o                         
   7   4   3          5.81          3.92         4.35 o                         
   8   4   3         80.51         70.30        12.01 o                         
 -10   5   3        532.24        493.18        37.70 o                         
  -9   5   3        863.34        823.56        75.34 o                         
  -8   5   3        225.87        225.13        11.59 o                         
  -7   5   3        465.42        427.71        14.06 o                         
  -6   5   3       3223.41       3195.39        71.31 o                         
  -5   5   3       2674.91       2705.54        33.98 o                         
  -4   5   3        372.15        402.29         9.47 o                         
  -3   5   3       2031.08       1962.69        20.11 o                         
  -2   5   3       8426.00       8241.74        89.08 o                         
  -1   5   3       4176.49       3933.63        37.07 o                         
   0   5   3         15.05         23.79         1.98 o                         
   1   5   3       4829.40       4712.06        30.43 o                         
   2   5   3       5235.32       4909.81        29.60 o                         
   3   5   3        760.86        726.84         9.37 o                         
   4   5   3        385.75        363.10         9.26 o                         
   5   5   3        817.89        741.77        27.29 o                         
   6   5   3       1021.86       1042.60        41.25 o                         
   7   5   3        231.97        239.13        21.24 o                         
   8   5   3         50.42         59.99        11.84 o                         
  -9   6   3         55.98         36.06         8.63 o                         
  -8   6   3        369.13        346.33        15.51 o                         
  -7   6   3        729.25        703.41        18.42 o                         
  -6   6   3         23.49         12.28         3.47 o                         
  -5   6   3        176.57        190.78         9.97 o                         
  -4   6   3         22.72         60.51        21.23 o                         
  -3   6   3        404.64        393.12         8.65 o                         
  -2   6   3       2117.09       2159.53        15.63 o                         
  -1   6   3       1056.01       1201.93        13.48 o                         
   0   6   3       3397.44       3212.38        24.80 o                         
   1   6   3        140.52        206.11         6.53 o                         
   2   6   3        287.93        315.67         7.54 o                         
   3   6   3          2.62         10.16         1.43 o                         
   4   6   3          5.94          2.91         1.14 o                         
   5   6   3        498.34        552.10        29.09 o                         
   6   6   3        116.29        127.07        15.79 o                         
   7   6   3        139.94        159.60        17.93 o                         
   8   6   3        169.76        170.20        19.22 o                         
  -9   7   3        684.94        696.72        62.01 o                         
  -8   7   3        476.77        454.90        16.03 o                         
  -7   7   3        452.52        442.61        14.92 o                         
  -6   7   3       2577.55       2491.97        59.25 o                         
  -5   7   3        438.52        447.13        15.25 o                         
  -4   7   3          0.50          3.01         1.57 o                         
  -3   7   3        687.21        676.01        10.90 o                         
  -2   7   3       6865.04       6899.23        57.74 o                         
  -1   7   3      10392.92      10141.71        93.37 o                         
   0   7   3        125.75        123.71         5.22 o                         
   1   7   3       6899.72       6629.20        54.81 o                         
   2   7   3       5648.40       5572.93        36.36 o                         
   3   7   3        980.40       1014.50        14.19 o                         
   4   7   3          1.49          1.05         1.74 o                         
   5   7   3        169.57        182.14        17.48 o                         
   6   7   3       1279.74       1252.18        47.51 o                         
   7   7   3        380.85        417.06        29.22 o                         
   8   7   3        101.73        120.94        16.69 o                         
  -9   8   3          0.05         -1.27         9.44 o                         
  -8   8   3        366.79        365.94        14.53 o                         
  -7   8   3        850.16        783.48        20.35 o                         
  -6   8   3        255.45        241.53        12.35 o                         
  -5   8   3        176.65        171.01        12.04 o                         
  -4   8   3       1617.08       1635.62        22.81 o                         
  -3   8   3       2896.42       2825.08        20.69 o                         
  -2   8   3        882.05        987.73        13.13 o                         
  -1   8   3       1099.88       1098.51        14.42 o                         
   0   8   3       3864.09       3925.04        45.26 o                         
   1   8   3       3492.55       3521.58        32.23 o                         
   2   8   3          4.55         26.73         3.95 o                         
   3   8   3       1176.25       1202.30        15.77 o                         
   4   8   3       1088.78       1175.81        18.63 o                         
   5   8   3        404.37        458.79        28.18 o                         
   6   8   3          3.77          5.78         5.38 o                         
   7   8   3        357.02        367.85        28.20 o                         
   8   8   3        294.23        298.06        26.72 o                         
  -9   9   3          4.45         -1.17         4.91 o                         
  -8   9   3          0.35         -3.14         3.14 o                         
  -7   9   3          9.29          1.52         3.22 o                         
  -6   9   3        444.29        429.74        16.34 o                         
  -5   9   3       1926.90       1872.39        55.19 o                         
  -4   9   3       1042.04        993.59        21.81 o                         
  -3   9   3        492.50        478.10        12.38 o                         
  -2   9   3        810.70        784.27        12.32 o                         
  -1   9   3         35.35         43.91         3.29 o                         
   0   9   3        580.00        588.02        21.93 o                         
   1   9   3        110.64        110.49         7.96 o                         
   2   9   3       1369.61       1304.33        22.22 o                         
   3   9   3       1517.19       1462.05        20.35 o                         
   4   9   3         95.22        104.21         6.45 o                         
   5   9   3        696.21        772.87        37.45 o                         
   6   9   3        345.55        326.21        25.81 o                         
   7   9   3         53.19         51.41        11.74 o                         
   8   9   3         18.22         12.02         8.21 o                         
  -9  10   3        196.58        214.28        23.65 o                         
  -8  10   3        468.95        467.80        20.58 o                         
  -7  10   3        739.53        755.54        23.10 o                         
  -6  10   3        426.36        431.54        16.21 o                         
  -5  10   3        819.25        789.97        20.69 o                         
  -4  10   3       7702.09       7538.83       107.97 o                         
  -3  10   3       4983.04       4958.66        59.63 o                         
  -2  10   3        254.10        244.22         7.28 o                         
  -1  10   3       4531.10       4626.74        30.08 o                         
   0  10   3       1313.95       1274.50        23.54 o                         
   1  10   3       1062.02        951.76        23.73 o                         
   2  10   3        226.10        214.32         8.93 o                         
   3  10   3       2329.14       2194.96        25.88 o                         
   4  10   3       5112.09       5082.19        53.02 o                         
   5  10   3        665.29        678.03        36.37 o                         
   6  10   3        323.10        325.84        26.67 o                         
   7  10   3        362.88        378.10        30.10 o                         
   8  10   3        131.72        123.02        18.14 o                         
  -9  11   3         75.76         51.70        12.71 o                         
  -8  11   3         64.60         67.84         9.17 o                         
  -7  11   3         45.81         37.99         5.82 o                         
  -6  11   3         26.29         12.09         3.64 o                         
  -5  11   3        124.55        122.51         7.18 o                         
  -4  11   3        103.75        103.18         5.82 o                         
  -3  11   3        292.98        302.46         8.65 o                         
  -2  11   3        608.92        653.10        11.61 o                         
  -1  11   3        140.53        170.48        10.03 o                         
   0  11   3         19.71         23.68         3.02 o                         
   1  11   3         13.49         16.47         4.06 o                         
   2  11   3        213.36        216.07        10.17 o                         
   3  11   3        495.41        501.08        12.49 o                         
   4  11   3         11.96         21.57         3.39 o                         
   5  11   3          0.99         -2.42         4.97 o                         
   6  11   3          3.78         -1.80         5.70 o                         
   7  11   3          0.91          4.35         7.49 o                         
   8  11   3          1.06         18.31         9.99 o                         
  -9  12   3         13.06         -2.69         8.97 o                         
  -8  12   3        820.27        781.23        35.18 o                         
  -7  12   3        958.95        927.59        48.91 o                         
  -6  12   3         25.39         28.94         4.36 o                         
  -5  12   3        332.85        351.98        14.15 o                         
  -4  12   3        774.39        823.77        10.06 o                         
  -3  12   3       1443.09       1457.14        18.22 o                         
  -2  12   3        376.86        380.97         7.10 o                         
  -1  12   3       2233.52       2224.04        25.88 o                         
   0  12   3       6853.76       6741.35        57.13 o                         
   1  12   3       2954.94       3056.80        55.00 o                         
   2  12   3        100.42         98.48         6.86 o                         
   3  12   3        798.79        777.38        18.54 o                         
   4  12   3        252.63        267.03        13.20 o                         
   5  12   3        177.47        198.06        15.41 o                         
   6  12   3         10.56         19.71         8.50 o                         
   7  12   3        330.52        304.47        28.71 o                         
  -9  13   3        242.65        215.02        25.44 o                         
  -8  13   3        177.61        145.03        15.59 o                         
  -7  13   3        205.29        216.21        18.76 o                         
  -6  13   3       1028.89       1040.17        38.85 o                         
  -5  13   3        163.94        163.21         7.03 o                         
  -4  13   3        101.99         98.50         4.50 o                         
  -3  13   3          3.18          2.12         1.35 o                         
  -2  13   3       1371.96       1343.94        20.59 o                         
  -1  13   3       3545.19       3371.80        45.59 o                         
   0  13   3        161.29        173.63         8.83 o                         
   1  13   3       2193.60       2109.14        41.49 o                         
   2  13   3       1799.42       1778.68        23.80 o                         
   3  13   3         72.05         75.98         6.01 o                         
   4  13   3         10.03          2.85         3.08 o                         
   5  13   3         37.31         37.94         7.66 o                         
   6  13   3        619.86        653.86        40.20 o                         
   7  13   3        318.95        339.37        30.34 o                         
  -8  14   3        156.66        135.97        12.12 o                         
  -7  14   3        440.19        435.68        25.96 o                         
  -6  14   3          5.21          1.88         5.06 o                         
  -5  14   3        223.27        207.26        13.31 o                         
  -4  14   3        239.40        239.88         7.40 o                         
  -3  14   3        773.19        786.35        14.60 o                         
  -2  14   3        926.37        930.28        31.94 o                         
  -1  14   3         71.95         88.58         5.66 o                         
   0  14   3        894.14        865.32        19.64 o                         
   1  14   3        384.99        396.95        14.36 o                         
   2  14   3         22.15         33.11         8.17 o                         
   3  14   3        201.75        177.81        10.06 o                         
   4  14   3        458.28        441.09        22.51 o                         
   5  14   3        498.33        528.93        26.38 o                         
   6  14   3          6.76         27.14         9.87 o                         
   7  14   3        181.35        227.58        25.66 o                         
  -8  15   3        106.32        103.17        11.99 o                         
  -7  15   3         59.97         71.48        11.23 o                         
  -6  15   3       1177.46       1228.61        42.01 o                         
  -5  15   3       1390.11       1417.08        35.26 o                         
  -4  15   3        170.74        166.60         7.43 o                         
  -3  15   3       1167.12       1145.10        20.96 o                         
  -2  15   3       2715.74       2633.25        36.28 o                         
  -1  15   3        875.53        817.56        31.86 o                         
   0  15   3          3.36          1.73         2.11 o                         
   1  15   3        525.94        463.53        15.86 o                         
   2  15   3       1595.89       1461.04        18.67 o                         
   3  15   3        983.58        977.04        23.74 o                         
   4  15   3         32.92         28.27         6.87 o                         
   5  15   3        775.87        812.23        33.67 o                         
   6  15   3        569.11        561.04        39.00 o                         
  -8  16   3          1.48         -8.80         8.80 o                         
  -7  16   3          1.20         -3.35         4.70 o                         
  -6  16   3        146.18        140.86        15.02 o                         
  -5  16   3          8.60         18.02         6.74 o                         
  -4  16   3        426.47        468.23        13.00 o                         
  -3  16   3        237.83        252.66        10.32 o                         
  -2  16   3        117.77        111.62         7.92 o                         
  -1  16   3         84.17         92.44         9.39 o                         
   0  16   3         30.10         21.63         2.98 o                         
   1  16   3        285.57        291.26         8.27 o                         
   2  16   3        323.22        308.73        16.51 o                         
   3  16   3         51.36         63.71         6.97 o                         
   4  16   3        223.87        216.03        16.70 o                         
   5  16   3         18.25         46.50         9.52 o                         
   6  16   3          0.16         10.42        10.07 o                         
  -7  17   3         47.03         48.77         9.52 o                         
  -6  17   3        551.65        559.94        29.57 o                         
  -5  17   3       1216.56       1205.96        45.56 o                         
  -4  17   3        178.87        178.10        12.40 o                         
  -3  17   3       1375.28       1441.16        31.96 o                         
  -2  17   3       2239.55       2261.13        42.31 o                         
  -1  17   3        321.57        332.91        43.57 o                         
   0  17   3          0.29         -0.89         1.93 o                         
   1  17   3        317.21        297.14        14.17 o                         
   2  17   3       1729.34       1668.55        39.09 o                         
   3  17   3        880.09        887.76        24.07 o                         
   4  17   3         90.51         81.23        10.68 o                         
   5  17   3        542.14        572.25        29.41 o                         
  -7  18   3        265.16        265.98        31.24 o                         
  -6  18   3        101.29         98.22        13.48 o                         
  -5  18   3          1.87         -5.71         5.71 o                         
  -4  18   3        152.71        154.40        11.79 o                         
  -3  18   3        429.09        438.99        14.25 o                         
  -2  18   3        119.05        120.84         8.72 o                         
  -1  18   3        171.15        156.94        12.92 o                         
   0  18   3        521.18        498.62        27.77 o                         
   1  18   3        450.81        466.84        21.62 o                         
   2  18   3          8.82         22.70         4.66 o                         
   3  18   3        122.69        113.69        10.28 o                         
   4  18   3        141.17        136.68        14.31 o                         
   5  18   3         28.76         21.86         6.72 o                         
  -7  19   3         31.84         17.90         9.75 o                         
  -6  19   3        172.33        171.53        17.10 o                         
  -5  19   3          1.17         -4.75         4.75 o                         
  -4  19   3          6.06         -3.80         4.65 o                         
  -3  19   3          4.43          1.11         2.66 o                         
  -2  19   3        436.10        461.41        15.38 o                         
  -1  19   3       1116.31       1125.02        26.37 o                         
   0  19   3         44.38         27.26         6.41 o                         
   1  19   3        480.05        459.95        18.91 o                         
   2  19   3        421.22        408.34        17.35 o                         
   3  19   3         84.97         88.49         9.04 o                         
   4  19   3         41.09         42.79         8.00 o                         
   5  19   3          0.37         -8.86        10.57 o                         
  -6  20   3          8.03         -9.77         9.77 o                         
  -5  20   3        435.07        439.99        21.62 o                         
  -4  20   3        457.80        476.24        21.16 o                         
  -3  20   3        589.29        607.50        22.28 o                         
  -2  20   3        235.89        236.71        13.33 o                         
  -1  20   3        491.09        477.66        18.09 o                         
   0  20   3       2031.69       2038.19        50.08 o                         
   1  20   3        595.30        634.52        22.51 o                         
   2  20   3        238.71        226.30        13.36 o                         
   3  20   3        617.59        631.58        30.05 o                         
   4  20   3        302.77        326.15        23.05 o                         
  -6  21   3        108.59         79.69        16.44 o                         
  -5  21   3        111.65        122.20        11.78 o                         
  -4  21   3         85.11         86.89        12.93 o                         
  -3  21   3         20.15         32.84        10.74 o                         
  -2  21   3          2.71         -0.11         3.85 o                         
  -1  21   3         21.75         13.29         4.44 o                         
   0  21   3         24.41         12.61         5.47 o                         
   1  21   3          1.46         -4.10         4.10 o                         
   2  21   3          5.72          6.08         3.01 o                         
   3  21   3          0.98         10.98         6.52 o                         
   4  21   3          1.12         10.93        11.43 o                         
  -4  22   3        907.24        978.72        48.87 o                         
  -3  22   3        533.83        559.80        35.77 o                         
  -2  22   3         37.42         41.83         6.62 o                         
  -1  22   3        395.18        387.47        21.39 o                         
   0  22   3        214.99        198.94        13.67 o                         
   1  22   3        273.87        255.76        15.31 o                         
   2  22   3         50.09         61.22         6.56 o                         
   3  22   3        248.76        277.80        21.22 o                         
  -3  23   3        283.61        316.72        23.79 o                         
  -2  23   3        376.08        412.80        26.36 o                         
  -1  23   3         20.24         29.06         5.12 o                         
   0  23   3          0.80         -1.82         4.29 o                         
   1  23   3          0.76         -4.51         4.51 o                         
   2  23   3        246.81        249.52        19.67 o                         
  -2  24   3          3.41          0.79         5.06 o                         
  -1  24   3         85.36        103.88         9.07 o                         
   0  24   3        181.18        178.56        13.63 o                         
   1  24   3        253.82        283.00        16.85 o                         
  -1  25   3        363.37        374.15        17.23 o                         
   0  25   3          8.18          6.86         3.33 o                         
   1  25   3        280.33        263.74        29.79 o                         
   0  26   3         73.94         59.19         8.27 o                         
 -10   0   4        236.67        237.68        28.49 o                         
  -9   0   4        250.83        266.76        29.05 o                         
  -8   0   4       1993.01       2031.56        74.26 o                         
  -7   0   4        424.27        395.36        12.33 o                         
  -6   0   4        760.36        725.35        22.08 o                         
  -5   0   4        492.48        540.42        28.68 o                         
  -4   0   4       2307.00       2358.07        43.99 o                         
  -3   0   4       1805.93       1825.65        26.24 o                         
  -2   0   4        180.73        216.99        11.28 o                         
  -1   0   4      21968.41      21005.75       293.50 o                         
   0   0   4      14385.49      13895.46       104.87 o                         
   1   0   4         25.12         36.60         3.71 o                         
   2   0   4       1128.93       1122.96        16.27 o                         
   3   0   4       1508.30       1438.63        16.67 o                         
   4   0   4       1166.37       1109.23        23.70 o                         
   5   0   4        378.75        343.67        14.81 o                         
   6   0   4        594.42        596.58        30.05 o                         
   7   0   4       1028.67       1069.53        41.84 o                         
 -10   1   4        162.12        152.49        16.61 o                         
  -9   1   4         81.38         87.65        12.67 o                         
  -8   1   4        678.75        714.28        31.49 o                         
  -7   1   4       2267.58       2234.92        19.96 o                         
  -6   1   4        572.04        593.50        10.37 o                         
  -5   1   4        554.58        536.23        10.61 o                         
  -4   1   4       2695.88       2625.01        39.28 o                         
  -3   1   4       2386.90       2448.57        21.54 o                         
  -2   1   4       2563.11       2602.92        21.87 o                         
  -1   1   4       1265.49       1360.26        15.39 o                         
   0   1   4       7641.04       7512.14        37.25 o                         
   1   1   4       9848.48       9906.07        36.20 o                         
   2   1   4          2.50         19.70         3.19 o                         
   3   1   4       1210.45       1171.21        12.15 o                         
   4   1   4        829.72        870.24        12.71 o                         
   5   1   4        754.05        725.93        14.38 o                         
   6   1   4         42.57         42.50         6.17 o                         
   7   1   4        286.45        337.47        24.28 o                         
 -10   2   4        122.70        100.74        19.12 o                         
  -9   2   4        522.47        546.44        29.18 o                         
  -8   2   4        322.11        330.72        14.58 o                         
  -7   2   4        342.32        319.84         8.35 o                         
  -6   2   4         19.31         13.95         2.12 o                         
  -5   2   4       1764.30       1862.89        19.01 o                         
  -4   2   4       5951.34       6103.83        39.41 o                         
  -3   2   4          0.60         41.62         4.72 o                         
  -2   2   4       2355.55       2303.53        20.30 o                         
  -1   2   4       1689.40       1487.95        13.54 o                         
   0   2   4        563.25        502.52         9.70 o                         
   2   2   4       1165.98       1142.60        10.68 o                         
   3   2   4       3520.05       3416.80        21.82 o                         
   4   2   4        695.37        661.06        11.79 o                         
   5   2   4          3.42          4.81         2.90 o                         
   6   2   4        284.13        300.06        21.90 o                         
   7   2   4        184.94        179.90        18.38 o                         
 -10   3   4        115.01        107.07        19.07 o                         
  -9   3   4          7.27          5.17        11.75 o                         
  -8   3   4        114.57        115.19        10.39 o                         
  -7   3   4        210.93        197.92         9.35 o                         
  -6   3   4       1507.56       1461.64        20.49 o                         
  -5   3   4        522.20        507.63         9.50 o                         
  -4   3   4       3841.08       3797.65        27.04 o                         
  -3   3   4       7510.39       7474.52        57.67 o                         
  -2   3   4       1018.91       1015.41        11.71 o                         
  -1   3   4        596.25        549.34         7.58 o                         
   0   3   4         36.52         25.10         2.91 o                         
   1   3   4       3113.89       3018.50        22.23 o                         
   2   3   4       2060.14       1940.23        17.05 o                         
   3   3   4         46.46         89.94         9.20 o                         
   4   3   4       2650.91       2569.74        29.82 o                         
   5   3   4       1584.50       1496.10        48.90 o                         
   6   3   4         19.42         27.06         8.77 o                         
   7   3   4          0.89          3.22         4.67 o                         
 -10   4   4        175.29        164.64        22.87 o                         
  -9   4   4        336.15        347.84        23.30 o                         
  -8   4   4         45.85         41.63         4.66 o                         
  -7   4   4         33.70         22.92         3.97 o                         
  -6   4   4       1246.32       1094.98        24.20 o                         
  -5   4   4       3933.94       3657.73        91.87 o                         
  -4   4   4       3847.72       3718.72        30.33 o                         
  -3   4   4       1452.24       1467.17        20.73 o                         
  -2   4   4       6456.36       6256.22        29.40 o                         
  -1   4   4       2917.23       2869.76        17.62 o                         
   0   4   4        300.79        305.98         6.01 o                         
   1   4   4         36.22         38.96         3.00 o                         
   2   4   4       1636.06       1548.29        15.49 o                         
   3   4   4       3723.08       3569.54        34.71 o                         
   4   4   4         28.98         44.90         9.82 o                         
   5   4   4       1506.41       1430.05        84.20 o                         
   6   4   4       1160.93       1183.21        45.09 o                         
   7   4   4         53.73         58.93        11.00 o                         
 -10   5   4        320.08        293.06        29.63 o                         
  -9   5   4        558.63        573.35        92.30 o                         
  -8   5   4          1.30         -2.79         2.79 o                         
  -7   5   4        851.82        851.57        20.12 o                         
  -6   5   4       2256.75       2251.53        30.77 o                         
  -5   5   4       1682.90       1643.25        20.99 o                         
  -4   5   4          2.23          2.72         1.25 o                         
  -3   5   4       2335.03       2306.70        17.96 o                         
  -2   5   4       6982.27       6994.37        63.88 o                         
  -1   5   4       1088.98       1110.02        11.53 o                         
   0   5   4        762.05        764.57         9.96 o                         
   1   5   4       6546.19       6523.60        34.71 o                         
   2   5   4       2902.41       2940.41        33.49 o                         
   3   5   4        243.35        296.35         8.14 o                         
   4   5   4        194.75        204.16         7.62 o                         
   5   5   4       1084.08       1082.94        41.00 o                         
   6   5   4        383.14        365.11        26.02 o                         
   7   5   4          0.83          8.00         6.25 o                         
   8   5   4        221.10        197.77        20.72 o                         
  -9   6   4        833.85        845.13        62.25 o                         
  -8   6   4        832.82        802.76        27.17 o                         
  -7   6   4          9.07         10.29         3.41 o                         
  -6   6   4       1507.46       1515.19        25.89 o                         
  -5   6   4        693.50        654.62        13.56 o                         
  -4   6   4        150.41        150.57         4.60 o                         
  -3   6   4        592.54        581.19         9.25 o                         
  -2   6   4       5051.36       5268.28        41.58 o                         
  -1   6   4       8241.69       8179.22        37.98 o                         
   0   6   4       1850.40       1893.79        16.48 o                         
   1   6   4       3305.66       3323.59        31.35 o                         
   2   6   4       5979.23       6004.62        39.38 o                         
   3   6   4       1393.90       1382.41        17.64 o                         
   4   6   4         42.07         41.46         3.52 o                         
   5   6   4          2.40         13.76         6.57 o                         
   6   6   4        564.77        570.67        32.65 o                         
   7   6   4        532.83        536.37        33.39 o                         
   8   6   4          6.38         18.37         8.33 o                         
  -9   7   4        416.27        408.15        49.18 o                         
  -8   7   4        117.68        118.72         8.43 o                         
  -7   7   4       1471.80       1403.70        29.75 o                         
  -6   7   4        504.55        499.36        15.24 o                         
  -5   7   4         30.35         28.33         3.09 o                         
  -4   7   4        281.83        277.88         7.75 o                         
  -3   7   4       1600.03       1669.86        18.33 o                         
  -2   7   4       5862.02       5752.36        41.28 o                         
  -1   7   4        624.71        644.79        11.19 o                         
   0   7   4       3473.20       3540.67        49.03 o                         
   1   7   4       5766.98       5936.69        60.27 o                         
   2   7   4        126.26        141.50         6.25 o                         
   3   7   4         36.40         31.56         2.96 o                         
   4   7   4         18.58         15.02         2.26 o                         
   5   7   4        751.76        736.21        35.63 o                         
   6   7   4        635.55        680.69        36.28 o                         
   7   7   4          3.07         11.23         7.13 o                         
   8   7   4        378.70        433.03        32.34 o                         
  -9   8   4        251.35        247.13        19.14 o                         
  -8   8   4        495.79        452.85        17.93 o                         
  -7   8   4          3.09          2.00         3.05 o                         
  -6   8   4       1214.57       1164.78        25.74 o                         
  -5   8   4       1944.99       1853.64        34.48 o                         
  -4   8   4       1658.71       1662.06        25.42 o                         
  -3   8   4         63.74        101.70         4.18 o                         
  -2   8   4        672.16        638.48        11.36 o                         
  -1   8   4       1763.43       1728.96        24.21 o                         
   0   8   4       1304.27       1310.85        21.26 o                         
   1   8   4         10.09         16.35         3.64 o                         
   2   8   4        702.48        638.03        19.02 o                         
   3   8   4        992.37       1016.90        17.81 o                         
   4   8   4         60.24         75.36         5.88 o                         
   5   8   4        180.16        213.12        19.90 o                         
   6   8   4        538.31        543.69        33.60 o                         
   7   8   4        196.11        184.41        21.31 o                         
   8   8   4         25.04         38.92        10.85 o                         
  -9   9   4         25.25         16.28        13.04 o                         
  -8   9   4        317.02        329.60        16.49 o                         
  -7   9   4        550.79        545.59        20.16 o                         
  -6   9   4        767.54        745.16        19.09 o                         
  -5   9   4         60.76         59.52         4.24 o                         
  -4   9   4       2198.00       2168.88        41.43 o                         
  -3   9   4       3786.70       3744.03        25.36 o                         
  -2   9   4        235.95        240.38         7.30 o                         
  -1   9   4       1301.07       1243.19        15.52 o                         
   0   9   4       1354.49       1237.21        25.56 o                         
   1   9   4       1376.18       1295.89        27.97 o                         
   2   9   4        430.66        410.94        23.37 o                         
   3   9   4        387.45        371.24        11.36 o                         
   4   9   4       2019.97       2081.79        68.04 o                         
   5   9   4        912.44        900.08        41.73 o                         
   6   9   4         11.65         15.36         7.83 o                         
   7   9   4         78.66         70.78        13.95 o                         
   8   9   4         33.36         27.93        10.19 o                         
  -9  10   4        106.21         90.17        15.96 o                         
  -8  10   4         77.21         72.24         8.57 o                         
  -7  10   4        696.57        689.77        19.92 o                         
  -6  10   4        327.58        307.00        12.40 o                         
  -5  10   4       1606.59       1580.22        20.72 o                         
  -4  10   4       5171.15       5252.99        55.09 o                         
  -3  10   4         45.59         76.83         4.19 o                         
  -2  10   4       1842.71       1845.26        21.26 o                         
  -1  10   4        788.24        838.37        13.39 o                         
   0  10   4       1805.18       1865.41        37.21 o                         
   1  10   4        997.50        935.23        24.48 o                         
   2  10   4        585.02        596.94        29.15 o                         
   3  10   4       4703.54       4545.85        46.78 o                         
   4  10   4       1494.56       1541.09        30.51 o                         
   5  10   4          9.29         18.27         7.79 o                         
   6  10   4        252.26        289.70        25.89 o                         
   7  10   4        164.88        157.47        20.50 o                         
  -9  11   4         15.20         22.98         9.55 o                         
  -8  11   4        336.78        338.15        19.70 o                         
  -7  11   4        508.20        510.89        16.97 o                         
  -6  11   4        426.12        420.10        14.59 o                         
  -5  11   4          1.51         -0.39         1.66 o                         
  -4  11   4       2267.33       2244.88        51.12 o                         
  -3  11   4       3792.89       3783.63        26.31 o                         
  -2  11   4        551.45        609.13        11.64 o                         
  -1  11   4        566.96        489.76        11.92 o                         
   0  11   4       1743.04       1639.32        31.97 o                         
   1  11   4       2168.93       2202.07        35.25 o                         
   2  11   4        216.96        219.03        18.29 o                         
   3  11   4        577.10        543.85        20.02 o                         
   4  11   4       1225.45       1178.57        26.41 o                         
   5  11   4        404.71        425.45        29.93 o                         
   6  11   4         32.61         19.11         8.56 o                         
   7  11   4        244.88        214.81        24.38 o                         
  -9  12   4        270.92        263.61        28.08 o                         
  -8  12   4        996.39        935.09        36.70 o                         
  -7  12   4        173.99        170.03        13.08 o                         
  -6  12   4        285.79        291.26        12.06 o                         
  -5  12   4        504.91        510.35        14.51 o                         
  -4  12   4        797.32        795.96        14.37 o                         
  -3  12   4        576.56        570.22        10.64 o                         
  -2  12   4        150.80        157.85         6.33 o                         
  -1  12   4       2737.15       2771.10        29.34 o                         
   0  12   4       2920.58       2799.04        53.34 o                         
   1  12   4         48.28         48.73         5.04 o                         
   2  12   4        356.36        320.81        15.32 o                         
   3  12   4        460.29        461.99        15.52 o                         
   4  12   4        176.93        187.89        14.13 o                         
   5  12   4         12.76          6.62         4.56 o                         
   6  12   4        158.98        139.67        19.19 o                         
   7  12   4        237.42        222.99        24.89 o                         
  -9  13   4        173.77        150.15        22.23 o                         
  -8  13   4        227.21        214.44        15.72 o                         
  -7  13   4       1226.96       1222.52        40.97 o                         
  -6  13   4         96.27        104.45        12.74 o                         
  -5  13   4        251.68        250.62         9.89 o                         
  -4  13   4        166.84        176.88         5.46 o                         
  -3  13   4        285.31        316.77         9.36 o                         
  -2  13   4       1117.37       1125.67        26.28 o                         
  -1  13   4         18.24         44.02         6.58 o                         
   0  13   4       3669.65       3579.48        63.20 o                         
   1  13   4       3086.96       2975.94        38.86 o                         
   2  13   4         24.88         30.23         4.13 o                         
   3  13   4        163.20        147.99         9.77 o                         
   4  13   4         75.96         73.99        16.39 o                         
   5  13   4        437.42        422.25        23.55 o                         
   6  13   4        259.38        305.73        27.80 o                         
  -8  14   4        243.46        229.92        16.22 o                         
  -7  14   4         28.49         23.18         7.11 o                         
  -6  14   4        741.33        818.38        28.06 o                         
  -5  14   4        731.04        769.31        22.28 o                         
  -4  14   4        287.97        296.76         8.87 o                         
  -3  14   4          9.04          7.78         2.41 o                         
  -2  14   4        831.39        806.83        12.63 o                         
  -1  14   4       1663.57       1683.72        29.10 o                         
   0  14   4        337.75        326.94        16.37 o                         
   1  14   4        959.14        960.21        52.75 o                         
   2  14   4       1356.70       1327.17        33.40 o                         
   3  14   4        309.68        294.85        12.99 o                         
   4  14   4         29.71         16.92         5.10 o                         
   5  14   4          3.31          5.38        11.47 o                         
   6  14   4        244.28        288.52        28.02 o                         
  -8  15   4          2.76         -1.68         5.54 o                         
  -7  15   4        138.38        148.07        13.15 o                         
  -6  15   4        908.23        998.05        31.76 o                         
  -5  15   4        655.02        668.79        21.48 o                         
  -4  15   4        181.38        177.43         8.20 o                         
  -3  15   4       1772.97       1735.52        24.38 o                         
  -2  15   4       1665.97       1571.43        34.07 o                         
  -1  15   4        693.87        679.18        14.85 o                         
   0  15   4         33.91         33.72         5.22 o                         
   1  15   4        578.15        568.02        21.97 o                         
   2  15   4        719.96        736.11        25.15 o                         
   3  15   4         14.90         37.52         5.60 o                         
   4  15   4        346.20        341.03        20.50 o                         
   5  15   4        582.25        605.94        29.59 o                         
   6  15   4        109.27        121.47        20.01 o                         
  -8  16   4         10.44         23.02        10.02 o                         
  -7  16   4          3.13          0.53         4.07 o                         
  -6  16   4        244.12        242.27        16.82 o                         
  -5  16   4       1319.84       1379.34        31.34 o                         
  -4  16   4        764.34        772.83        17.39 o                         
  -3  16   4        573.44        579.46        14.59 o                         
  -2  16   4       2390.56       2391.92        39.09 o                         
  -1  16   4        576.11        544.54        12.66 o                         
   0  16   4         25.10         21.35         3.84 o                         
   1  16   4         53.34         37.80         6.43 o                         
   2  16   4        805.69        730.28        25.89 o                         
   3  16   4       1461.32       1408.01        29.95 o                         
   4  16   4         34.94         25.98         6.80 o                         
   5  16   4        656.52        697.05        31.93 o                         
  -7  17   4        107.51         99.65        11.52 o                         
  -6  17   4        610.02        651.41        26.83 o                         
  -5  17   4        532.56        509.59        19.75 o                         
  -4  17   4        123.24        127.13         9.58 o                         
  -3  17   4        988.82       1008.68        19.74 o                         
  -2  17   4        245.79        263.60        10.14 o                         
  -1  17   4         16.77         12.99         3.38 o                         
   0  17   4        173.85        156.41        10.47 o                         
   1  17   4       1098.95       1078.67        32.39 o                         
   2  17   4       1484.47       1442.87        37.30 o                         
   3  17   4        104.23         86.96        10.55 o                         
   4  17   4        342.17        326.16        21.19 o                         
   5  17   4        371.08        396.31        24.89 o                         
  -7  18   4          2.12          7.60         6.02 o                         
  -6  18   4         84.89         68.21         9.34 o                         
  -5  18   4        269.70        259.46        14.35 o                         
  -4  18   4        271.82        281.85        14.18 o                         
  -3  18   4         12.16          8.36         3.24 o                         
  -2  18   4        614.98        627.22        15.74 o                         
  -1  18   4        853.04        872.85        21.09 o                         
   0  18   4        268.41        272.98        14.31 o                         
   1  18   4         82.99         83.63         8.22 o                         
   2  18   4        423.40        439.18        18.29 o                         
   3  18   4        233.68        233.89        11.33 o                         
   4  18   4         16.67         13.64         5.31 o                         
   5  18   4         12.58         -8.96        15.32 o                         
  -7  19   4        434.69        452.83        41.60 o                         
  -6  19   4         46.22         41.69         7.55 o                         
  -5  19   4        113.51        109.72         9.63 o                         
  -4  19   4        271.78        281.02        14.41 o                         
  -3  19   4        370.82        384.27        12.91 o                         
  -2  19   4        504.62        524.21        14.83 o                         
  -1  19   4         14.18         22.27         4.26 o                         
   0  19   4        653.89        634.24        22.53 o                         
   1  19   4        669.74        687.95        23.11 o                         
   2  19   4         12.28          7.04         3.81 o                         
   3  19   4        175.06        179.06        15.49 o                         
   4  19   4         28.69         26.16         7.19 o                         
   5  19   4         57.38         17.90         9.05 o                         
  -6  20   4        172.81        178.63        25.37 o                         
  -5  20   4        171.55        163.08        11.97 o                         
  -4  20   4        170.97        175.63        11.83 o                         
  -3  20   4        293.56        302.61        14.32 o                         
  -2  20   4          0.92         -1.26         3.47 o                         
  -1  20   4        939.49        946.28        34.16 o                         
   0  20   4        896.00        915.28        27.74 o                         
   1  20   4         11.60         13.49         4.45 o                         
   2  20   4        309.61        319.11        16.05 o                         
   3  20   4        216.61        224.18        18.26 o                         
   4  20   4        198.97        208.85        18.47 o                         
  -6  21   4        112.84        102.13        19.12 o                         
  -5  21   4         23.27         16.03         4.63 o                         
  -4  21   4        314.02        346.94        25.02 o                         
  -3  21   4        366.74        406.93        20.85 o                         
  -2  21   4         75.58         70.57         6.83 o                         
  -1  21   4        133.56        131.58        10.06 o                         
   0  21   4        641.06        643.94        23.70 o                         
   1  21   4        392.43        369.30        18.02 o                         
   2  21   4          0.97         -1.98         3.22 o                         
   3  21   4        172.11        164.63        18.09 o                         
  -4  22   4        792.42        889.38        32.91 o                         
  -3  22   4         59.22         60.38         9.32 o                         
  -2  22   4        118.80        113.90         8.88 o                         
  -1  22   4        166.06        164.75        10.57 o                         
   0  22   4        232.18        245.80        12.60 o                         
   1  22   4        157.12        162.37        12.61 o                         
   2  22   4         14.01         11.89         5.29 o                         
   3  22   4        352.46        354.83        34.72 o                         
  -3  23   4        728.20        804.27        30.89 o                         
  -2  23   4          8.16          5.62         5.21 o                         
  -1  23   4        156.30        147.54        10.29 o                         
   0  23   4        114.37        108.38        10.17 o                         
   1  23   4        237.32        239.38        15.30 o                         
   2  23   4        187.59        187.31        24.04 o                         
  -2  24   4        230.58        275.01        18.18 o                         
  -1  24   4        169.12        174.10        11.56 o                         
   0  24   4         71.33         68.01         7.19 o                         
   1  24   4          1.56         -4.27         4.27 o                         
  -1  25   4         58.40         83.53        17.49 o                         
   0  25   4         96.89         89.31         8.64 o                         
 -10   0   5        103.07         72.26        17.20 o                         
  -9   0   5        220.16        217.50        26.80 o                         
  -8   0   5         27.18         14.21        10.78 o                         
  -7   0   5        959.80        978.87        20.45 o                         
  -6   0   5        680.89        697.99        19.01 o                         
  -5   0   5         24.21         32.34         6.96 o                         
  -4   0   5       1237.71       1197.44        24.32 o                         
  -3   0   5         81.69         77.68         6.49 o                         
  -2   0   5         15.03         34.59         4.24 o                         
  -1   0   5        252.60        286.61        17.33 o                         
   0   0   5       2314.02       2263.12        48.14 o                         
   1   0   5       5349.01       5321.35        68.04 o                         
   2   0   5        438.21        436.48        12.70 o                         
   3   0   5         73.42         62.99         5.35 o                         
   4   0   5          2.82         14.45         6.23 o                         
   5   0   5        174.63        187.44        17.43 o                         
   6   0   5        253.93        247.40        20.82 o                         
 -10   1   5        203.57        215.69        20.29 o                         
  -9   1   5        283.96        319.73        23.42 o                         
  -8   1   5       2309.40       2336.10        57.78 o                         
  -7   1   5       1629.89       1654.63        18.58 o                         
  -6   1   5          0.00          2.48         1.77 o                         
  -5   1   5       1935.54       1988.62        32.17 o                         
  -4   1   5       3419.92       3517.81        31.96 o                         
  -3   1   5       3611.61       3421.70        49.17 o                         
  -2   1   5        522.50        491.94        10.27 o                         
  -1   1   5       6409.31       6404.00        56.42 o                         
   0   1   5      16961.56      16598.76       100.39 o                         
   1   1   5        914.17        918.65        11.00 o                         
   2   1   5        305.64        338.58         9.83 o                         
   3   1   5       1423.00       1424.44        20.68 o                         
   4   1   5       1795.28       1739.54        39.80 o                         
   5   1   5        414.83        381.53        24.57 o                         
   6   1   5        115.36        129.75        15.46 o                         
   7   1   5        665.85        681.71        35.94 o                         
 -10   2   5        162.85        164.02        23.89 o                         
  -9   2   5        210.97        229.86        19.48 o                         
  -8   2   5          3.41          4.81         2.54 o                         
  -7   2   5        187.03        189.52         6.03 o                         
  -6   2   5       1030.16       1007.42        17.37 o                         
  -5   2   5       1496.19       1492.00        27.58 o                         
  -4   2   5        143.15        174.85         7.86 o                         
  -3   2   5       2372.19       2240.43        31.01 o                         
  -2   2   5       6370.82       6364.82        57.93 o                         
  -1   2   5       5119.08       5463.46        31.60 o                         
   0   2   5        174.47        160.73         8.51 o                         
   1   2   5       1565.89       1538.48        17.62 o                         
   2   2   5       1402.89       1437.89        16.53 o                         
   3   2   5        225.45        249.62        20.79 o                         
   4   2   5        214.40        220.97         9.27 o                         
   5   2   5       1032.53       1076.50        41.17 o                         
   6   2   5         84.29         87.01        13.17 o                         
   7   2   5          0.19          5.74         6.19 o                         
 -10   3   5          4.67          2.51         7.43 o                         
  -9   3   5        172.61        186.71        17.68 o                         
  -8   3   5         36.96         30.04         4.52 o                         
  -7   3   5        248.83        216.02         5.52 o                         
  -6   3   5        566.38        540.62         8.88 o                         
  -5   3   5       1357.50       1335.74        19.06 o                         
  -4   3   5       8258.15       8061.61        54.95 o                         
  -3   3   5       2073.38       2123.27        27.75 o                         
  -2   3   5        933.85        964.68        12.74 o                         
  -1   3   5       2229.69       2254.85        25.40 o                         
   0   3   5       1860.49       1833.17        24.24 o                         
   1   3   5        319.51        286.74        10.00 o                         
   2   3   5          1.42         33.14         2.79 o                         
   3   3   5       3433.29       3414.90        46.68 o                         
   4   3   5       3293.41       3206.51        35.27 o                         
   5   3   5          5.31         16.35         9.60 o                         
   6   3   5        382.56        402.34        27.48 o                         
   7   3   5        110.08         92.44        14.43 o                         
 -10   4   5        523.04        455.17        38.38 o                         
  -9   4   5        175.57        186.44        35.21 o                         
  -8   4   5         12.78          9.46         2.88 o                         
  -7   4   5         61.26         64.42         3.82 o                         
  -6   4   5       3661.47       3422.94        45.57 o                         
  -5   4   5       8168.48       7905.14        42.51 o                         
  -4   4   5         14.51         25.79         6.25 o                         
  -3   4   5       6761.50       6629.60        84.09 o                         
  -2   4   5       3977.06       3815.53        27.60 o                         
  -1   4   5        804.27        761.49        10.68 o                         
   0   4   5         24.66         29.35         3.16 o                         
   1   4   5       2555.99       2558.71        30.07 o                         
   2   4   5       5796.08       5693.87        59.58 o                         
   3   4   5       1438.81       1364.37        32.57 o                         
   4   4   5        618.76        573.20        19.64 o                         
   5   4   5       2652.81       2629.27        66.16 o                         
   6   4   5        592.78        615.44        34.32 o                         
   7   4   5         82.62         61.44        11.72 o                         
 -10   5   5          0.92        -12.94        12.94 o                         
  -9   5   5        254.58        257.98        49.93 o                         
  -8   5   5        369.34        364.28        17.88 o                         
  -7   5   5         68.18         71.70         6.35 o                         
  -6   5   5         70.20         74.78         5.25 o                         
  -5   5   5        754.44        752.52        10.31 o                         
  -4   5   5        575.62        568.87        10.52 o                         
  -3   5   5          3.12         14.75         1.92 o                         
  -2   5   5        374.56        449.27        11.82 o                         
  -1   5   5       1011.57       1027.37        15.47 o                         
   0   5   5       1820.27       1840.17        18.61 o                         
   2   5   5         53.79         83.32         4.95 o                         
   3   5   5        132.38        147.92         6.83 o                         
   4   5   5         86.60         82.80         7.49 o                         
   5   5   5         28.03         31.46         9.70 o                         
   6   5   5        129.18        184.90        19.83 o                         
   7   5   5         78.04         73.33        13.36 o                         
  -9   6   5       1850.62       1900.94       188.20 o                         
  -8   6   5        131.28        106.61         8.06 o                         
  -7   6   5       1776.44       1720.31        36.70 o                         
  -6   6   5       2040.57       2043.38        51.45 o                         
  -5   6   5        194.64        204.26         7.17 o                         
  -4   6   5        176.21        162.24         5.75 o                         
  -3   6   5        589.03        612.62        10.62 o                         
  -2   6   5       8731.56       8661.37        38.15 o                         
  -1   6   5      10832.01      10840.85        40.42 o                         
   0   6   5        597.56        565.13         9.61 o                         
   1   6   5       9272.72       8735.71        87.85 o                         
   2   6   5       3125.70       3100.87        29.08 o                         
   3   6   5        318.03        288.93        11.08 o                         
   4   6   5         35.88         30.49         8.20 o                         
   5   6   5        534.38        518.13        30.42 o                         
   6   6   5        730.72        741.19        39.02 o                         
   7   6   5        100.99        106.68        16.31 o                         
  -9   7   5         96.19         90.11        19.09 o                         
  -8   7   5        849.59        813.49        21.94 o                         
  -7   7   5        259.68        223.70        11.46 o                         
  -6   7   5        231.40        226.89        10.60 o                         
  -5   7   5        459.08        464.71        13.78 o                         
  -4   7   5        269.25        258.67         7.39 o                         
  -3   7   5        579.45        624.06        11.01 o                         
  -2   7   5         71.02        110.38         4.88 o                         
  -1   7   5       2831.89       2869.27        26.38 o                         
   0   7   5       5497.00       5515.98        31.26 o                         
   1   7   5         13.40         76.92         7.47 o                         
   2   7   5       1004.79       1031.43        17.28 o                         
   3   7   5        593.27        639.59        16.87 o                         
   4   7   5        557.01        565.05        19.83 o                         
   5   7   5        209.81        204.11        19.76 o                         
   6   7   5         64.81         78.84        14.16 o                         
   7   7   5        351.62        367.58        29.70 o                         
  -9   8   5        147.86        168.93        17.59 o                         
  -8   8   5         10.04          6.16         4.20 o                         
  -7   8   5        201.09        204.49        10.87 o                         
  -6   8   5       1831.92       1710.46        32.07 o                         
  -5   8   5       2709.99       2669.72        33.81 o                         
  -4   8   5         35.43         43.84         4.12 o                         
  -3   8   5        785.37        809.07        13.66 o                         
  -2   8   5       2401.31       2363.28        23.59 o                         
  -1   8   5       1796.66       1810.59        19.02 o                         
   0   8   5         67.14         59.48         4.38 o                         
   1   8   5       2391.18       2268.08        28.66 o                         
   2   8   5       1297.71       1246.09        19.38 o                         
   3   8   5        116.33        111.17         8.94 o                         
   4   8   5        133.06        134.49         8.43 o                         
   5   8   5        972.47        911.36        42.16 o                         
   6   8   5        451.55        413.36        30.23 o                         
   7   8   5         42.79         25.59         9.03 o                         
  -9   9   5        114.18        128.32        14.47 o                         
  -8   9   5        194.15        191.50        11.00 o                         
  -7   9   5        816.18        803.31        21.51 o                         
  -6   9   5        565.36        547.01        20.24 o                         
  -5   9   5       1495.72       1545.91        26.67 o                         
  -4   9   5       8247.77       7967.87       100.34 o                         
  -3   9   5       2399.47       2479.10        26.43 o                         
  -2   9   5        448.03        406.47         9.32 o                         
  -1   9   5       1845.97       1745.75        19.29 o                         
   0   9   5       2692.56       2626.56        41.03 o                         
   1   9   5       1245.97       1227.71        27.72 o                         
   2   9   5         12.89         24.19         3.72 o                         
   3   9   5       2161.61       2132.17        45.04 o                         
   4   9   5       2456.65       2567.87        60.65 o                         
   5   9   5         33.74         45.57        11.26 o                         
   6   9   5        341.28        376.56        29.31 o                         
   7   9   5        241.48        208.67        23.85 o                         
  -9  10   5          2.17         -1.82         7.36 o                         
  -8  10   5         71.99         65.89         9.60 o                         
  -7  10   5         36.94         41.26         5.50 o                         
  -6  10   5        158.12        164.14         9.45 o                         
  -5  10   5        277.48        305.32        16.02 o                         
  -4  10   5        864.77        824.64        16.77 o                         
  -3  10   5       2480.43       2535.27        23.60 o                         
  -2  10   5        528.22        549.08        11.20 o                         
  -1  10   5         54.34         53.75         4.11 o                         
   0  10   5        120.91        109.83         5.45 o                         
   1  10   5        293.40        272.43        13.54 o                         
   2  10   5        629.79        663.06        21.31 o                         
   3  10   5        116.16        134.61         7.35 o                         
   4  10   5        333.76        403.96        20.20 o                         
   5  10   5        551.87        509.11        32.91 o                         
   6  10   5          0.85         -2.82         7.63 o                         
   7  10   5          5.43         16.18         8.46 o                         
  -9  11   5        398.13        395.47        33.99 o                         
  -8  11   5       1117.39       1056.70        37.80 o                         
  -7  11   5       1055.06       1065.20        25.12 o                         
  -6  11   5        180.78        169.93         9.73 o                         
  -5  11   5        796.04        840.35        21.27 o                         
  -4  11   5       4016.65       3928.78        37.81 o                         
  -3  11   5       1513.73       1548.32        20.57 o                         
  -2  11   5        117.83        120.45         6.20 o                         
  -1  11   5       1856.19       1852.44        26.58 o                         
   0  11   5       3204.81       3124.47        33.58 o                         
   1  11   5       1022.69       1017.12        26.81 o                         
   2  11   5         11.96         10.97         3.64 o                         
   3  11   5       1711.96       1730.96        29.73 o                         
   4  11   5       1868.77       1939.37        44.21 o                         
   5  11   5        118.32        121.38        17.00 o                         
   6  11   5        127.95        132.45        18.44 o                         
   7  11   5        194.87        209.32        24.22 o                         
  -9  12   5        178.06        174.23        16.05 o                         
  -8  12   5          0.42          3.20         5.40 o                         
  -7  12   5        234.98        229.22        15.19 o                         
  -6  12   5        377.46        369.10        14.06 o                         
  -5  12   5        173.92        167.31         8.84 o                         
  -4  12   5         29.08         31.26         4.24 o                         
  -3  12   5         73.29         80.62         4.66 o                         
  -2  12   5        498.10        501.73        12.83 o                         
  -1  12   5        518.34        528.90        12.41 o                         
   0  12   5        211.68        216.80         8.88 o                         
   1  12   5       1751.70       1717.38        35.79 o                         
   2  12   5        381.61        355.13        16.70 o                         
   3  12   5          0.32         -2.92         3.14 o                         
   4  12   5         12.38         28.49         4.94 o                         
   5  12   5        139.36        135.11        18.08 o                         
   6  12   5         92.25         77.20        14.60 o                         
  -9  13   5         28.60         18.12         6.03 o                         
  -8  13   5        525.19        523.01        24.02 o                         
  -7  13   5        316.38        314.20        18.30 o                         
  -6  13   5         81.95         81.56         9.26 o                         
  -5  13   5        449.37        455.22        15.39 o                         
  -4  13   5        498.93        547.15        15.86 o                         
  -3  13   5        673.82        670.43        14.95 o                         
  -2  13   5        100.37        107.20         6.39 o                         
  -1  13   5       2181.22       2185.72        31.27 o                         
   0  13   5       5600.97       5544.80        76.42 o                         
   1  13   5        324.02        309.36        20.38 o                         
   2  13   5        369.96        381.28        17.74 o                         
   3  13   5        322.33        298.69        13.09 o                         
   4  13   5        345.34        341.38        19.64 o                         
   5  13   5        224.26        232.01        17.56 o                         
   6  13   5         26.30         34.17        11.46 o                         
  -8  14   5         52.35         43.48         7.96 o                         
  -7  14   5        491.00        514.55        27.14 o                         
  -6  14   5       1026.64       1073.54        32.86 o                         
  -5  14   5        454.66        500.65        21.45 o                         
  -4  14   5          0.63          2.89         3.04 o                         
  -3  14   5        431.16        407.62        11.26 o                         
  -2  14   5       3241.78       3196.87        47.09 o                         
  -1  14   5       2489.98       2490.70        34.54 o                         
   0  14   5        139.13        130.85        11.84 o                         
   1  14   5       2452.62       2372.20        44.92 o                         
   2  14   5        846.55        832.70        26.72 o                         
   3  14   5         60.89         64.02         6.45 o                         
   4  14   5         32.18         41.27         7.49 o                         
   5  14   5        566.60        588.22        28.15 o                         
   6  14   5        443.25        483.42        36.65 o                         
  -8  15   5        103.90         99.36        11.47 o                         
  -7  15   5         70.42         70.71         9.37 o                         
  -6  15   5          0.01          2.47         5.46 o                         
  -5  15   5        305.31        325.39        17.96 o                         
  -4  15   5        848.93        844.50        17.32 o                         
  -3  15   5        152.31        148.79         9.39 o                         
  -2  15   5         30.16         45.88         4.23 o                         
  -1  15   5         93.18         93.38         5.96 o                         
   0  15   5         24.80         27.97         4.36 o                         
   1  15   5         66.07         55.20         7.47 o                         
   2  15   5         99.95        113.33        10.79 o                         
   3  15   5        290.07        278.95        13.35 o                         
   4  15   5        266.37        231.08        17.15 o                         
   5  15   5          0.15         16.32         7.55 o                         
  -8  16   5          8.35          4.57         5.68 o                         
  -7  16   5         21.02         34.54         7.04 o                         
  -6  16   5       1185.48       1280.65        53.31 o                         
  -5  16   5       2394.26       2515.06        68.50 o                         
  -4  16   5         19.60         15.31         2.91 o                         
  -3  16   5       2531.60       2599.02        39.81 o                         
  -2  16   5       1388.81       1369.36        25.41 o                         
  -1  16   5         92.11         86.30         8.37 o                         
   0  16   5          0.11         -0.40         3.80 o                         
   1  16   5        457.46        425.94        20.38 o                         
   2  16   5       1889.20       1851.66        42.08 o                         
   3  16   5        811.06        827.01        23.67 o                         
   4  16   5        180.59        170.23        15.33 o                         
   5  16   5        953.63       1006.28        38.17 o                         
  -7  17   5          8.04          5.86         4.35 o                         
  -6  17   5         16.98          9.66         4.68 o                         
  -5  17   5        188.76        209.50        13.33 o                         
  -4  17   5        591.81        610.26        24.93 o                         
  -3  17   5         24.84         28.42         3.98 o                         
  -2  17   5        662.29        654.83        18.10 o                         
  -1  17   5        326.14        321.55        14.01 o                         
   0  17   5        287.97        284.52        12.91 o                         
   1  17   5        204.12        217.04        15.25 o                         
   2  17   5          3.07          4.59         8.59 o                         
   3  17   5        269.75        267.84        13.91 o                         
   4  17   5        159.77        150.31        14.53 o                         
   5  17   5         28.46         53.69        16.42 o                         
  -7  18   5        183.89        195.00        27.83 o                         
  -6  18   5        351.89        373.03        21.05 o                         
  -5  18   5        267.79        266.87        14.82 o                         
  -4  18   5          8.83          9.89         3.84 o                         
  -3  18   5        204.17        217.27         9.74 o                         
  -2  18   5       1088.25       1087.45        21.17 o                         
  -1  18   5        876.22        879.16        21.52 o                         
   0  18   5          3.80          7.31         3.86 o                         
   1  18   5        805.96        754.39        28.62 o                         
   2  18   5        621.46        551.68        24.16 o                         
   3  18   5        119.46        112.94        12.26 o                         
   4  18   5          5.96          5.07         4.89 o                         
   5  18   5        132.05        110.14        20.40 o                         
  -7  19   5        270.09        266.69        32.72 o                         
  -6  19   5          5.87         -4.95         5.23 o                         
  -5  19   5        102.84        112.65        10.04 o                         
  -4  19   5        250.24        268.20        14.34 o                         
  -3  19   5        636.89        664.84        17.28 o                         
  -2  19   5        210.51        208.92         9.70 o                         
  -1  19   5        743.74        734.41        20.35 o                         
   0  19   5       1823.73       1827.23        39.22 o                         
   1  19   5         34.27         45.23         6.74 o                         
   2  19   5        359.63        330.10        19.09 o                         
   3  19   5        349.04        353.29        21.97 o                         
   4  19   5        266.18        265.77        20.49 o                         
  -6  20   5        118.27        130.66        22.23 o                         
  -5  20   5          2.40          1.17         4.09 o                         
  -4  20   5         52.89         51.42         6.95 o                         
  -3  20   5         79.33         75.54         7.72 o                         
  -2  20   5        232.31        233.69        11.95 o                         
  -1  20   5        111.71        111.29         8.56 o                         
   0  20   5        167.49        179.16        10.71 o                         
   1  20   5        459.87        454.70        19.69 o                         
   2  20   5         24.32         18.27         6.70 o                         
   3  20   5          9.72          8.92         4.75 o                         
   4  20   5          8.17         15.91        10.39 o                         
  -6  21   5          8.46          3.90         6.80 o                         
  -5  21   5        497.43        537.01        29.87 o                         
  -4  21   5       1186.84       1329.73        39.43 o                         
  -3  21   5        477.05        505.27        23.43 o                         
  -2  21   5          1.13          1.05         3.14 o                         
  -1  21   5        411.47        410.64        16.17 o                         
   0  21   5        957.34        966.29        32.37 o                         
   1  21   5        246.84        265.30        15.66 o                         
   2  21   5         10.92          8.53         3.03 o                         
   3  21   5        232.10        228.27        27.49 o                         
  -4  22   5         28.43         51.84         9.47 o                         
  -3  22   5        184.27        216.34        15.93 o                         
  -2  22   5         40.11         37.15         5.19 o                         
  -1  22   5          4.02          2.47         3.53 o                         
   0  22   5         10.84          7.68         4.12 o                         
   1  22   5         22.52         22.72         5.13 o                         
   2  22   5         51.24         43.30         8.71 o                         
  -3  23   5        100.79        107.47        12.60 o                         
  -2  23   5         84.60         89.63        10.45 o                         
  -1  23   5        231.87        217.85        12.45 o                         
   0  23   5        262.75        223.92        12.53 o                         
   1  23   5        173.69        201.95        11.80 o                         
  -2  24   5        321.45        311.82        22.62 o                         
  -1  24   5         79.61         74.54         7.70 o                         
   0  24   5          4.64          9.57         3.73 o                         
   1  24   5        199.77        215.41        17.62 o                         
   0  25   5        211.15        210.89        12.96 o                         
 -10   0   6        596.27        623.99        48.57 o                         
  -9   0   6          5.14          6.63         8.23 o                         
  -8   0   6       1773.76       1761.46        72.69 o                         
  -7   0   6       2313.49       2391.91        59.22 o                         
  -6   0   6          9.54          9.54         4.85 o                         
  -5   0   6        226.94        250.76        17.74 o                         
  -4   0   6        644.71        657.02        19.75 o                         
  -3   0   6       3390.84       3586.09        45.45 o                         
  -2   0   6       3112.70       3013.85        38.48 o                         
  -1   0   6       4234.57       4043.28        70.07 o                         
   0   0   6      26831.75      26473.87       181.09 o                         
   1   0   6       5730.75       5807.90        49.97 o                         
   2   0   6         44.40         32.67         7.36 o                         
   3   0   6        682.27        696.56        22.50 o                         
   4   0   6        748.25        754.36        34.23 o                         
 -10   1   6          0.35          8.17         6.50 o                         
  -9   1   6        427.93        435.11        27.65 o                         
  -8   1   6        579.04        559.68        19.71 o                         
  -7   1   6         20.02         34.80         3.89 o                         
  -6   1   6         99.40        137.13         7.62 o                         
  -5   1   6       1058.96       1080.56        20.69 o                         
  -4   1   6       1032.62       1100.27        21.28 o                         
  -3   1   6        697.13        671.79        14.00 o                         
  -2   1   6        865.89        830.13        14.83 o                         
  -1   1   6       4767.31       4728.98        74.51 o                         
   0   1   6       2408.28       2389.29        38.93 o                         
   1   1   6        395.19        365.07        11.61 o                         
   2   1   6        875.54        833.55        16.64 o                         
   3   1   6        324.56        326.79        15.68 o                         
   4   1   6        349.89        334.44        23.20 o                         
   5   1   6          0.45         -8.07         8.07 o                         
   6   1   6        196.78        221.09        21.20 o                         
 -10   2   6         88.68         81.58        17.69 o                         
  -9   2   6         87.37         94.59        18.32 o                         
  -8   2   6        426.04        407.30        15.25 o                         
  -7   2   6       1661.56       1651.05        21.25 o                         
  -6   2   6       1232.81       1183.00        30.44 o                         
  -5   2   6        324.08        354.04        15.04 o                         
  -4   2   6       8186.41       8274.70        49.67 o                         
  -3   2   6       3704.18       3735.54        48.04 o                         
  -2   2   6         33.73         32.76         4.71 o                         
  -1   2   6        105.93        136.70         5.50 o                         
   0   2   6        808.77        787.36        17.51 o                         
   1   2   6       1096.63       1109.12        11.76 o                         
   2   2   6        111.04        129.59         6.85 o                         
   3   2   6        993.26       1079.19        33.01 o                         
   4   2   6       1965.56       1971.15        56.08 o                         
   5   2   6        445.36        438.38        28.33 o                         
   6   2   6         10.19         20.51         8.08 o                         
   7   2   6        137.52        155.20        19.05 o                         
 -10   3   6        297.06        262.25        30.75 o                         
  -9   3   6        253.83        250.09        21.15 o                         
  -8   3   6         19.80         17.04         3.57 o                         
  -7   3   6          0.00         -1.60         1.60 o                         
  -6   3   6        740.93        753.00        11.86 o                         
  -5   3   6       5694.79       5522.61        50.86 o                         
  -4   3   6        462.63        495.96        11.32 o                         
  -3   3   6       3477.88       3618.18        28.89 o                         
  -2   3   6       3252.03       3036.65        24.64 o                         
  -1   3   6         49.51         64.35         7.70 o                         
   0   3   6        248.36        245.02         8.48 o                         
   1   3   6         44.88         32.21         2.93 o                         
   2   3   6       2302.57       2273.94        22.36 o                         
   3   3   6       2347.41       2322.73        40.58 o                         
   4   3   6         23.74         48.23        16.91 o                         
   5   3   6        984.68        995.62        42.71 o                         
   6   3   6        385.68        423.02        30.00 o                         
   7   3   6         78.64         72.43        13.38 o                         
 -10   4   6        218.25        200.50        26.35 o                         
  -9   4   6          0.46          8.06         6.29 o                         
  -8   4   6         28.36         26.64         5.38 o                         
  -7   4   6        115.87        122.65         6.91 o                         
  -6   4   6        579.10        572.93         9.76 o                         
  -5   4   6        490.53        522.76        12.66 o                         
  -4   4   6       1141.52       1095.62        16.48 o                         
  -3   4   6       2594.08       2580.74        32.45 o                         
  -2   4   6        257.24        259.84         8.03 o                         
  -1   4   6        130.34        142.81         5.08 o                         
   0   4   6       1163.67       1241.19        19.10 o                         
   1   4   6       1127.74       1184.96        19.35 o                         
   2   4   6       1421.61       1507.18        20.16 o                         
   3   4   6          2.05         18.68         5.13 o                         
   4   4   6        995.39       1053.60        29.94 o                         
   5   4   6        503.89        536.46        32.38 o                         
   6   4   6          3.50         20.05         8.85 o                         
   7   4   6         18.01         26.00         9.41 o                         
 -10   5   6        345.59        293.99        31.48 o                         
  -9   5   6        988.61       1021.27        82.03 o                         
  -8   5   6        317.47        317.74        13.63 o                         
  -7   5   6        158.95        147.28         6.50 o                         
  -6   5   6       1452.96       1453.08        24.67 o                         
  -5   5   6       4037.88       3952.11        29.88 o                         
  -4   5   6       1140.23       1159.82        17.09 o                         
  -3   5   6        349.57        335.48         8.46 o                         
  -2   5   6       5227.07       5071.27        35.82 o                         
  -1   5   6       6512.49       6498.11        45.63 o                         
   0   5   6        952.38       1001.63        17.45 o                         
   1   5   6       1965.50       1870.10        28.19 o                         
   2   5   6       3867.47       3779.60        38.93 o                         
   3   5   6        990.96        935.46        26.02 o                         
   4   5   6          0.15          0.29         3.49 o                         
   5   5   6        679.91        658.33        35.47 o                         
   6   5   6        580.09        603.36        35.94 o                         
   7   5   6        150.95        133.74        18.31 o                         
  -9   6   6        145.10        167.56        17.33 o                         
  -8   6   6         60.33         55.97         6.02 o                         
  -7   6   6        797.47        797.56        20.88 o                         
  -6   6   6        466.15        461.39        11.46 o                         
  -5   6   6         98.61         81.71         4.37 o                         
  -4   6   6         40.29         44.64         3.51 o                         
  -3   6   6        937.97        961.50        14.50 o                         
  -2   6   6       2819.50       2925.95        24.09 o                         
  -1   6   6        452.07        544.78        11.46 o                         
   0   6   6       3693.78       3676.03        38.87 o                         
   1   6   6       2095.45       1926.83        57.04 o                         
   2   6   6         28.12         74.00         5.31 o                         
   3   6   6         24.44         24.77         2.54 o                         
   4   6   6         87.57         80.67        10.37 o                         
   5   6   6        362.89        406.46        28.61 o                         
   6   6   6        154.92        143.86        18.55 o                         
   7   6   6         60.07         57.58        13.13 o                         
  -9   7   6        880.46        904.50        69.06 o                         
  -8   7   6        636.73        627.56        22.23 o                         
  -7   7   6        222.18        227.25        11.51 o                         
  -6   7   6       1670.90       1642.33        60.72 o                         
  -5   7   6       1084.47       1034.28        18.16 o                         
  -4   7   6         10.66          9.89         2.02 o                         
  -3   7   6        344.79        351.71         8.98 o                         
  -2   7   6       2739.71       2793.14        27.78 o                         
  -1   7   6       5875.79       5809.73        41.95 o                         
   0   7   6        533.59        504.01        11.95 o                         
   1   7   6       3135.84       3039.47        25.62 o                         
   2   7   6       3075.91       3110.48        35.49 o                         
   3   7   6        329.96        347.23        18.39 o                         
   4   7   6         76.88         64.07         7.62 o                         
   5   7   6         80.38         92.33        14.66 o                         
   6   7   6        468.94        488.97        33.60 o                         
   7   7   6        266.51        234.14        24.85 o                         
  -9   8   6          0.28         18.26        11.01 o                         
  -8   8   6        655.88        649.99        20.53 o                         
  -7   8   6        943.15        885.42        22.76 o                         
  -6   8   6        146.82        135.23        12.03 o                         
  -5   8   6         81.51         85.14         5.18 o                         
  -4   8   6       1279.82       1255.08        21.81 o                         
  -3   8   6       2301.02       2307.30        43.89 o                         
  -2   8   6        576.31        581.16        13.12 o                         
  -1   8   6        486.68        514.30        11.80 o                         
   0   8   6       2900.29       2823.92        41.10 o                         
   1   8   6        523.94        534.39        11.65 o                         
   2   8   6         22.54         42.14         4.83 o                         
   3   8   6         11.33         13.37         3.90 o                         
   4   8   6        408.11        479.83        19.61 o                         
   5   8   6        459.90        483.44        32.31 o                         
   6   8   6          9.29         -3.56         7.15 o                         
   7   8   6        118.09        132.29        19.22 o                         
  -9   9   6         74.82         76.05        19.22 o                         
  -8   9   6         21.92         19.95         4.37 o                         
  -7   9   6         23.82         18.84         4.00 o                         
  -6   9   6        153.81        158.94        13.60 o                         
  -5   9   6       2807.72       2660.36        41.11 o                         
  -4   9   6       1073.03       1083.37        20.96 o                         
  -3   9   6        131.52        133.14         6.47 o                         
  -2   9   6        358.68        343.82        10.14 o                         
  -1   9   6        186.48        192.51         8.29 o                         
   0   9   6        537.66        556.61        13.78 o                         
   1   9   6        200.49        210.26         7.92 o                         
   2   9   6        481.14        491.92        15.10 o                         
   3   9   6       1048.05       1020.37        22.96 o                         
   4   9   6        104.90         98.42         8.21 o                         
   5   9   6        346.34        341.07        27.43 o                         
   6   9   6        216.24        177.22        21.46 o                         
   7   9   6         84.37         70.74        14.96 o                         
  -9  10   6        204.43        225.95        25.23 o                         
  -8  10   6        194.36        196.40        14.01 o                         
  -7  10   6        479.58        470.15        17.04 o                         
  -6  10   6       1094.62       1071.78        55.51 o                         
  -5  10   6        126.05        109.52         5.80 o                         
  -4  10   6       5918.07       5719.60        61.25 o                         
  -3  10   6       3650.98       3648.28        59.26 o                         
  -2  10   6         40.31         41.78         3.72 o                         
  -1  10   6        557.17        509.34        13.99 o                         
   0  10   6       1364.68       1369.73        22.05 o                         
   1  10   6       1836.45       1757.40        23.65 o                         
   2  10   6        329.39        304.73        12.12 o                         
   3  10   6       1389.74       1409.95        27.47 o                         
   4  10   6       3055.86       3101.29        42.33 o                         
   5  10   6        391.75        400.70        30.52 o                         
   6  10   6         72.69         57.03        12.63 o                         
  -9  11   6        100.70         92.99        25.42 o                         
  -8  11   6        195.89        189.13        14.37 o                         
  -7  11   6        392.21        396.83        15.89 o                         
  -6  11   6         38.15         27.68         5.63 o                         
  -5  11   6        889.15        889.46        31.58 o                         
  -4  11   6        656.00        651.29        17.10 o                         
  -3  11   6          0.16          5.64         2.18 o                         
  -2  11   6        340.11        326.38        10.44 o                         
  -1  11   6       1211.30       1225.50        22.38 o                         
   0  11   6       1239.52       1207.82        25.68 o                         
   1  11   6         29.00         31.48         3.89 o                         
   2  11   6        772.92        746.07        19.54 o                         
   3  11   6        776.83        802.67        21.21 o                         
   4  11   6        153.69        176.31        10.84 o                         
   5  11   6         16.35         15.34         7.88 o                         
   6  11   6         20.49         15.71         7.98 o                         
  -9  12   6          0.14         -2.35        15.49 o                         
  -8  12   6        824.43        766.37        31.04 o                         
  -7  12   6        948.24        948.22        30.96 o                         
  -6  12   6         80.58         65.03         6.25 o                         
  -5  12   6         68.79         65.98         9.61 o                         
  -4  12   6        528.18        538.75        19.18 o                         
  -3  12   6       1763.25       1849.81        30.01 o                         
  -2  12   6        787.31        807.53        19.11 o                         
  -1  12   6        969.51        895.18        19.84 o                         
   0  12   6       5862.77       5768.39        48.85 o                         
   1  12   6       1555.79       1507.04        35.22 o                         
   2  12   6          2.42          5.16         3.65 o                         
   3  12   6        115.28        121.99         8.65 o                         
   4  12   6        231.32        246.31        12.38 o                         
   5  12   6        238.62        235.83        24.01 o                         
   6  12   6          6.09         -0.96         5.99 o                         
  -9  13   6        451.91        389.53        37.84 o                         
  -8  13   6        301.24        302.23        18.74 o                         
  -7  13   6        192.44        185.75        16.18 o                         
  -6  13   6        737.30        766.05        27.20 o                         
  -5  13   6        319.36        300.19        20.04 o                         
  -4  13   6         41.60         51.22         8.21 o                         
  -3  13   6         19.00         17.93         2.67 o                         
  -2  13   6        635.45        599.29        17.08 o                         
  -1  13   6       2329.29       2252.07        32.47 o                         
   0  13   6         69.05         77.83         6.75 o                         
   1  13   6       1051.41        998.48        29.53 o                         
   2  13   6        590.59        570.75        22.62 o                         
   3  13   6         23.65         15.85         3.37 o                         
   4  13   6         50.85         40.35         7.35 o                         
   5  13   6         16.50         10.84         7.28 o                         
  -8  14   6        104.78        113.38        11.83 o                         
  -7  14   6        500.31        506.37        23.82 o                         
  -6  14   6        161.62        151.35        12.98 o                         
  -5  14   6        128.36        120.45        13.45 o                         
  -4  14   6        441.15        439.84        13.88 o                         
  -3  14   6        427.01        434.00        15.14 o                         
  -2  14   6        477.86        455.42        16.77 o                         
  -1  14   6        101.15        121.90         8.87 o                         
   0  14   6        478.72        476.37        15.35 o                         
   1  14   6        410.39        419.08        19.93 o                         
   2  14   6         11.72         17.85         4.90 o                         
   3  14   6         54.04         58.98         6.52 o                         
   4  14   6        239.55        249.08        17.43 o                         
   5  14   6        293.18        289.30        20.11 o                         
  -8  15   6        100.53        101.56        13.57 o                         
  -7  15   6          9.19          5.17         6.17 o                         
  -6  15   6        724.86        754.77        28.62 o                         
  -5  15   6       1852.77       1876.44        42.83 o                         
  -4  15   6        199.58        202.12        10.56 o                         
  -3  15   6        610.43        599.12        18.79 o                         
  -2  15   6       1376.54       1301.84        26.84 o                         
  -1  15   6        926.91        893.74        25.30 o                         
   0  15   6        139.27        135.96         8.53 o                         
   1  15   6        203.27        191.48        13.56 o                         
   2  15   6       1094.33       1014.36        53.13 o                         
   3  15   6        674.53        672.38        21.18 o                         
   4  15   6          5.39          3.41         5.86 o                         
   5  15   6        349.73        350.40        22.47 o                         
  -7  16   6          3.18          0.91         5.13 o                         
  -6  16   6        418.88        472.26        23.30 o                         
  -5  16   6        315.87        323.91        18.76 o                         
  -4  16   6        184.60        197.82         9.91 o                         
  -3  16   6        729.85        707.60        20.20 o                         
  -2  16   6        131.63        129.60         9.23 o                         
  -1  16   6          2.39          0.13         2.62 o                         
   0  16   6         73.47         66.45         6.25 o                         
   1  16   6        400.49        408.85        20.42 o                         
   2  16   6        566.85        572.04        24.35 o                         
   3  16   6          0.78         16.83         4.67 o                         
   4  16   6        402.33        392.72        22.81 o                         
   5  16   6        164.89        158.04        23.53 o                         
  -7  17   6         12.69         10.45         4.58 o                         
  -6  17   6        233.52        245.22        17.39 o                         
  -5  17   6       1224.71       1290.67        37.43 o                         
  -4  17   6        383.00        380.36        16.41 o                         
  -3  17   6        467.27        463.19        17.30 o                         
  -2  17   6       1670.61       1596.24        47.48 o                         
  -1  17   6        688.29        658.32        20.13 o                         
   0  17   6         11.19         11.05         3.31 o                         
   1  17   6        208.18        187.41        14.33 o                         
   2  17   6        966.95        897.58        30.95 o                         
   3  17   6        663.07        669.97        28.87 o                         
   4  17   6          0.59          3.42         9.25 o                         
   5  17   6        400.15        390.01        36.13 o                         
  -7  18   6        314.78        327.88        36.24 o                         
  -6  18   6        311.51        326.79        20.34 o                         
  -5  18   6          0.20         -5.06         5.24 o                         
  -4  18   6        342.12        324.42        15.53 o                         
  -3  18   6        327.48        328.00        13.52 o                         
  -2  18   6         81.29         89.53         7.25 o                         
  -1  18   6          2.94          9.00         5.39 o                         
   0  18   6        388.92        392.69        16.03 o                         
   1  18   6        465.16        475.33        22.90 o                         
   2  18   6         63.57         65.55         7.55 o                         
   3  18   6         43.08         55.30        14.13 o                         
   4  18   6         79.63         70.46        16.46 o                         
  -6  19   6        165.94        181.79        19.16 o                         
  -5  19   6         81.77         83.79        10.67 o                         
  -4  19   6          1.10         -3.91         3.91 o                         
  -3  19   6          0.73          2.22         2.47 o                         
  -2  19   6        148.67        149.63         9.58 o                         
  -1  19   6        810.63        822.57        21.75 o                         
   0  19   6        167.18        176.89        11.51 o                         
   1  19   6        180.78        192.86        17.55 o                         
   2  19   6        251.13        245.68        14.02 o                         
   3  19   6         67.11         51.85         8.92 o                         
   4  19   6         71.78         70.62        16.53 o                         
  -6  20   6          2.45         -0.73         5.35 o                         
  -5  20   6        259.63        304.73        19.53 o                         
  -4  20   6        261.63        280.16        15.11 o                         
  -3  20   6        431.91        432.77        17.71 o                         
  -2  20   6        301.52        292.64        13.53 o                         
  -1  20   6        192.67        197.18        11.17 o                         
   0  20   6       1396.69       1383.99        34.35 o                         
   1  20   6        247.39        234.81        12.93 o                         
   2  20   6         77.89         55.58         8.99 o                         
   3  20   6        165.95        166.21        22.57 o                         
  -6  21   6         34.63         39.46        11.90 o                         
  -4  21   6        340.61        360.37        20.77 o                         
  -3  21   6        197.00        196.35        14.92 o                         
  -2  21   6         12.55         13.39         6.34 o                         
  -1  21   6        261.14        266.75        13.24 o                         
   0  21   6        125.89        154.79        10.40 o                         
   1  21   6         10.09         10.33         3.23 o                         
   2  21   6          9.43          5.60         4.77 o                         
   3  21   6         76.87         77.94        17.15 o                         
  -4  22   6        815.00        851.58        51.85 o                         
  -3  22   6        536.41        574.24        25.71 o                         
  -2  22   6          0.69          1.36         3.32 o                         
  -1  22   6        100.21         98.52         8.46 o                         
   0  22   6        245.30        243.25        12.84 o                         
   1  22   6        364.62        337.33        18.28 o                         
  -3  23   6        182.62        199.63        24.92 o                         
  -2  23   6        208.79        217.11        19.42 o                         
  -1  23   6         51.22         50.59         6.34 o                         
   0  23   6         37.59         48.41         6.32 o                         
   1  23   6          0.09          0.61         4.55 o                         
  -2  24   6         28.88         19.06         9.46 o                         
  -1  24   6         38.62         38.65         8.17 o                         
   0  24   6        175.95        192.19        12.05 o                         
 -10   0   7        177.58        209.91        29.17 o                         
  -9   0   7        120.14        111.89        20.55 o                         
  -8   0   7       2440.40       2379.88        86.44 o                         
  -7   0   7        887.61        912.66        25.38 o                         
  -6   0   7        790.95        766.00        33.63 o                         
  -5   0   7       1129.13       1147.29        40.35 o                         
  -4   0   7        500.86        543.98        19.65 o                         
  -3   0   7        899.68        875.44        24.56 o                         
  -2   0   7         10.44         25.78         3.56 o                         
  -1   0   7       4676.52       4445.44        68.86 o                         
   0   0   7       4664.09       4452.91        76.13 o                         
   1   0   7        516.01        475.05        26.63 o                         
   2   0   7        841.79        895.71        37.73 o                         
   3   0   7        376.60        351.29        25.23 o                         
 -10   1   7        176.96        162.40        25.84 o                         
  -9   1   7         95.05         83.84        13.06 o                         
  -8   1   7        224.86        234.48        13.57 o                         
  -7   1   7       1757.81       1863.85        29.16 o                         
  -6   1   7        531.63        542.50        38.77 o                         
  -5   1   7        475.89        486.38        15.31 o                         
  -4   1   7        310.17        293.56        11.87 o                         
  -3   1   7       1619.59       1551.73        21.72 o                         
  -2   1   7       1150.54       1161.15        18.23 o                         
  -1   1   7        150.69        181.73        14.65 o                         
   0   1   7       2306.52       2280.60        38.88 o                         
   1   1   7       1662.24       1676.00        34.67 o                         
   2   1   7        112.36        144.64         8.80 o                         
   3   1   7        124.31        129.17         9.15 o                         
   4   1   7        173.92        177.03        18.69 o                         
 -10   2   7         36.14         41.37        13.04 o                         
  -9   2   7        286.82        290.28        23.62 o                         
  -8   2   7        541.90        539.68        16.93 o                         
  -7   2   7        389.22        403.57        11.69 o                         
  -6   2   7         65.89         68.10         6.39 o                         
  -5   2   7        507.73        529.40        12.76 o                         
  -4   2   7       4429.95       4568.99        45.60 o                         
  -3   2   7       2505.09       2417.11        31.90 o                         
  -2   2   7        711.26        700.79        13.87 o                         
  -1   2   7       2599.83       2497.34        57.60 o                         
   0   2   7        568.05        587.52        20.09 o                         
   1   2   7        793.53        738.88        11.57 o                         
   2   2   7        334.14        350.02        14.29 o                         
   3   2   7       2027.31       2013.09        40.74 o                         
   4   2   7       1021.14        910.45        40.93 o                         
   5   2   7          3.02          0.55         5.74 o                         
 -10   3   7        124.16        119.62        21.74 o                         
  -9   3   7          0.73         -5.83         5.83 o                         
  -8   3   7          8.18          7.20         4.01 o                         
  -7   3   7         38.15         37.83         3.63 o                         
  -6   3   7       1441.15       1450.98        20.45 o                         
  -5   3   7       1217.08       1191.52        19.25 o                         
  -4   3   7         72.34         85.91        13.25 o                         
  -3   3   7       4980.55       4943.33        50.59 o                         
  -2   3   7       2257.35       2357.76        30.05 o                         
  -1   3   7         75.96        100.49         6.03 o                         
   0   3   7          2.03         -2.43         2.62 o                         
   1   3   7       1005.09        966.84        14.65 o                         
   2   3   7       2822.85       2840.69        38.28 o                         
   3   3   7         28.19         70.07         8.64 o                         
   4   3   7       1597.80       1646.18        38.94 o                         
   5   3   7        813.33        814.47        41.60 o                         
   6   3   7        134.11        155.33        19.20 o                         
 -10   4   7        173.29        135.79        22.82 o                         
  -9   4   7         56.71         52.24        10.66 o                         
  -8   4   7         31.36         26.99         5.78 o                         
  -7   4   7         44.34         46.78         5.08 o                         
  -6   4   7        354.73        352.44         9.91 o                         
  -5   4   7       2925.69       2978.47        39.48 o                         
  -4   4   7       1860.55       1867.20        28.50 o                         
  -3   4   7        130.79        167.54         7.62 o                         
  -2   4   7       1709.09       1691.98        21.41 o                         
  -1   4   7        651.14        653.75        21.14 o                         
   0   4   7        280.84        266.22        10.98 o                         
   1   4   7        470.90        457.38        14.96 o                         
   2   4   7        945.18       1011.73        28.41 o                         
   3   4   7       1567.18       1598.85        36.36 o                         
   4   4   7          5.06         11.61         9.70 o                         
   5   4   7        389.48        400.53        29.24 o                         
   6   4   7        153.85        155.55        20.12 o                         
   7   4   7         77.23         65.70        13.79 o                         
 -10   5   7        479.56        493.87        41.12 o                         
  -9   5   7        598.78        597.81        42.86 o                         
  -8   5   7         31.21         31.27         4.86 o                         
  -7   5   7       1169.89       1171.97        23.29 o                         
  -6   5   7       2458.57       2486.59        36.78 o                         
  -5   5   7        707.43        665.70        14.01 o                         
  -4   5   7         28.11         26.55         3.14 o                         
  -3   5   7       2130.59       2178.92        23.14 o                         
  -2   5   7       3185.44       3218.93        36.37 o                         
  -1   5   7        533.54        522.10        15.33 o                         
   0   5   7        319.88        341.71        12.62 o                         
   1   5   7       1670.12       1639.51        28.39 o                         
   2   5   7       1652.67       1687.51        25.51 o                         
   3   5   7        277.36        265.32        14.97 o                         
   4   5   7         21.31         26.28         6.12 o                         
   5   5   7        192.25        198.58        21.37 o                         
   6   5   7        384.74        403.09        31.30 o                         
   7   5   7          8.02         -1.54         6.81 o                         
  -9   6   7        616.47        597.19        34.83 o                         
  -8   6   7       1114.59       1054.36        28.96 o                         
  -7   6   7         14.87         22.53         5.89 o                         
  -6   6   7       1025.91       1011.17        43.57 o                         
  -5   6   7        183.72        185.77         7.50 o                         
  -4   6   7          3.32          2.06         1.55 o                         
  -3   6   7          4.68         10.25         2.31 o                         
  -2   6   7       2189.65       2197.02        25.02 o                         
  -1   6   7       3828.04       3802.07        41.30 o                         
   0   6   7         26.40         35.54         4.84 o                         
   1   6   7        555.62        589.76        20.51 o                         
   2   6   7       1015.59       1043.39        20.86 o                         
   3   6   7        228.14        266.92        14.94 o                         
   4   6   7        114.07         88.22         8.92 o                         
   5   6   7         20.97         12.94         7.50 o                         
   6   6   7         94.76        113.30        17.51 o                         
   7   6   7        185.14        199.51        23.72 o                         
  -9   7   7        512.78        517.25        41.44 o                         
  -8   7   7          0.76          3.88         3.26 o                         
  -7   7   7       1161.49       1147.05        35.39 o                         
  -6   7   7        522.18        547.04        19.22 o                         
  -5   7   7          0.70         -1.13         1.99 o                         
  -4   7   7         87.50         80.43         5.24 o                         
  -3   7   7        802.83        831.33        16.15 o                         
  -2   7   7       4516.85       4336.13        37.75 o                         
  -1   7   7       1080.88       1074.95        22.51 o                         
   0   7   7        992.96       1013.14        26.65 o                         
   1   7   7       2020.04       2051.98        39.09 o                         
   2   7   7        648.44        642.36        16.89 o                         
   3   7   7         32.88         28.69         4.22 o                         
   4   7   7         29.59         21.05         4.97 o                         
   5   7   7        305.70        325.33        27.08 o                         
   6   7   7        496.76        557.95        37.70 o                         
  -9   8   7         29.93         13.78         9.70 o                         
  -8   8   7        367.24        351.07        15.52 o                         
  -7   8   7        213.98        220.73        16.33 o                         
  -6   8   7        225.57        228.35        15.87 o                         
  -5   8   7       1575.87       1559.94        24.41 o                         
  -4   8   7       1550.45       1472.83        25.35 o                         
  -3   8   7        952.51        975.45        21.40 o                         
  -2   8   7          2.74          6.37         3.50 o                         
  -1   8   7       1394.54       1365.34        30.99 o                         
   0   8   7       2193.86       2168.32        39.69 o                         
   1   8   7        698.29        672.37        50.74 o                         
   2   8   7        633.12        689.16        22.39 o                         
   3   8   7        981.52       1050.43        28.76 o                         
   4   8   7         89.35         96.88         9.73 o                         
   5   8   7         22.16         36.70        10.54 o                         
   6   8   7        115.49        119.69        18.37 o                         
  -9   9   7         23.24         27.50         9.33 o                         
  -8   9   7         28.27         20.74         4.37 o                         
  -7   9   7        248.92        214.37        16.62 o                         
  -6   9   7        791.62        799.46        30.01 o                         
  -5   9   7        189.54        187.37        19.92 o                         
  -4   9   7        317.98        317.62        14.86 o                         
  -3   9   7       2127.93       2196.19        40.77 o                         
  -2   9   7        530.38        504.64        18.78 o                         
  -1   9   7         51.32         35.15         5.40 o                         
   0   9   7        312.79        303.65        10.40 o                         
   1   9   7        660.37        658.10        20.08 o                         
   2   9   7        691.37        622.04        17.27 o                         
   3   9   7         51.36         79.42         7.34 o                         
   4   9   7        852.22        865.24        28.53 o                         
   5   9   7        285.41        275.44        26.02 o                         
   6   9   7         27.40         17.80         8.32 o                         
  -9  10   7        115.75         91.64        23.60 o                         
  -8  10   7        238.38        215.32        14.89 o                         
  -7  10   7        625.71        602.50        19.75 o                         
  -6  10   7        314.70        292.01        19.19 o                         
  -5  10   7        989.35        941.46        44.82 o                         
  -4  10   7       3510.76       3472.73        49.46 o                         
  -3  10   7        419.21        440.43        15.26 o                         
  -2  10   7       1403.49       1415.97        62.05 o                         
  -1  10   7        970.52       1006.40        20.42 o                         
   0  10   7        157.44        155.92         7.78 o                         
   1  10   7        781.55        747.89        15.71 o                         
   2  10   7         32.37         33.23         2.90 o                         
   3  10   7       1929.77       1958.11        33.63 o                         
   4  10   7       1056.93       1098.98        26.28 o                         
   5  10   7          0.39          4.94         4.68 o                         
   6  10   7         93.10         71.50        14.76 o                         
  -9  11   7          4.40         -3.54         8.13 o                         
  -8  11   7        176.40        166.85        13.84 o                         
  -7  11   7        484.62        457.82        17.41 o                         
  -6  11   7        275.10        254.75        18.23 o                         
  -5  11   7         30.41         37.38        10.51 o                         
  -4  11   7        910.69        874.76        35.87 o                         
  -3  11   7       2013.39       2078.38        32.16 o                         
  -2  11   7        236.01        233.01        10.59 o                         
  -1  11   7        443.12        410.88        13.50 o                         
   0  11   7        513.83        481.23        14.05 o                         
   1  11   7        171.43        192.87         8.55 o                         
   2  11   7        154.48        154.19         6.49 o                         
   3  11   7         29.44         49.75         6.28 o                         
   4  11   7        278.24        290.70        17.83 o                         
   5  11   7         58.31         33.58        10.43 o                         
  -9  12   7        134.32        141.49        17.37 o                         
  -8  12   7        962.25        952.68        37.52 o                         
  -7  12   7        408.29        445.54        21.69 o                         
  -6  12   7        124.74        118.63        14.40 o                         
  -5  12   7        650.03        627.48        28.05 o                         
  -4  12   7        430.69        439.16        30.94 o                         
  -3  12   7        547.77        601.00        21.71 o                         
  -2  12   7          0.97          5.43         2.58 o                         
  -1  12   7       1261.66       1274.64        24.24 o                         
   0  12   7       2108.51       2048.82        34.07 o                         
   1  12   7        539.56        511.15        14.45 o                         
   2  12   7        182.00        170.03         7.19 o                         
   3  12   7        287.77        277.18        13.33 o                         
   4  12   7         91.97        102.51        10.93 o                         
   5  12   7         51.17         50.91        11.77 o                         
  -8  13   7          7.93          8.41         8.74 o                         
  -7  13   7        726.66        726.70        28.06 o                         
  -6  13   7        193.04        172.62        16.31 o                         
  -5  13   7         45.65         33.08         6.89 o                         
  -4  13   7         16.87          2.42         7.56 o                         
  -3  13   7         58.73         55.19         5.48 o                         
  -2  13   7       1154.36       1152.37        34.47 o                         
  -1  13   7        263.51        275.08        11.95 o                         
   0  13   7       1189.45       1165.73        23.47 o                         
   1  13   7       1965.60       1982.95        29.41 o                         
   2  13   7        303.59        308.35        10.09 o                         
   3  13   7         17.99         19.06         3.98 o                         
   4  13   7         61.10         50.54         8.28 o                         
   5  13   7        170.91        199.74        23.57 o                         
  -8  14   7        242.37        230.35        16.72 o                         
  -7  14   7          1.49          5.85         6.59 o                         
  -6  14   7        226.34        230.92        15.98 o                         
  -5  14   7        190.31        182.87        16.18 o                         
  -4  14   7        262.78        299.94        27.55 o                         
  -3  14   7        438.85        408.45        21.30 o                         
  -2  14   7        186.05        184.46        13.83 o                         
  -1  14   7       1479.92       1433.51        27.60 o                         
   0  14   7        233.76        232.83        10.97 o                         
   1  14   7         93.84         97.19         7.07 o                         
   2  14   7        375.49        383.33        15.73 o                         
   3  14   7        270.27        262.83        13.45 o                         
   4  14   7        139.71        129.77        12.90 o                         
  -8  15   7         15.08         13.08         8.09 o                         
  -7  15   7        167.02        189.20        15.14 o                         
  -6  15   7        866.58        877.56        31.26 o                         
  -5  15   7        687.28        670.06        31.99 o                         
  -4  15   7          7.66          2.92         2.88 o                         
  -3  15   7       1658.15       1597.04        47.63 o                         
  -2  15   7       1914.43       1850.49        53.89 o                         
  -1  15   7        408.32        401.04        15.14 o                         
   0  15   7          4.91          3.18         2.93 o                         
   1  15   7        144.34        144.69         8.91 o                         
   2  15   7        596.76        645.00        20.83 o                         
   3  15   7         81.84         87.18        11.89 o                         
   4  15   7        179.84        171.46        15.25 o                         
  -7  16   7         10.79          5.29         6.71 o                         
  -6  16   7        115.82        115.36        12.22 o                         
  -5  16   7       1052.35       1080.75        42.24 o                         
  -4  16   7        333.31        333.12        24.91 o                         
  -3  16   7        358.81        354.70        18.07 o                         
  -2  16   7       1042.11       1029.50        25.11 o                         
  -1  16   7         94.30         98.69         7.89 o                         
   0  16   7          2.58         -0.56         2.60 o                         
   1  16   7          4.80          9.77         3.29 o                         
   2  16   7        253.99        257.38        13.80 o                         
   3  16   7        479.36        433.77        23.16 o                         
   4  16   7          2.80         10.63         7.33 o                         
  -7  17   7         91.57         68.91        16.89 o                         
  -6  17   7        703.11        766.10        30.22 o                         
  -5  17   7        401.30        415.23        21.57 o                         
  -4  17   7         45.92         40.24         6.64 o                         
  -3  17   7        535.89        545.02        24.80 o                         
  -2  17   7        128.94        139.86         9.87 o                         
  -1  17   7          1.58          3.43         3.32 o                         
   0  17   7         18.95         13.07         3.40 o                         
   1  17   7        457.31        454.59        16.52 o                         
   2  17   7       1015.10       1031.19        27.64 o                         
   3  17   7        113.15        103.81        18.21 o                         
   4  17   7         98.94        112.20        18.53 o                         
  -7  18   7         15.20          6.82         8.34 o                         
  -6  18   7         19.44         16.35         5.68 o                         
  -5  18   7         81.30         93.33        10.67 o                         
  -4  18   7        195.10        203.09        14.35 o                         
  -3  18   7        114.02        114.29         8.35 o                         
  -2  18   7        187.85        161.33        18.46 o                         
  -1  18   7        688.29        668.75        21.22 o                         
   0  18   7        234.71        237.87        12.61 o                         
   1  18   7         12.19         23.98        12.21 o                         
   2  18   7         67.28         77.00         8.20 o                         
   3  18   7        179.88        158.73        18.18 o                         
   4  18   7         90.42         84.04        17.00 o                         
  -6  19   7         34.49         19.46        10.11 o                         
  -5  19   7         11.00          5.86         4.95 o                         
  -4  19   7          1.19         -2.11         3.98 o                         
  -3  19   7        200.80        195.79        11.40 o                         
  -2  19   7        750.26        740.87        21.05 o                         
  -1  19   7        116.82        123.98        11.80 o                         
   0  19   7        225.05        219.46        12.74 o                         
   1  19   7        291.32        277.12        31.01 o                         
   2  19   7         35.70         40.17         6.32 o                         
   3  19   7          6.88         -3.81         9.25 o                         
  -6  20   7         60.29         63.47        16.84 o                         
  -5  20   7        187.06        191.53        26.32 o                         
  -4  20   7        173.87        169.08        12.05 o                         
  -3  20   7        381.82        356.16        19.37 o                         
  -2  20   7         24.30         28.08         6.01 o                         
  -1  20   7        579.96        574.12        20.90 o                         
   0  20   7        718.42        731.44        23.36 o                         
   1  20   7         12.08          8.16         6.57 o                         
   2  20   7        236.97        251.26        18.51 o                         
   3  20   7        203.34        223.82        26.10 o                         
  -4  21   7        165.21        147.74        21.49 o                         
  -3  21   7        160.90        164.21        13.72 o                         
  -2  21   7         33.37         33.56         4.94 o                         
  -1  21   7         32.72         43.11         6.18 o                         
   0  21   7        215.07        235.66        12.57 o                         
   1  21   7        138.57        135.25        17.95 o                         
   2  21   7          4.12          8.94         7.36 o                         
  -4  22   7        592.87        586.97        42.81 o                         
  -3  22   7        134.91        105.52        17.75 o                         
  -2  22   7         82.40         60.43         8.51 o                         
  -1  22   7        152.23        155.92        11.02 o                         
   0  22   7         75.26         71.53         8.80 o                         
   1  22   7        129.66        130.53        16.13 o                         
  -3  23   7        412.63        436.88        36.00 o                         
  -2  23   7         38.28         32.98        10.29 o                         
  -1  23   7         54.45         56.85         7.98 o                         
   0  23   7         25.71         26.85         5.64 o                         
  -2  24   7         43.26         32.10        11.19 o                         
  -9   0   8        157.66        152.90        24.64 o                         
  -8   0   8         32.10         43.63        10.10 o                         
  -7   0   8        289.76        340.57        24.12 o                         
  -6   0   8         81.08        106.56        13.78 o                         
  -5   0   8        119.21        137.26        15.58 o                         
  -4   0   8        223.27        248.26        19.96 o                         
  -3   0   8        474.71        507.49        27.72 o                         
  -2   0   8        517.98        525.41        27.85 o                         
  -1   0   8        872.37        892.59        36.91 o                         
   0   0   8        412.80        476.63        27.34 o                         
   1   0   8        980.47        963.82        39.62 o                         
   2   0   8        437.75        464.22        29.09 o                         
   3   0   8        111.77        109.18        15.71 o                         
  -9   1   8         87.47         76.48        12.23 o                         
  -8   1   8       1539.23       1519.27        49.86 o                         
  -7   1   8       1479.37       1543.65        35.51 o                         
  -6   1   8         12.19         18.09         7.52 o                         
  -5   1   8       1081.04       1086.92        37.68 o                         
  -4   1   8       1028.94       1071.19        28.72 o                         
  -3   1   8       2865.95       2868.78        45.91 o                         
  -2   1   8        351.24        342.02        16.11 o                         
  -1   1   8       2690.15       2742.38        58.56 o                         
   0   1   8       4679.14       4554.91        87.71 o                         
   1   1   8       1467.50       1422.23        34.23 o                         
   2   1   8         47.90         63.55         8.16 o                         
   3   1   8        790.72        804.74        29.09 o                         
 -10   2   8        162.26        152.66        25.65 o                         
  -9   2   8         63.37         58.07        11.17 o                         
  -8   2   8        128.92        142.41        12.30 o                         
  -7   2   8         93.46        110.91         9.80 o                         
  -6   2   8       1475.06       1543.03        35.53 o                         
  -5   2   8        521.86        568.82        16.26 o                         
  -4   2   8         97.41        117.93         7.95 o                         
  -3   2   8       1258.45       1316.27        31.27 o                         
  -2   2   8       1871.00       1889.57        27.60 o                         
  -1   2   8        967.48        942.95        16.85 o                         
   0   2   8          2.76         41.05        17.77 o                         
   1   2   8        260.46        268.25        20.41 o                         
   2   2   8        472.54        447.93        20.37 o                         
   3   2   8         42.40         48.49         7.93 o                         
 -10   3   8          9.01         13.21         9.48 o                         
  -9   3   8         66.80         58.52        10.77 o                         
  -8   3   8         44.96         41.58         6.74 o                         
  -7   3   8        358.39        351.61        13.95 o                         
  -6   3   8        332.11        354.70        35.58 o                         
  -5   3   8       1187.50       1311.29        32.33 o                         
  -4   3   8       3239.61       3251.12        54.57 o                         
  -3   3   8        891.16        938.86        20.91 o                         
  -2   3   8        817.61        836.40        25.74 o                         
  -1   3   8        872.62        887.15        18.58 o                         
   0   3   8          3.14         13.63        14.00 o                         
   1   3   8        141.75        147.09         5.85 o                         
   2   3   8          2.28         19.82         6.79 o                         
   3   3   8        915.96        950.55        30.05 o                         
   4   3   8        795.84        812.22        34.08 o                         
   5   3   8          7.93         -1.61         6.51 o                         
 -10   4   8        563.51        540.49        45.25 o                         
  -9   4   8        147.54        126.29        15.52 o                         
  -8   4   8         29.57         26.55        11.80 o                         
  -7   4   8         95.26         93.25         9.96 o                         
  -6   4   8       2153.58       2223.00        42.21 o                         
  -5   4   8       3423.32       3348.01        40.39 o                         
  -4   4   8        243.15        245.53        10.60 o                         
  -3   4   8       2615.50       2638.58        34.68 o                         
  -2   4   8       3123.69       3046.69        34.73 o                         
  -1   4   8        117.45         97.17         9.07 o                         
   0   4   8        115.02        109.85         7.57 o                         
   1   4   8        207.91        213.60         7.61 o                         
   2   4   8       1957.32       1981.13        40.90 o                         
   3   4   8       1070.97       1070.93        31.73 o                         
   4   4   8        243.95        249.34        25.42 o                         
   5   4   8        827.02        825.94        43.87 o                         
   6   4   8        326.14        326.56        29.92 o                         
 -10   5   8          0.26          1.79         8.19 o                         
  -9   5   8         26.62          5.70         9.18 o                         
  -8   5   8        122.36        118.05        19.12 o                         
  -7   5   8        108.56        107.84         7.83 o                         
  -6   5   8         10.78         26.03         6.09 o                         
  -5   5   8         62.51         88.77         6.73 o                         
  -4   5   8         36.06         40.85         4.59 o                         
  -3   5   8        505.39        524.34        15.55 o                         
  -2   5   8         96.70        123.90        10.97 o                         
  -1   5   8        383.61        410.57        18.55 o                         
   0   5   8        457.52        466.87        21.53 o                         
   1   5   8        649.61        658.57        19.44 o                         
   2   5   8         80.85        101.36         6.81 o                         
   3   5   8         98.15        117.04        10.88 o                         
   4   5   8        112.05        130.94        11.87 o                         
   5   5   8          2.16          0.83         6.07 o                         
   6   5   8         12.42         26.60        10.66 o                         
  -9   6   8        978.61        876.44        73.72 o                         
  -8   6   8        417.21        410.08        22.06 o                         
  -7   6   8        727.94        741.78        20.21 o                         
  -6   6   8       1897.87       1885.93        38.96 o                         
  -5   6   8         32.38         46.90         4.81 o                         
  -4   6   8          0.78         -0.71         2.26 o                         
  -3   6   8         40.21         44.22         7.23 o                         
  -2   6   8       3839.55       3929.11       138.15 o                         
  -1   6   8       6420.45       6399.26        57.19 o                         
   0   6   8          0.97          4.57         3.30 o                         
   1   6   8       3701.68       3557.19        77.05 o                         
   2   6   8       2230.74       2210.61        31.13 o                         
   3   6   8        137.35        110.46        10.44 o                         
   4   6   8          4.68          1.02         3.84 o                         
   5   6   8         40.84         39.90        11.43 o                         
   6   6   8        400.59        440.72        34.49 o                         
  -9   7   8          4.57         -5.51         6.65 o                         
  -8   7   8        571.99        521.56        19.52 o                         
  -7   7   8        411.91        392.72        21.56 o                         
  -6   7   8         86.20         70.31         8.10 o                         
  -5   7   8        270.30        272.65        11.26 o                         
  -4   7   8          4.13          5.69         2.52 o                         
  -3   7   8        496.59        481.25        22.76 o                         
  -2   7   8        205.63        223.47        14.16 o                         
  -1   7   8       1383.02       1449.49        27.88 o                         
   0   7   8       1410.46       1355.66        33.02 o                         
   1   7   8         22.89         47.74         7.11 o                         
   2   7   8        357.20        358.90        13.12 o                         
   3   7   8        186.34        191.73        15.37 o                         
   4   7   8         80.12         87.19         9.73 o                         
   5   7   8         87.12         81.21        14.92 o                         
   6   7   8          0.29          5.29         8.35 o                         
  -8   8   8         31.19         23.56         4.56 o                         
  -7   8   8        314.99        300.55        22.72 o                         
  -6   8   8       1565.85       1555.37       110.57 o                         
  -5   8   8        929.65        919.98        28.16 o                         
  -4   8   8        127.68        134.99         8.52 o                         
  -3   8   8        635.15        621.57        29.20 o                         
  -2   8   8       1733.34       1800.98        30.98 o                         
  -1   8   8        160.94        171.42        12.97 o                         
   0   8   8        239.88        231.49        13.94 o                         
   1   8   8        140.25        139.81        11.21 o                         
   2   8   8        232.69        233.27        10.90 o                         
   3   8   8        166.68        156.02         9.48 o                         
   4   8   8         30.61         43.39         9.19 o                         
   5   8   8        177.91        212.48        23.41 o                         
  -9   9   8         69.35         49.65        11.29 o                         
  -8   9   8        214.40        196.50        12.01 o                         
  -7   9   8        631.84        616.58        28.24 o                         
  -6   9   8        250.33        235.90        23.77 o                         
  -5   9   8       1008.36        988.13        46.50 o                         
  -4   9   8       4006.51       3981.59       102.89 o                         
  -3   9   8       1655.10       1621.88        56.15 o                         
  -2   9   8        249.74        221.87        13.53 o                         
  -1   9   8       1297.89       1255.25        32.20 o                         
   0   9   8        190.11        190.44        12.91 o                         
   1   9   8        542.98        528.74        21.76 o                         
   2   9   8         73.70         74.21         6.46 o                         
   3   9   8        676.47        654.53        19.64 o                         
   4   9   8        830.83        879.61        30.00 o                         
   5   9   8         24.67         29.33        10.03 o                         
  -9  10   8         15.67          2.40         6.95 o                         
  -8  10   8          5.59          3.46         4.44 o                         
  -7  10   8         31.78         30.65        10.50 o                         
  -6  10   8        165.21        125.24        17.77 o                         
  -5  10   8        108.58        135.71        18.11 o                         
  -4  10   8         62.80         80.60        16.21 o                         
  -3  10   8        448.24        476.70        30.73 o                         
  -2  10   8        114.16        130.29        10.61 o                         
  -1  10   8         37.44         50.99         7.25 o                         
   0  10   8         73.99         65.51         8.28 o                         
   1  10   8         13.07         24.74         5.50 o                         
   2  10   8        535.49        574.89        17.91 o                         
   3  10   8        128.44        148.05        15.50 o                         
   4  10   8        122.21        167.69        20.98 o                         
   5  10   8         57.91         58.76        13.43 o                         
  -9  11   8        167.91        162.77        16.10 o                         
  -8  11   8        623.64        596.40        25.59 o                         
  -7  11   8        930.95        959.14        37.16 o                         
  -6  11   8        223.45        214.42        17.17 o                         
  -5  11   8        331.49        304.45        26.92 o                         
  -4  11   8       1632.40       1637.79        60.41 o                         
  -3  11   8       1504.75       1527.29        43.07 o                         
  -2  11   8         58.04         68.66         8.00 o                         
  -1  11   8        955.28        945.72        28.86 o                         
   0  11   8       1586.99       1595.17        54.99 o                         
   1  11   8       1275.51       1198.81        20.61 o                         
   2  11   8          0.06         -1.34         3.20 o                         
   3  11   8        931.31        949.41        24.47 o                         
   4  11   8        761.70        809.17        45.30 o                         
   5  11   8         69.09         82.12        15.38 o                         
  -9  12   8        160.45        143.96        22.35 o                         
  -8  12   8         20.63         13.45         6.30 o                         
  -7  12   8        124.06        142.61        15.25 o                         
  -6  12   8        237.66        225.46        18.09 o                         
  -5  12   8         33.14         26.24         9.31 o                         
  -4  12   8        141.16         93.52        15.08 o                         
  -3  12   8          3.47          8.06         3.86 o                         
  -2  12   8        673.47        698.23        24.84 o                         
  -1  12   8        318.64        326.54        12.94 o                         
   0  12   8         85.25         93.90         7.03 o                         
   1  12   8        286.98        278.41        10.63 o                         
   2  12   8        229.27        219.99        11.72 o                         
   3  12   8         72.19         63.48         6.69 o                         
   4  12   8          4.43          9.16         6.49 o                         
  -8  13   8        491.17        462.61        23.58 o                         
  -7  13   8        329.00        333.45        29.31 o                         
  -6  13   8         78.04         60.39         9.86 o                         
  -5  13   8        297.80        281.18        26.87 o                         
  -4  13   8        158.70        130.99        18.07 o                         
  -3  13   8        501.41        500.48        21.51 o                         
  -2  13   8         29.81         34.11         6.16 o                         
  -1  13   8       1465.94       1431.18        28.43 o                         
   0  13   8       1318.91       1334.74        25.51 o                         
   1  13   8        125.08        117.86        19.57 o                         
   2  13   8         81.62         98.77         8.24 o                         
   3  13   8         87.98         81.23         8.75 o                         
   4  13   8         67.97         40.28        11.06 o                         
  -8  14   8        109.42         88.23        12.82 o                         
  -7  14   8        359.77        398.85        21.59 o                         
  -6  14   8       1194.79       1159.09        43.12 o                         
  -5  14   8        133.08         61.62        12.73 o                         
  -4  14   8          7.85         -0.57         6.53 o                         
  -3  14   8        241.93        260.08        15.93 o                         
  -2  14   8       1274.22       1287.93        27.47 o                         
  -1  14   8        951.90        945.57        23.24 o                         
   0  14   8         47.54         47.04         5.29 o                         
   1  14   8        798.76        783.30        47.98 o                         
   2  14   8        295.76        319.02        14.79 o                         
   3  14   8          1.57          1.09         3.69 o                         
   4  14   8         15.70         10.90         6.93 o                         
  -7  15   8        128.87        137.46        13.09 o                         
  -6  15   8         11.02          8.55         6.47 o                         
  -5  15   8        152.20        138.11        21.25 o                         
  -4  15   8        286.04        287.32        28.42 o                         
  -3  15   8        181.11        197.02        14.36 o                         
  -2  15   8         27.79         41.99         6.11 o                         
  -1  15   8          2.09          3.34         3.70 o                         
   0  15   8          4.13         -2.91         2.91 o                         
   1  15   8         17.92         23.43         6.38 o                         
   2  15   8          0.86         21.12         5.14 o                         
   3  15   8         93.22        103.61        20.90 o                         
  -7  16   8          6.60        -10.15        10.15 o                         
  -6  16   8        614.53        612.56        26.92 o                         
  -5  16   8       1226.55       1250.84        45.54 o                         
  -4  16   8        107.91        104.75        18.32 o                         
  -3  16   8       1005.82       1046.79        32.70 o                         
  -2  16   8       1162.77       1147.30        27.39 o                         
  -1  16   8         79.22         81.32         7.31 o                         
   0  16   8          0.64         -3.09         3.36 o                         
   1  16   8         68.34         61.63         8.81 o                         
   2  16   8        994.19        970.51        26.76 o                         
   3  16   8        621.87        659.38        42.85 o                         
  -7  17   8          9.88         16.26        10.76 o                         
  -6  17   8         50.27         36.49         9.58 o                         
  -5  17   8          8.91         31.06         9.29 o                         
  -4  17   8        207.85        236.29        19.81 o                         
  -3  17   8         41.01         46.44         7.29 o                         
  -2  17   8        159.00        165.91        10.82 o                         
  -1  17   8        213.94        192.58        11.42 o                         
   0  17   8         58.62         53.55         5.96 o                         
   1  17   8        271.18        269.41        18.26 o                         
   2  17   8         52.56         75.07         8.54 o                         
   3  17   8        132.82        130.04        18.11 o                         
  -6  18   8        396.86        343.55        36.22 o                         
  -5  18   8        136.85        157.92        17.35 o                         
  -4  18   8          4.89         -0.73         5.27 o                         
  -3  18   8        122.26        118.25         9.56 o                         
  -2  18   8        587.93        551.06        20.07 o                         
  -1  18   8        472.74        455.86        17.92 o                         
   0  18   8          1.14         -0.70         4.51 o                         
   1  18   8        341.54        332.67        20.62 o                         
   2  18   8        359.46        347.37        16.90 o                         
   3  18   8         28.53         22.05         8.29 o                         
  -6  19   8          9.16          8.12         9.55 o                         
  -5  19   8        174.21        172.19        18.06 o                         
  -4  19   8        101.54         97.76        13.60 o                         
  -3  19   8        250.97        260.43        17.31 o                         
  -2  19   8         79.93         61.61         7.15 o                         
  -1  19   8        336.65        308.48        15.28 o                         
   0  19   8        617.27        652.66        29.16 o                         
   1  19   8         22.31         32.05         8.99 o                         
   2  19   8        193.89        189.21        22.47 o                         
   3  19   8        121.30        135.04        19.20 o                         
  -6  20   8         64.48         62.64        16.77 o                         
  -5  20   8          2.61          9.86         8.57 o                         
  -4  20   8          1.29         -6.38         6.38 o                         
  -3  20   8          3.53         -0.84         7.34 o                         
  -2  20   8        139.51        130.37        12.44 o                         
  -1  20   8         37.52         31.19         5.51 o                         
   0  20   8         51.75         64.91        10.23 o                         
   1  20   8         52.94         63.36        10.08 o                         
   2  20   8          4.51         -0.43         5.99 o                         
  -3  21   8        500.28        497.28        27.45 o                         
  -2  21   8          9.84          2.06         3.48 o                         
  -1  21   8        251.96        238.44        18.06 o                         
   0  21   8        338.87        360.35        22.41 o                         
   1  21   8        201.49        221.23        25.32 o                         
  -3  22   8         39.81         44.05        13.07 o                         
  -2  22   8         29.71         13.49         7.74 o                         
  -1  22   8          8.12          3.37         5.18 o                         
   0  22   8         12.93         18.28         4.75 o                         
  -9   0   9         44.19         40.26        13.72 o                         
  -8   0   9       1177.79       1146.70        45.29 o                         
  -7   0   9       1986.61       2038.19        61.37 o                         
  -6   0   9          9.55         13.79         6.50 o                         
  -5   0   9        620.78        600.40        33.14 o                         
  -4   0   9       1132.28       1147.03        44.58 o                         
  -3   0   9        718.67        726.44        34.94 o                         
  -2   0   9        398.13        407.60        26.31 o                         
  -1   0   9       2190.02       2213.47        60.49 o                         
   0   0   9       7227.90       7119.49       110.01 o                         
   1   0   9       1957.50       1979.99        61.48 o                         
   2   0   9        344.04        289.61        25.03 o                         
   3   0   9        248.74        240.98        23.95 o                         
  -9   1   9        468.04        484.95        30.43 o                         
  -8   1   9        630.63        610.15        34.32 o                         
  -7   1   9         57.15         71.06        13.44 o                         
  -6   1   9        302.16        323.45        17.55 o                         
  -5   1   9        513.91        559.29        22.58 o                         
  -4   1   9        755.19        789.01        26.23 o                         
  -3   1   9        126.53        143.31        11.80 o                         
  -2   1   9        388.73        421.10        18.87 o                         
  -1   1   9       2184.65       2245.11        52.01 o                         
   0   1   9        978.12       1003.36        37.61 o                         
   1   1   9        224.69        255.96        16.19 o                         
   2   1   9        280.47        296.21        18.09 o                         
   3   1   9        137.28        113.49        12.06 o                         
  -9   2   9         36.83         29.85         8.69 o                         
  -8   2   9        431.83        448.70        21.26 o                         
  -7   2   9        641.56        593.46        23.43 o                         
  -6   2   9        631.61        628.69        24.13 o                         
  -5   2   9          1.01         24.49         6.43 o                         
  -4   2   9       2949.35       2963.86        50.55 o                         
  -3   2   9       2559.57       2596.19        35.96 o                         
  -2   2   9        439.49        449.18        14.17 o                         
  -1   2   9         24.87         25.52         3.70 o                         
   0   2   9         79.54        127.09        26.61 o                         
   1   2   9        798.14        786.08        27.33 o                         
   2   2   9        272.96        289.99        17.74 o                         
   3   2   9        197.68        204.76        21.66 o                         
  -9   3   9        160.30        154.98        22.69 o                         
  -8   3   9          5.88         11.23         4.52 o                         
  -7   3   9         33.43         25.64         6.57 o                         
  -6   3   9        254.05        270.12        16.06 o                         
  -5   3   9       2174.19       2244.85        44.82 o                         
  -4   3   9       1015.83       1082.36        30.84 o                         
  -3   3   9        692.50        709.99        18.96 o                         
  -2   3   9        987.79       1043.33        21.02 o                         
  -1   3   9        227.31        233.75        14.38 o                         
   0   3   9        455.56        467.39        20.52 o                         
   1   3   9          0.72          6.04         5.45 o                         
   2   3   9        936.53        945.29        31.67 o                         
   3   3   9       1359.02       1282.80        53.27 o                         
   4   3   9         12.54         44.54        12.88 o                         
  -9   4   9         21.94         13.95         6.96 o                         
  -8   4   9          3.27         -0.29         6.29 o                         
  -7   4   9        155.92        133.19        10.92 o                         
  -6   4   9        795.52        843.26        27.78 o                         
  -5   4   9        304.02        380.47        18.99 o                         
  -4   4   9        853.61        921.70        28.60 o                         
  -3   4   9       1116.13       1153.21        24.07 o                         
  -2   4   9        323.55        345.94        12.29 o                         
  -1   4   9          8.65         10.70         4.68 o                         
   0   4   9        331.10        319.05        17.09 o                         
   1   4   9       1211.61       1188.00        17.92 o                         
   2   4   9        387.08        384.43        19.77 o                         
   3   4   9          1.90         16.31         6.41 o                         
   4   4   9        258.15        287.29        18.78 o                         
  -9   5   9        815.54        776.47        38.63 o                         
  -8   5   9        279.44        268.42        19.48 o                         
  -7   5   9        109.61        101.82         9.62 o                         
  -6   5   9       1678.79       1721.26        39.56 o                         
  -5   5   9       2017.61       1979.92        50.33 o                         
  -4   5   9        432.10        433.24        19.92 o                         
  -3   5   9        772.08        743.86        19.43 o                         
  -2   5   9       2496.17       2545.24        32.58 o                         
  -1   5   9       2005.67       1943.01        42.40 o                         
   0   5   9        136.19        139.34         9.36 o                         
   1   5   9       1094.40       1126.90        18.79 o                         
   2   5   9       1013.95       1041.30        31.88 o                         
   3   5   9        182.63        162.87        13.54 o                         
   4   5   9         12.14          7.64         7.21 o                         
   5   5   9         82.17        103.66        17.52 o                         
  -9   6   9        224.36        204.97        27.16 o                         
  -8   6   9        206.39        210.62        16.65 o                         
  -7   6   9        726.17        693.69        24.77 o                         
  -6   6   9        310.14        318.62        17.40 o                         
  -5   6   9         91.92         76.81         8.70 o                         
  -4   6   9         86.21         86.04        17.39 o                         
  -3   6   9        777.01        779.51        20.05 o                         
  -2   6   9       1092.61       1164.38        32.77 o                         
  -1   6   9          8.65         64.22         8.89 o                         
   0   6   9        782.97        798.30        22.07 o                         
   1   6   9        639.13        610.75        23.97 o                         
   2   6   9         16.32         26.05        10.25 o                         
   3   6   9          0.13          0.44         4.80 o                         
   4   6   9         32.86         31.84         6.54 o                         
   5   6   9        153.05        161.04        21.32 o                         
  -9   7   9        669.63        645.93        46.26 o                         
  -8   7   9        498.74        491.52        25.58 o                         
  -7   7   9         81.58         76.59        14.69 o                         
  -6   7   9        961.51        992.15        33.85 o                         
  -5   7   9        340.98        339.05        31.51 o                         
  -4   7   9         37.66         50.49         7.40 o                         
  -3   7   9        126.22        114.27        17.26 o                         
  -2   7   9       1025.11       1052.64        31.72 o                         
  -1   7   9       2117.88       2052.92        40.40 o                         
   0   7   9        318.67        319.35        14.51 o                         
   1   7   9        940.72        960.89        30.41 o                         
   2   7   9        963.17       1013.07        22.25 o                         
   3   7   9        225.23        224.22        15.56 o                         
   4   7   9         24.94          9.51         4.80 o                         
   5   7   9         11.09         37.02        11.89 o                         
  -8   8   9        279.01        272.81        19.59 o                         
  -7   8   9        589.16        535.95        26.37 o                         
  -6   8   9        190.92        190.65        13.57 o                         
  -5   8   9          9.24         22.27         5.84 o                         
  -4   8   9        438.62        493.17        36.28 o                         
  -3   8   9        854.79        867.84        29.08 o                         
  -2   8   9        899.47        875.97        29.47 o                         
  -1   8   9          0.14          5.53         4.33 o                         
   0   8   9       1012.75       1015.72        30.96 o                         
   1   8   9       1019.63       1035.04        31.64 o                         
   2   8   9         38.06         38.86         5.09 o                         
   3   8   9         17.27         27.64         6.59 o                         
   4   8   9        139.66        152.75        14.92 o                         
   5   8   9        286.28        305.94        29.77 o                         
  -9   9   9         48.53         27.40        10.23 o                         
  -8   9   9         45.16         46.90         8.88 o                         
  -7   9   9         80.32         66.99        10.15 o                         
  -6   9   9        115.26         88.19        15.35 o                         
  -5   9   9       1535.71       1517.94        39.22 o                         
  -4   9   9       1301.53       1382.85        46.64 o                         
  -3   9   9          3.59         14.94         7.61 o                         
  -2   9   9        140.96        152.47        12.25 o                         
  -1   9   9        257.29        263.05        15.76 o                         
   0   9   9        599.83        575.40        23.61 o                         
   1   9   9         50.61         44.94         7.31 o                         
   2   9   9        275.00        267.12        12.15 o                         
   3   9   9        607.83        603.22        25.85 o                         
   4   9   9         39.76         50.23        14.09 o                         
  -9  10   9        123.25        122.10        14.18 o                         
  -8  10   9        302.36        287.08        23.82 o                         
  -7  10   9        269.29        270.33        19.81 o                         
  -6  10   9        514.37        493.37        35.56 o                         
  -5  10   9         16.71          3.18         5.73 o                         
  -4  10   9       3145.93       3128.58        84.35 o                         
  -3  10   9       2207.95       2135.49        68.25 o                         
  -2  10   9         71.14         50.74         7.19 o                         
  -1  10   9        835.49        797.08        27.82 o                         
   0  10   9        265.02        286.10        17.13 o                         
   1  10   9        410.55        411.79        20.73 o                         
   2  10   9         62.85         45.39         5.67 o                         
   3  10   9        502.57        500.49        23.65 o                         
   4  10   9       1072.83       1138.04        53.92 o                         
  -8  11   9        260.91        262.02        17.38 o                         
  -7  11   9        243.37        200.64        17.97 o                         
  -6  11   9          0.81         -4.43         7.69 o                         
  -5  11   9        636.76        590.46        38.44 o                         
  -4  11   9        638.42        642.90        39.60 o                         
  -3  11   9         72.56         85.42        15.37 o                         
  -2  11   9        446.91        463.52        21.37 o                         
  -1  11   9        375.46        409.69        20.31 o                         
   0  11   9        351.46        359.33        19.66 o                         
   1  11   9         10.65         13.02         5.44 o                         
   2  11   9        190.69        172.26        10.54 o                         
   3  11   9        317.43        311.70        18.86 o                         
   4  11   9         48.33         74.16        15.22 o                         
  -8  12   9        510.84        490.94        28.60 o                         
  -7  12   9        797.96        801.48        35.97 o                         
  -6  12   9         88.26         98.67        17.28 o                         
  -5  12   9        119.74         88.55        15.70 o                         
  -4  12   9        388.12        331.36        28.97 o                         
  -3  12   9        559.79        561.69        37.34 o                         
  -2  12   9        313.53        308.01        17.78 o                         
  -1  12   9        296.10        289.89        17.56 o                         
   0  12   9       2108.95       2184.21        47.90 o                         
   1  12   9        954.40        954.70        32.43 o                         
   2  12   9          5.94          9.33         3.36 o                         
   3  12   9         43.27         58.90        11.08 o                         
  -8  13   9        309.22        295.89        23.09 o                         
  -7  13   9         45.36         47.22        10.57 o                         
  -6  13   9        459.47        470.00        27.13 o                         
  -5  13   9        112.16        110.68        17.80 o                         
  -4  13   9         79.35         66.02        14.18 o                         
  -3  13   9         80.91         71.22         8.88 o                         
  -2  13   9         96.10         99.47        14.06 o                         
  -1  13   9       1163.39       1138.66        63.41 o                         
   0  13   9        252.56        270.00        17.76 o                         
   1  13   9        372.15        373.65        20.84 o                         
   2  13   9        304.43        305.54        16.66 o                         
   3  13   9         35.89         28.97         6.35 o                         
  -7  14   9        282.86        279.40        22.43 o                         
  -6  14   9        116.48        133.01        15.22 o                         
  -5  14   9          0.61         -1.95         7.87 o                         
  -4  14   9        125.49        124.95        19.12 o                         
  -3  14   9        527.10        512.88        23.28 o                         
  -2  14   9        572.25        572.29        25.01 o                         
  -1  14   9         50.30         78.08        10.30 o                         
   0  14   9        144.10        145.84        19.42 o                         
   1  14   9        349.48        393.55        21.64 o                         
   2  14   9         59.49         75.44         7.93 o                         
   3  14   9         22.59         24.10         9.62 o                         
  -7  15   9         21.82          8.42         7.27 o                         
  -6  15   9        436.28        523.13        30.60 o                         
  -5  15   9        942.90       1064.41        57.47 o                         
  -4  15   9        252.76        241.84        26.99 o                         
  -3  15   9        361.04        342.52        19.52 o                         
  -2  15   9        920.10        964.13        32.88 o                         
  -1  15   9        392.00        409.61        30.79 o                         
   0  15   9         40.53         29.50         6.47 o                         
   1  15   9         92.61        103.88        11.66 o                         
   2  15   9        427.06        407.84        17.53 o                         
  -6  16   9        447.47        489.56        30.44 o                         
  -5  16   9        140.44        169.38        17.88 o                         
  -4  16   9        257.84        300.07        30.60 o                         
  -3  16   9        449.91        491.13        23.72 o                         
  -2  16   9         44.03         38.56         7.96 o                         
  -1  16   9          1.92         -6.55         6.55 o                         
   0  16   9         37.17         22.59         8.96 o                         
   1  16   9        232.35        237.96        17.59 o                         
   2  16   9        120.26        138.82        10.79 o                         
  -5  17   9        689.86        766.25        37.17 o                         
  -4  17   9        162.98        175.70        24.66 o                         
  -3  17   9        350.68        356.92        20.79 o                         
  -2  17   9        701.60        725.83        29.67 o                         
  -1  17   9        218.58        201.59        20.43 o                         
   0  17   9          4.69         -2.03         5.01 o                         
   1  17   9        126.67        131.11        13.52 o                         
   2  17   9        327.02        329.88        16.48 o                         
  -6  18   9        166.65        172.01        25.58 o                         
  -5  18   9          9.92         16.12         9.71 o                         
  -4  18   9        145.17        122.99        21.34 o                         
  -3  18   9        281.88        316.88        19.73 o                         
  -2  18   9         75.17         64.37         9.38 o                         
  -1  18   9          3.31          9.14         5.23 o                         
   0  18   9        109.16        108.18        12.71 o                         
   1  18   9        277.36        297.75        20.26 o                         
   2  18   9         98.99        113.27        16.49 o                         
  -6  19   9         60.87         52.43        14.97 o                         
  -4  19   9         50.29         64.83        15.57 o                         
  -3  19   9         16.58         15.97         8.82 o                         
  -2  19   9         97.58         90.78        11.45 o                         
  -1  19   9        496.67        502.13        45.35 o                         
   0  19   9        197.85        206.26        17.32 o                         
   1  19   9         30.20         51.35         9.24 o                         
  -3  20   9        194.16        216.71        28.20 o                         
  -2  20   9        167.59        168.61        15.30 o                         
  -1  20   9         49.42         43.01         8.44 o                         
   0  20   9        599.32        598.03        31.79 o                         
   1  20   9        192.61        218.27        25.42 o                         
  -1  21   9        175.80        220.37        18.18 o                         
   0  21   9         86.24         85.99        18.00 o                         
  -1  22   9        124.84        140.32        19.65 o                         
  -8   0  10       1688.44       1703.32        57.55 o                         
  -7   0  10        464.10        436.80        30.80 o                         
  -6   0  10         83.05         72.87        13.47 o                         
  -5   0  10        319.87        299.52        25.05 o                         
  -4   0  10        871.71        886.01        41.30 o                         
  -3   0  10        943.87        916.42        41.48 o                         
  -2   0  10         56.01         55.70        11.04 o                         
  -1   0  10       1800.01       1878.88        55.88 o                         
   0   0  10       3545.98       3496.54        82.84 o                         
   1   0  10        422.12        406.87        29.85 o                         
   2   0  10        176.59        207.17        22.55 o                         
   3   0  10        435.34        411.65        33.47 o                         
  -8   1  10        154.57        199.46        21.36 o                         
  -7   1  10        697.89        727.85        34.88 o                         
  -6   1  10        281.15        285.12        17.30 o                         
  -5   1  10          0.85          3.19         7.55 o                         
  -4   1  10        107.60        152.62        12.95 o                         
  -3   1  10        517.63        511.31        22.29 o                         
  -2   1  10        731.69        755.86        19.02 o                         
  -1   1  10         66.17         76.00        10.65 o                         
   0   1  10        540.07        616.78        29.45 o                         
   1   1  10        970.18        933.82        31.68 o                         
   2   1  10         99.91         76.52        10.02 o                         
   3   1  10          0.03         -8.42         8.42 o                         
  -8   2  10        635.61        618.57        37.24 o                         
  -7   2  10        539.74        563.81        24.38 o                         
  -6   2  10         12.02         37.61         8.13 o                         
  -5   2  10       1029.84       1078.28        33.02 o                         
  -4   2  10       2802.51       2863.98        65.03 o                         
  -3   2  10        380.51        377.93        14.94 o                         
  -2   2  10        173.74        173.37         9.06 o                         
  -1   2  10       1035.77       1025.61        31.28 o                         
   0   2  10       1064.96       1040.67        32.19 o                         
   1   2  10         38.47         42.58        11.63 o                         
   2   2  10        224.14        264.04        17.98 o                         
   3   2  10        544.77        500.59        36.13 o                         
  -8   3  10          2.60          3.09         7.33 o                         
  -7   3  10         66.79         63.20         8.40 o                         
  -6   3  10       1226.66       1197.22        35.15 o                         
  -5   3  10       1279.58       1322.02        36.53 o                         
  -4   3  10        322.09        375.33        19.46 o                         
  -3   3  10       2995.22       2872.45        54.66 o                         
  -2   3  10        955.65        979.26        22.20 o                         
  -1   3  10          6.76          7.67         4.17 o                         
   0   3  10         52.80         57.51         8.18 o                         
   1   3  10        477.30        509.62        43.94 o                         
   2   3  10        472.71        487.30        24.31 o                         
   3   3  10          2.61          9.11         7.94 o                         
  -8   4  10         33.27         22.60        11.06 o                         
  -7   4  10         10.37          8.35         3.82 o                         
  -6   4  10         21.35         47.47         8.77 o                         
  -5   4  10       1167.30       1201.49        35.03 o                         
  -4   4  10       1948.78       1893.67        43.32 o                         
  -3   4  10         17.23         28.55         8.18 o                         
  -2   4  10        707.88        678.80        17.28 o                         
  -1   4  10        182.98        204.83        14.62 o                         
   0   4  10        239.83        244.54        15.96 o                         
   1   4  10        128.27        118.79        13.07 o                         
   2   4  10        123.03        148.39        18.89 o                         
   3   4  10        601.77        612.07        38.95 o                         
   4   4  10         46.08         50.50        12.96 o                         
  -8   5  10          1.65          3.73         7.20 o                         
  -7   5  10        528.08        542.66        40.03 o                         
  -6   5  10       1377.46       1401.72        38.24 o                         
  -5   5  10       1107.23       1127.43        33.97 o                         
  -4   5  10          9.10         12.73         5.08 o                         
  -3   5  10        943.41        966.69        31.02 o                         
  -2   5  10       1910.23       1928.48        43.87 o                         
  -1   5  10        846.30        878.58        30.21 o                         
   0   5  10         25.03         18.14         5.18 o                         
   1   5  10       1291.37       1230.64        37.20 o                         
   2   5  10       1099.84       1010.76        47.38 o                         
   3   5  10        271.11        279.13        26.41 o                         
   4   5  10          8.76         -2.71         8.14 o                         
  -8   6  10        748.68        716.84        31.09 o                         
  -7   6  10         30.12         29.09         6.08 o                         
  -6   6  10        266.44        274.26        17.36 o                         
  -5   6  10         58.44         76.67         9.56 o                         
  -4   6  10          7.83          6.76         8.03 o                         
  -3   6  10          0.68          2.24         4.32 o                         
  -2   6  10         87.54        133.90        12.73 o                         
  -1   6  10       1156.85       1110.51        34.21 o                         
   0   6  10        897.09        895.14        31.41 o                         
   1   6  10        127.93        148.02        16.13 o                         
   2   6  10        389.69        434.90        22.35 o                         
   3   6  10        105.21         98.96        11.28 o                         
   4   6  10        110.62         94.03        11.70 o                         
  -9   7  10        669.65        576.89        44.57 o                         
  -8   7  10          1.35         16.07         7.12 o                         
  -7   7  10        801.09        797.64        45.51 o                         
  -6   7  10        528.05        561.06        24.55 o                         
  -5   7  10         90.44         97.54        10.61 o                         
  -4   7  10          0.63         -5.05         5.05 o                         
  -3   7  10        435.43        416.90        21.07 o                         
  -2   7  10       2104.36       2021.85        46.71 o                         
  -1   7  10        730.75        702.04        28.03 o                         
   0   7  10        452.02        440.24        18.02 o                         
   1   7  10       1409.22       1416.79        38.80 o                         
   2   7  10        180.22        168.36        20.36 o                         
   3   7  10          7.52         -1.04         8.75 o                         
   4   7  10          3.27         -7.18         8.50 o                         
  -8   8  10        392.21        384.01        24.84 o                         
  -7   8  10        106.58        120.12        18.50 o                         
  -6   8  10         95.72        111.46        11.50 o                         
  -5   8  10       1053.91       1047.38        34.18 o                         
  -4   8  10       1942.94       1880.84        45.51 o                         
  -3   8  10        286.57        285.02        17.95 o                         
  -2   8  10        141.95        145.78        13.35 o                         
  -1   8  10        693.29        727.28        28.64 o                         
   0   8  10        931.23        905.07        30.90 o                         
   1   8  10         56.10         62.95         6.10 o                         
   2   8  10        161.45        164.46        13.95 o                         
   3   8  10        331.23        341.47        24.56 o                         
   4   8  10         61.37         44.51        12.44 o                         
  -8   9  10         50.40         49.09        13.83 o                         
  -7   9  10        123.35        103.92        17.78 o                         
  -6   9  10        512.22        536.67        37.66 o                         
  -5   9  10        467.68        444.29        25.57 o                         
  -4   9  10        310.89        354.42        30.34 o                         
  -3   9  10       1254.79       1319.65        38.52 o                         
  -2   9  10        214.92        200.50        22.39 o                         
  -1   9  10         26.25         16.29         5.07 o                         
   0   9  10         62.07         64.15         8.84 o                         
   1   9  10        287.95        306.17        18.67 o                         
   2   9  10        193.06        199.38        15.45 o                         
   3   9  10          0.79          7.85         5.75 o                         
  -8  10  10        226.62        227.60        19.52 o                         
  -7  10  10        631.98        617.85        42.84 o                         
  -6  10  10        256.70        254.87        26.73 o                         
  -5  10  10        580.65        620.62        40.32 o                         
  -4  10  10       2328.78       2296.53        75.73 o                         
  -3  10  10        196.85        208.76        23.21 o                         
  -2  10  10        232.54        216.91        23.14 o                         
  -1  10  10        344.37        316.84        18.63 o                         
   0  10  10        617.20        601.86        36.68 o                         
   1  10  10        230.99        236.74        16.65 o                         
   2  10  10         37.56         34.55         6.80 o                         
   3  10  10        716.40        701.64        29.19 o                         
  -8  11  10         67.46         73.08        11.80 o                         
  -7  11  10        161.14        141.17        15.55 o                         
  -6  11  10        144.85        117.32        18.97 o                         
  -5  11  10         35.98         23.05         9.76 o                         
  -4  11  10        306.35        369.46        31.90 o                         
  -3  11  10        605.68        637.67        40.06 o                         
  -2  11  10        204.50        213.14        15.44 o                         
  -1  11  10          3.29          6.50         4.90 o                         
   0  11  10         57.46         59.27        10.88 o                         
   1  11  10        302.37        305.47        19.27 o                         
   2  11  10        151.34        127.66        12.73 o                         
   3  11  10          4.73         16.13         6.84 o                         
  -8  12  10        749.72        752.27        36.34 o                         
  -7  12  10        248.45        283.73        22.20 o                         
  -6  12  10         18.92         23.17         9.26 o                         
  -5  12  10        306.70        311.41        30.00 o                         
  -4  12  10        732.82        747.37        45.02 o                         
  -3  12  10        324.61        343.45        30.92 o                         
  -2  12  10          3.00          1.49         3.91 o                         
  -1  12  10        691.91        728.10        28.89 o                         
   0  12  10       1523.81       1453.13        41.62 o                         
   1  12  10        228.39        206.83        15.94 o                         
   2  12  10         58.45         50.65         8.36 o                         
   3  12  10        227.50        218.35        24.79 o                         
  -7  13  10        493.58        476.17        28.91 o                         
  -6  13  10        192.88        195.00        24.62 o                         
  -5  13  10         19.17          4.56         6.61 o                         
  -4  13  10          6.07         -8.25         9.29 o                         
  -3  13  10        129.81        133.92        19.92 o                         
  -2  13  10        554.04        559.36        25.42 o                         
  -1  13  10         74.16        109.33        12.07 o                         
   0  13  10        538.56        534.16        25.76 o                         
   1  13  10       1013.19       1024.33        39.00 o                         
   2  13  10         86.47         87.10        10.64 o                         
  -7  14  10         20.57         21.11        17.92 o                         
  -6  14  10        133.08        141.34        21.87 o                         
  -5  14  10        238.68        244.33        27.83 o                         
  -4  14  10        267.56        264.72        28.17 o                         
  -3  14  10         87.75         99.37        17.68 o                         
  -2  14  10         41.68         51.45         9.25 o                         
  -1  14  10        523.47        540.73        25.74 o                         
   0  14  10        292.13        295.67        24.46 o                         
   1  14  10        102.79        110.86        12.63 o                         
   2  14  10        189.86        215.07        30.86 o                         
  -6  15  10        661.35        688.73        35.15 o                         
  -5  15  10        584.74        665.48        45.86 o                         
  -4  15  10         34.46         49.65        13.46 o                         
  -3  15  10        910.14        933.86        33.72 o                         
  -2  15  10       1063.91       1047.27        36.17 o                         
  -1  15  10        365.59        357.62        21.36 o                         
   0  15  10          1.33          1.82         4.24 o                         
   1  15  10        187.63        189.13        15.93 o                         
   2  15  10        208.93        208.10        23.54 o                         
  -5  16  10        308.87        344.02        34.34 o                         
  -4  16  10        422.85        397.39        36.00 o                         
  -3  16  10         48.20         43.39         8.23 o                         
  -2  16  10        285.85        294.98        19.90 o                         
  -1  16  10         20.57         24.29         6.31 o                         
   0  16  10         29.47         19.41         5.52 o                         
   1  16  10         31.88         32.12         7.45 o                         
  -4  17  10          9.52         20.39        10.23 o                         
  -3  17  10        397.46        421.52        27.85 o                         
  -2  17  10        155.77        174.24        15.64 o                         
  -1  17  10         18.35         18.62         9.55 o                         
   0  17  10          5.96         -3.83         5.75 o                         
   1  17  10        367.28        327.90        21.54 o                         
  -3  18  10         22.81         26.55        10.54 o                         
  -2  18  10         70.85         72.45        10.35 o                         
  -1  18  10        372.28        382.71        23.05 o                         
   0  18  10        351.47        372.36        23.14 o                         
   1  18  10          2.21         16.41         8.43 o                         
  -2  19  10        365.71        367.47        22.91 o                         
  -1  19  10        105.53        109.22        13.18 o                         
   0  19  10        115.92        118.48        19.89 o                         
   1  19  10        213.95        210.03        25.07 o                         
  -2  20  10          2.45         -5.87         6.57 o                         
  -1  20  10        274.41        266.22        26.21 o                         
  -8   0  11        248.49        263.96        24.59 o                         
  -7   0  11        111.51        148.06        20.10 o                         
  -6   0  11        136.81        174.18        20.26 o                         
  -5   0  11         72.99         83.94        14.25 o                         
  -4   0  11         39.52         34.28        10.24 o                         
  -3   0  11        267.50        287.30        25.46 o                         
  -2   0  11        245.50        240.70        22.83 o                         
  -1   0  11        795.63        743.19        40.02 o                         
   0   0  11         55.88        114.21        18.90 o                         
   1   0  11        689.93        712.97        41.64 o                         
   2   0  11        103.10         93.35        16.27 o                         
   3   0  11         10.17         -4.92         8.64 o                         
  -8   1  11        928.05        897.39        45.93 o                         
  -7   1  11       1087.44       1172.98        36.98 o                         
  -6   1  11         65.53         62.29         9.06 o                         
  -5   1  11        353.33        360.45        31.80 o                         
  -4   1  11       1064.80       1075.51        34.08 o                         
  -3   1  11       1143.31       1168.66        39.19 o                         
  -2   1  11        142.27        149.85        12.85 o                         
  -1   1  11        574.81        562.24        24.66 o                         
   0   1  11       2461.46       2370.22        51.22 o                         
   1   1  11        479.77        480.88        24.49 o                         
   2   1  11          2.00          0.86         6.41 o                         
   3   1  11        217.85        257.66        28.02 o                         
  -8   2  11         41.67         33.60        10.17 o                         
  -7   2  11          5.83         13.43         8.24 o                         
  -6   2  11        175.03        195.57        15.14 o                         
  -5   2  11        965.43        978.24        33.27 o                         
  -4   2  11         43.96         90.98        11.38 o                         
  -3   2  11        225.72        223.04        15.88 o                         
  -2   2  11        857.96        828.07        29.69 o                         
  -1   2  11        643.11        610.43        29.02 o                         
   0   2  11        182.00        185.09        15.27 o                         
   1   2  11         22.88         29.31         8.15 o                         
   2   2  11        300.37        284.01        19.95 o                         
   3   2  11        178.72        156.44        21.72 o                         
  -8   3  11          4.49         -3.82         7.30 o                         
  -7   3  11        210.15        232.27        16.39 o                         
  -6   3  11        547.04        539.24        25.12 o                         
  -5   3  11         73.48        127.49        13.25 o                         
  -4   3  11       1758.76       1697.56        43.10 o                         
  -3   3  11        630.24        621.90        44.46 o                         
  -2   3  11         12.04         16.26         5.80 o                         
  -1   3  11          0.69         -4.25         4.99 o                         
   0   3  11         74.09         78.45        10.11 o                         
   1   3  11        226.93        223.52        16.80 o                         
   2   3  11        103.55        105.04        12.53 o                         
   3   3  11        281.49        281.89        28.68 o                         
  -8   4  11         78.73         67.84        13.63 o                         
  -7   4  11         33.27         31.27        12.47 o                         
  -6   4  11       1054.81       1108.21        35.95 o                         
  -5   4  11       2554.82       2577.48        54.09 o                         
  -4   4  11         82.57         80.95        11.48 o                         
  -3   4  11        600.35        602.70        25.69 o                         
  -2   4  11       1018.18        923.79        31.84 o                         
  -1   4  11        345.42        352.46        20.04 o                         
   0   4  11          2.38         -2.04         5.20 o                         
   1   4  11        224.28        217.62        16.81 o                         
   2   4  11        661.26        709.32        42.62 o                         
   3   4  11        336.85        321.35        30.19 o                         
   4   4  11          3.46         14.78         8.91 o                         
  -8   5  11        113.54        106.92        17.54 o                         
  -7   5  11        246.39        252.95        17.12 o                         
  -6   5  11        105.69        116.94        12.56 o                         
  -5   5  11          8.71         29.91         8.66 o                         
  -4   5  11        241.92        241.74        21.02 o                         
  -3   5  11        338.51        321.62        19.46 o                         
  -2   5  11         84.53        103.22        11.72 o                         
  -1   5  11         53.68         86.03        10.94 o                         
   0   5  11        690.74        629.63        27.46 o                         
   1   5  11        249.68        230.50        17.72 o                         
   2   5  11         44.71         62.72        14.21 o                         
   3   5  11         13.88         13.92         8.19 o                         
  -8   6  11        215.68        209.18        17.51 o                         
  -7   6  11        343.63        355.14        20.36 o                         
  -6   6  11        697.24        700.85        28.84 o                         
  -5   6  11        350.87        381.74        21.34 o                         
  -4   6  11          3.12          3.32         4.84 o                         
  -3   6  11        131.28        112.18        11.61 o                         
  -2   6  11       1912.61       1865.71        46.43 o                         
  -1   6  11       2036.53       2000.75        48.45 o                         
   0   6  11          0.02         13.76         6.69 o                         
   1   6  11       1162.72       1108.63        51.46 o                         
   2   6  11        685.92        623.56        39.57 o                         
   3   6  11         69.39         54.22        12.27 o                         
  -8   7  11        298.16        280.05        20.49 o                         
  -7   7  11        315.52        316.68        30.08 o                         
  -6   7  11         11.77         11.82         5.21 o                         
  -5   7  11          8.14          1.87         7.46 o                         
  -4   7  11         39.59         22.82         5.43 o                         
  -3   7  11        311.95        328.74        19.87 o                         
  -2   7  11        248.19        251.48        17.73 o                         
  -1   7  11        108.71        123.38        15.78 o                         
   0   7  11        894.92        879.74        45.75 o                         
   1   7  11         75.62         69.61        14.74 o                         
   2   7  11         15.13         19.48         8.17 o                         
   3   7  11         44.09         55.21        12.91 o                         
  -8   8  11         75.51         70.36        10.86 o                         
  -7   8  11         64.67         50.96        12.90 o                         
  -6   8  11        636.78        614.09        27.28 o                         
  -5   8  11        880.16        900.02        33.30 o                         
  -4   8  11        115.16         97.44        15.06 o                         
  -3   8  11         15.33         22.03         6.80 o                         
  -2   8  11        459.32        443.56        23.47 o                         
  -1   8  11        587.65        560.90        26.70 o                         
   0   8  11         33.73         34.37        10.76 o                         
   1   8  11         94.70         90.95        16.71 o                         
   2   8  11        185.54        175.84        15.27 o                         
   3   8  11        164.47        162.01        15.14 o                         
  -8   9  11        118.33         96.89        12.79 o                         
  -7   9  11        395.84        386.68        34.18 o                         
  -6   9  11        258.64        248.80        17.65 o                         
  -5   9  11        274.23        295.98        19.62 o                         
  -4   9  11       2011.33       2018.06        50.44 o                         
  -3   9  11        905.85        883.66        33.56 o                         
  -2   9  11          0.20         -8.55         8.55 o                         
  -1   9  11        152.22        146.13        19.73 o                         
   0   9  11        410.53        404.51        22.15 o                         
   1   9  11        309.61        302.69        19.48 o                         
   2   9  11         56.91         49.73         8.73 o                         
   3   9  11        195.79        201.79        22.94 o                         
  -8  10  11         10.80          5.85         6.15 o                         
  -7  10  11         71.35         59.25        14.87 o                         
  -6  10  11         26.51         19.59         9.90 o                         
  -5  10  11        534.31        530.60        38.84 o                         
  -4  10  11         12.50         55.46        16.83 o                         
  -3  10  11        252.00        259.10        26.57 o                         
  -2  10  11        170.54        168.58        21.36 o                         
  -1  10  11         49.18         39.23        10.85 o                         
   0  10  11         70.37         70.74        10.08 o                         
   1  10  11          0.57         -2.08         7.85 o                         
   2  10  11        213.72        213.41        16.82 o                         
  -8  11  11        457.56        437.76        41.07 o                         
  -7  11  11        602.82        575.96        43.60 o                         
  -6  11  11        252.04        233.31        27.14 o                         
  -5  11  11        153.60        162.98        22.22 o                         
  -4  11  11       1317.64       1353.21        61.56 o                         
  -3  11  11        705.08        722.81        45.07 o                         
  -2  11  11          0.75         -4.09         7.63 o                         
  -1  11  11        341.28        347.66        20.97 o                         
   0  11  11        879.66        931.99        34.34 o                         
   1  11  11        387.49        365.86        22.18 o                         
   2  11  11          0.55         -4.46         4.46 o                         
  -7  12  11         24.78         53.68        10.83 o                         
  -6  12  11        174.08        157.72        23.25 o                         
  -5  12  11        143.34        111.98        18.97 o                         
  -4  12  11         49.10         41.80        11.92 o                         
  -3  12  11          9.23         21.10         9.28 o                         
  -2  12  11        207.81        208.41        24.63 o                         
  -1  12  11        443.29        441.99        25.41 o                         
   0  12  11          2.99         26.17         8.00 o                         
   1  12  11        179.47        172.66        15.59 o                         
   2  12  11        111.14         91.51        11.42 o                         
  -6  13  11          0.10          1.49         6.28 o                         
  -5  13  11         52.20         40.77        12.10 o                         
  -4  13  11         70.57         73.07        15.69 o                         
  -3  13  11        267.34        276.82        28.95 o                         
  -2  13  11        189.32        182.78        23.49 o                         
  -1  13  11        189.51        221.43        17.39 o                         
   0  13  11        919.74        975.06        58.05 o                         
   1  13  11        152.23        160.78        15.17 o                         
   2  13  11          0.11          3.06         5.87 o                         
  -6  14  11        368.92        388.40        37.15 o                         
  -5  14  11        255.93        253.75        29.28 o                         
  -4  14  11         27.40         27.85        10.41 o                         
  -3  14  11         53.46         61.52        15.18 o                         
  -2  14  11        602.18        586.10        28.04 o                         
  -1  14  11        627.30        632.98        29.29 o                         
   0  14  11          7.06          8.12         6.26 o                         
   1  14  11        211.51        188.89        16.64 o                         
   2  14  11        182.15        156.52        21.12 o                         
  -5  15  11         15.37         27.18        11.73 o                         
  -4  15  11        351.95        360.14        34.92 o                         
  -3  15  11        260.93        270.62        30.22 o                         
  -2  15  11         58.94         56.36         9.76 o                         
  -1  15  11          5.51          4.88         4.42 o                         
   0  15  11         23.93         17.45         5.39 o                         
   1  15  11         46.62         43.86        12.41 o                         
  -4  16  11         28.32         33.14        11.96 o                         
  -3  16  11        440.28        435.77        39.04 o                         
  -2  16  11        495.02        508.55        26.72 o                         
  -1  16  11        108.31        109.26        12.59 o                         
   0  16  11          0.26          2.96         4.44 o                         
   1  16  11         94.94         77.39        15.54 o                         
  -3  17  11         34.97         37.12        13.42 o                         
  -2  17  11         13.98          5.44         5.05 o                         
  -1  17  11         44.91         43.28         9.09 o                         
   0  17  11        107.21        107.77        19.12 o                         
   1  17  11        118.17        126.95        20.28 o                         
  -2  18  11        295.82        302.21        28.02 o                         
  -1  18  11        323.35        371.48        32.09 o                         
  -2  19  11         95.04        105.48        17.04 o                         
  -8   0  12        288.93        324.01        28.76 o                         
  -7   0  12        559.66        559.91        38.21 o                         
  -6   0  12         14.77          7.46         6.42 o                         
  -5   0  12         28.88         11.77         6.60 o                         
  -4   0  12         40.46         48.04        12.34 o                         
  -3   0  12        306.44        365.82        29.88 o                         
  -2   0  12        188.36        197.36        21.91 o                         
  -1   0  12        269.39        300.74        28.14 o                         
   0   0  12       1294.06       1225.61        55.32 o                         
   1   0  12        532.75        534.24        38.12 o                         
   2   0  12         28.38         23.54         9.14 o                         
  -8   1  12        534.83        547.01        37.60 o                         
  -7   1  12        129.32        159.07        14.74 o                         
  -6   1  12         71.76         78.09        13.18 o                         
  -5   1  12        194.32        196.19        15.57 o                         
  -4   1  12        414.73        421.96        22.67 o                         
  -3   1  12        373.77        377.58        21.14 o                         
  -2   1  12         62.32         55.52        10.56 o                         
  -1   1  12        959.22        894.85        32.67 o                         
   0   1  12        498.59        503.61        25.85 o                         
   1   1  12          7.45         11.56         5.01 o                         
   2   1  12        113.01        114.33        13.22 o                         
   3   1  12        110.50         86.68        17.78 o                         
  -8   2  12         87.21         76.12        14.65 o                         
  -7   2  12        598.77        608.37        27.93 o                         
  -6   2  12        455.78        484.93        25.01 o                         
  -5   2  12          1.47          8.67        14.81 o                         
  -4   2  12        702.34        723.40        29.48 o                         
  -3   2  12       1071.73       1053.39        45.19 o                         
  -2   2  12        336.02        307.75        19.39 o                         
  -1   2  12          2.47         -0.59         4.82 o                         
   0   2  12         76.19         92.27        11.28 o                         
   1   2  12        181.75        192.89        16.44 o                         
   2   2  12        116.04        126.86        15.62 o                         
   3   2  12         43.69         38.93        11.61 o                         
  -8   3  12         55.85         42.60        11.52 o                         
  -7   3  12         70.89         74.61        10.29 o                         
  -6   3  12        113.24        127.45        13.47 o                         
  -5   3  12       1086.86       1046.03        36.30 o                         
  -4   3  12        561.72        574.07        26.57 o                         
  -3   3  12         55.00         70.81        10.27 o                         
  -2   3  12        432.91        383.84        21.90 o                         
  -1   3  12        144.64        144.43        13.53 o                         
   0   3  12         56.89         47.03        13.13 o                         
   1   3  12         10.58          5.45         4.79 o                         
   2   3  12        251.86        248.71        27.29 o                         
   3   3  12        319.95        271.20        29.01 o                         
  -8   4  12          7.03          6.68         6.28 o                         
  -7   4  12         57.84         56.85        13.84 o                         
  -6   4  12        604.14        631.08        28.67 o                         
  -5   4  12        402.15        391.92        22.56 o                         
  -4   4  12        161.76        179.75        15.23 o                         
  -3   4  12        894.10        919.87        33.69 o                         
  -2   4  12        177.90        195.91        16.02 o                         
  -1   4  12          0.41          0.95         7.19 o                         
   0   4  12         25.73         22.62         5.71 o                         
   1   4  12        296.61        277.87        19.84 o                         
   2   4  12        450.07        412.96        34.29 o                         
   3   4  12          3.01          6.79         9.29 o                         
  -8   5  12        144.06        127.40        19.71 o                         
  -7   5  12          7.43         12.33         5.08 o                         
  -6   5  12        387.65        402.15        23.07 o                         
  -5   5  12        564.44        566.85        27.17 o                         
  -4   5  12        175.62        156.08        14.50 o                         
  -3   5  12         10.25         21.92         6.44 o                         
  -2   5  12        514.89        538.89        26.36 o                         
  -1   5  12        644.85        626.67        28.51 o                         
   0   5  12        123.23        108.76        12.41 o                         
   1   5  12         19.33         38.82        12.37 o                         
   2   5  12        244.39        283.79        28.44 o                         
   3   5  12        124.36        104.16        17.98 o                         
  -8   6  12          9.96          9.85         6.91 o                         
  -7   6  12        590.64        572.25        27.14 o                         
  -6   6  12        278.83        284.65        19.62 o                         
  -5   6  12         53.91         43.87         8.33 o                         
  -4   6  12         37.01         21.99         8.47 o                         
  -3   6  12        204.10        185.73        18.44 o                         
  -2   6  12        922.02        888.95        33.97 o                         
  -1   6  12        145.23        158.62        14.99 o                         
   0   6  12        264.97        248.08        18.47 o                         
   1   6  12        328.54        287.96        28.14 o                         
   2   6  12        120.07        110.87        18.06 o                         
   3   6  12         10.33         -5.01         5.71 o                         
  -8   7  12        466.99        459.99        38.17 o                         
  -7   7  12          0.90          3.27         7.15 o                         
  -6   7  12        348.30        387.87        22.75 o                         
  -5   7  12        151.25        159.54        14.86 o                         
  -4   7  12         22.41         19.33         5.89 o                         
  -3   7  12         16.47         11.79         5.82 o                         
  -2   7  12        313.29        309.76        25.27 o                         
  -1   7  12        939.82        902.89        34.81 o                         
   0   7  12        112.30         89.37        16.13 o                         
   1   7  12        129.46        120.85        18.41 o                         
   2   7  12        262.73        232.74        26.20 o                         
   3   7  12         73.44         80.51        15.36 o                         
  -8   8  12         78.58         71.27        16.70 o                         
  -7   8  12        321.22        312.21        31.80 o                         
  -6   8  12        204.89        188.36        16.43 o                         
  -5   8  12          5.82          5.64         4.68 o                         
  -4   8  12        170.38        179.23        15.85 o                         
  -3   8  12        724.39        711.96        35.67 o                         
  -2   8  12        331.26        324.95        21.33 o                         
  -1   8  12          4.14         18.94         8.51 o                         
   0   8  12        246.24        251.26        26.29 o                         
   1   8  12        221.36        223.51        25.10 o                         
   2   8  12         97.78         93.86        16.60 o                         
  -8   9  12         61.03         64.27        15.21 o                         
  -7   9  12         96.73         93.96        18.07 o                         
  -6   9  12         25.82         26.38         6.81 o                         
  -5   9  12        915.94        894.64        35.47 o                         
  -4   9  12        771.49        814.78        33.75 o                         
  -3   9  12         44.26         51.74        10.69 o                         
  -2   9  12        105.44         97.83        16.69 o                         
  -1   9  12        122.63        106.78        18.08 o                         
   0   9  12        156.90        120.72        18.47 o                         
   1   9  12         97.45         60.53        14.74 o                         
   2   9  12         75.06         27.51        10.21 o                         
  -7  10  12        166.00        178.89        24.78 o                         
  -6  10  12        278.31        260.82        28.98 o                         
  -5  10  12          1.88         -0.46         6.40 o                         
  -4  10  12        575.38        632.24        43.37 o                         
  -3  10  12        555.87        566.38        40.39 o                         
  -2  10  12          6.26        -10.24        10.24 o                         
  -1  10  12         34.89         26.46        10.05 o                         
   0  10  12         43.12         40.28        11.69 o                         
   1  10  12         93.63        109.18        17.92 o                         
   2  10  12         78.05         44.23        12.16 o                         
  -6  11  12         12.16          7.68         8.53 o                         
  -5  11  12        230.53        213.51        26.04 o                         
  -4  11  12        305.88        313.87        31.85 o                         
  -3  11  12         64.99         82.17        16.77 o                         
  -2  11  12         83.12         84.76        16.55 o                         
  -1  11  12        312.87        326.86        31.43 o                         
   0  11  12        291.14        288.80        29.45 o                         
   1  11  12         91.05         82.13        11.24 o                         
   2  11  12         51.76         34.06        10.71 o                         
  -6  12  12         91.31         79.80        17.68 o                         
  -5  12  12          1.39         -9.24        10.47 o                         
  -4  12  12         66.16         87.50        17.41 o                         
  -3  12  12        341.34        386.65        35.12 o                         
  -2  12  12        180.79        222.92        26.47 o                         
  -1  12  12         53.21         57.39        14.98 o                         
   0  12  12        532.46        534.41        27.81 o                         
   1  12  12        322.00        302.29        29.77 o                         
   2  12  12         65.61         42.51        11.95 o                         
  -5  13  12        138.91        115.64        19.77 o                         
  -4  13  12         80.09         59.38        15.01 o                         
  -3  13  12        102.94        129.39        20.76 o                         
  -2  13  12         60.53         69.99        15.80 o                         
  -1  13  12        435.29        415.42        36.28 o                         
   0  13  12         82.04         96.52        12.74 o                         
   1  13  12         39.52         37.51        11.93 o                         
  -4  14  12         29.54         37.05        12.21 o                         
  -3  14  12        225.97        213.57        26.98 o                         
  -2  14  12        393.65        441.72        38.20 o                         
  -1  14  12         58.52         51.10        14.91 o                         
   0  14  12         83.50         80.48        11.51 o                         
   1  14  12         98.77         82.16        16.34 o                         
  -3  15  12         13.39         19.41        10.88 o                         
  -2  15  12        213.68        266.02        30.44 o                         
  -1  15  12        188.04        225.16        28.25 o                         
   0  15  12         26.47         28.31        11.05 o                         
   1  15  12          1.81         -4.50         7.18 o                         
  -1  16  12         10.50         -7.27         9.29 o                         
  -8   0  13       1173.91       1099.74        54.35 o                         
  -7   0  13        504.07        550.73        39.78 o                         
  -6   0  13        102.32        101.37        17.63 o                         
  -5   0  13        331.95        305.05        29.17 o                         
  -4   0  13         86.97         77.33        14.55 o                         
  -3   0  13        561.86        603.41        39.74 o                         
  -2   0  13         26.51         27.64         9.85 o                         
  -1   0  13       1021.45       1001.61        51.34 o                         
   0   0  13        866.76        902.53        50.19 o                         
   1   0  13        100.27         98.76        18.16 o                         
   2   0  13         68.24         68.29        15.71 o                         
  -8   1  13          0.03         37.50        12.38 o                         
  -7   1  13        275.49        318.10        21.51 o                         
  -6   1  13        227.38        231.94        18.47 o                         
  -5   1  13         17.69         28.85         7.47 o                         
  -4   1  13          1.74          0.48         5.69 o                         
  -3   1  13        103.98        116.36        13.01 o                         
  -2   1  13        356.60        324.35        20.72 o                         
  -1   1  13         34.55         49.22         9.70 o                         
   0   1  13        162.61        182.61        16.59 o                         
   1   1  13        125.35        144.74        15.20 o                         
   2   1  13         73.07         66.61        11.00 o                         
  -8   2  13        180.54        168.30        22.22 o                         
  -7   2  13        283.96        297.54        20.99 o                         
  -6   2  13         53.32         46.06         9.16 o                         
  -5   2  13        360.40        355.58        22.31 o                         
  -4   2  13        705.98        735.02        31.21 o                         
  -3   2  13        361.73        344.52        21.88 o                         
  -2   2  13         32.53         39.11         8.35 o                         
  -1   2  13        265.48        277.27        22.02 o                         
   0   2  13        119.00        121.76        13.47 o                         
   1   2  13        160.54        147.31        15.34 o                         
   2   2  13         11.11        -10.95        10.95 o                         
   3   2  13        228.95        230.51        28.39 o                         
  -8   3  13         20.52          3.02         7.06 o                         
  -7   3  13          7.59          1.99         6.39 o                         
  -6   3  13        557.43        616.34        29.58 o                         
  -5   3  13        362.44        354.73        22.47 o                         
  -4   3  13          0.03          8.45         9.62 o                         
  -3   3  13        666.79        658.67        29.62 o                         
  -2   3  13        393.31        368.29        22.52 o                         
  -1   3  13         27.06         32.44         7.62 o                         
   0   3  13          1.07         -5.34         5.34 o                         
   1   3  13         15.17         17.05         6.40 o                         
   2   3  13        244.08        218.50        26.32 o                         
   3   3  13         27.01         24.53        11.32 o                         
  -8   4  13         32.15         25.68        10.30 o                         
  -7   4  13         61.58         59.16        10.02 o                         
  -6   4  13         13.55         30.22         8.31 o                         
  -5   4  13        429.33        440.07        25.07 o                         
  -4   4  13        278.25        264.77        19.35 o                         
  -3   4  13         77.49         88.52        11.84 o                         
  -2   4  13         36.75         49.73         9.89 o                         
  -1   4  13        131.92        139.14        14.19 o                         
   0   4  13         38.46         32.89         7.08 o                         
   1   4  13         80.84         70.31        12.11 o                         
   2   4  13         13.24         29.92        12.12 o                         
  -8   5  13         42.62         14.54         8.67 o                         
  -7   5  13        333.98        353.36        22.58 o                         
  -6   5  13        928.45        964.49        37.41 o                         
  -5   5  13        248.11        230.25        18.38 o                         
  -4   5  13         17.47         10.50         5.20 o                         
  -3   5  13        398.74        419.34        35.40 o                         
  -2   5  13        900.93        912.72        38.45 o                         
  -1   5  13        196.88        197.93        17.33 o                         
   0   5  13         67.24         47.24         9.13 o                         
   1   5  13        276.72        257.43        27.80 o                         
   2   5  13        371.91        354.94        33.06 o                         
  -8   6  13        343.41        327.78        32.60 o                         
  -7   6  13         92.09         79.53        11.65 o                         
  -6   6  13         29.29         31.26         9.23 o                         
  -5   6  13         36.34         45.45         9.00 o                         
  -4   6  13          1.64         -7.19         7.19 o                         
  -3   6  13         28.08         20.76         7.04 o                         
  -2   6  13         52.02         87.11        13.67 o                         
  -1   6  13        420.24        448.02        25.91 o                         
   0   6  13         90.89         72.04        25.12 o                         
   1   6  13          0.19         10.00         8.13 o                         
   2   6  13         58.87         82.16        16.42 o                         
  -7   7  13        299.99        285.75        30.79 o                         
  -6   7  13        337.48        340.44        22.55 o                         
  -5   7  13          8.82          1.30         8.84 o                         
  -4   7  13         26.62         18.25         7.26 o                         
  -3   7  13         86.09         81.33        11.59 o                         
  -2   7  13        702.56        722.58        32.63 o                         
  -1   7  13        243.46        251.72        19.60 o                         
   0   7  13         64.17         61.76        14.48 o                         
   1   7  13        197.52        183.10        23.85 o                         
   2   7  13        124.71        109.71        19.00 o                         
  -7   8  13         92.60         90.28        18.64 o                         
  -6   8  13         73.60         51.71         9.85 o                         
  -5   8  13        305.52        320.08        22.05 o                         
  -4   8  13        251.73        240.86        19.39 o                         
  -3   8  13        384.63        389.09        48.90 o                         
  -2   8  13         15.63          9.27         7.11 o                         
  -1   8  13        287.69        302.68        30.29 o                         
   0   8  13        242.66        215.15        25.62 o                         
   1   8  13         74.66         64.88        14.94 o                         
   2   8  13         15.75          9.23         7.28 o                         
  -6   9  13        268.34        295.32        21.20 o                         
  -5   9  13        125.80        112.28        13.65 o                         
  -4   9  13          0.61         13.69         7.91 o                         
  -3   9  13        242.42        271.97        20.68 o                         
  -2   9  13        167.69        154.90        22.05 o                         
  -1   9  13          1.10         -7.65         8.53 o                         
   0   9  13          5.74          7.21         7.06 o                         
   1   9  13         16.73         27.34        10.60 o                         
   2   9  13        107.54         98.31        17.62 o                         
  -5  10  13        294.29        296.39        31.12 o                         
  -4  10  13        950.45        951.59        54.53 o                         
  -3  10  13        183.20        174.80        23.99 o                         
  -2  10  13        139.30        143.41        21.65 o                         
  -1  10  13        184.43        185.56        24.49 o                         
   0  10  13         55.01         47.28        12.95 o                         
   1  10  13        126.75        128.40        20.33 o                         
  -4  11  13         57.37         90.97        19.34 o                         
  -3  11  13        254.28        251.86        28.73 o                         
  -2  11  13        105.38        109.19        18.97 o                         
  -1  11  13          0.51          2.87         6.96 o                         
   0  11  13         12.39          8.04         7.54 o                         
   1  11  13         31.47         18.78         8.99 o                         
  -3  12  13        211.37        187.87        25.56 o                         
  -2  12  13          7.60         26.11        10.71 o                         
  -1  12  13        357.49        348.71        34.34 o                         
   0  12  13        416.96        407.50        36.47 o                         
  -7   0  14          0.83         28.41        12.48 o                         
  -6   0  14         41.10         49.71        13.28 o                         
  -5   0  14         47.86         26.05        11.03 o                         
  -4   0  14         88.73        101.34        19.02 o                         
  -3   0  14         80.70         48.47        12.99 o                         
  -2   0  14         24.89         29.29        10.43 o                         
  -1   0  14        216.50        240.45        27.55 o                         
   0   0  14         14.83         24.51        11.91 o                         
  -7   1  14        434.86        449.82        26.29 o                         
  -6   1  14         34.83         32.41         8.03 o                         
  -5   1  14        106.34        123.65        13.94 o                         
  -4   1  14        346.88        361.42        23.24 o                         
  -3   1  14        304.76        314.73        21.53 o                         
  -2   1  14         73.94         78.96        11.25 o                         
  -1   1  14        176.26        175.08        16.75 o                         
   0   1  14        560.19        552.67        29.58 o                         
  -7   2  14          5.47         15.03         6.71 o                         
  -6   2  14        187.64        204.10        17.94 o                         
  -5   2  14        310.39        309.45        21.85 o                         
  -4   2  14         50.93         67.28        11.45 o                         
  -3   2  14         76.51         73.97        11.13 o                         
  -2   2  14        393.71        385.37        23.96 o                         
  -1   2  14        350.21        356.58        23.33 o                         
   0   2  14         27.65         33.88         9.36 o                         
  -7   3  14        173.44        175.25        20.18 o                         
  -6   3  14        292.76        303.15        21.90 o                         
  -5   3  14         36.32         51.04        10.08 o                         
  -4   3  14        828.36        850.27        47.65 o                         
  -3   3  14        313.30        316.27        21.88 o                         
  -2   3  14          0.37         -4.83         5.03 o                         
  -1   3  14         16.59         42.39         8.92 o                         
   0   3  14         15.95         24.02         6.31 o                         
  -7   4  14          1.33         -0.19         4.42 o                         
  -6   4  14        431.10        484.29        27.51 o                         
  -5   4  14       1037.51       1078.34        40.33 o                         
  -4   4  14         75.65         78.01        18.97 o                         
  -3   4  14        328.83        333.12        22.68 o                         
  -2   4  14        252.15        263.56        20.90 o                         
  -1   4  14         42.07         38.39         8.40 o                         
   0   4  14          7.16         -7.48        18.62 o                         
  -7   5  14        103.39        113.10        18.82 o                         
  -6   5  14         83.17         83.94        12.14 o                         
  -5   5  14          0.19          5.19         8.02 o                         
  -4   5  14         67.86         76.85        28.21 o                         
  -3   5  14        104.52         89.16        12.16 o                         
  -2   5  14         78.88         81.46        12.22 o                         
  -1   5  14          4.22         13.56         6.00 o                         
   0   5  14        157.06        148.69        22.00 o                         
  -6   6  14        279.63        292.02        24.23 o                         
  -5   6  14         33.82         40.88         8.90 o                         
  -4   6  14         10.42         -7.00         7.00 o                         
  -3   6  14          9.51          0.65         5.22 o                         
  -2   6  14        516.36        529.40        28.59 o                         
  -1   6  14        774.67        827.03        36.08 o                         
   0   6  14          2.64          4.56         6.20 o                         
  -6   7  14         27.78         14.45         8.12 o                         
  -5   7  14          1.66         -5.08         6.11 o                         
  -4   7  14         22.10         11.79         5.45 o                         
  -3   7  14        156.53        130.43        14.84 o                         
  -2   7  14        143.33        127.91        22.26 o                         
  -1   7  14         57.29         80.98        12.10 o                         
   0   7  14        270.49        239.08        27.77 o                         
  -6   8  14        348.83        321.28        31.84 o                         
  -5   8  14        551.06        588.06        43.91 o                         
  -4   8  14         97.44        110.92        13.95 o                         
  -3   8  14         90.83         98.16        13.16 o                         
  -2   8  14        203.54        188.04        17.81 o                         
  -1   8  14        122.69        130.65        20.84 o                         
  -6   9  14        126.82        147.35        22.00 o                         
  -5   9  14        143.33        159.66        23.67 o                         
  -4   9  14        842.54        864.44        54.74 o                         
  -3   9  14        306.45        277.34        30.32 o                         
  -2   9  14          0.33         -9.47        10.11 o                         
  -5   0  15          3.66         -3.06         8.00 o                         
  -4   0  15         23.73         59.07        15.05 o                         
  -3   0  15        173.11        198.72        25.22 o                         
  -5   1  15        124.23        140.55        21.96 o                         
  -4   1  15        397.89        433.38        27.45 o                         
  -3   1  15         49.51         45.18        14.01 o                         
  -5   2  15         39.52         34.98        12.24 o                         
  -4   2  15        314.53        352.88        33.88 o                         
  -3   2  15        389.16        400.34        35.99 o                         
  -5   3  15        317.14        338.49        33.68 o                         
  -4   3  15        434.37        464.24        39.31 o                         
  -5   4  15        268.65        286.93        31.91 o                         
                                                                                
